# Supplementary material for: Tissue-wide cell-specific proteogenomic modeling reveals novel candidate risk genes in autism spectrum disorders
Source: NPJ Syst Biol Appl. 2022 Sep 6;8:31. doi: 10.1038/s41540-022-00243-8 (PMC9448731; doi:10.1038/s41540-022-00243-8)
Supplement: Supplementary file 2 — Supplementary Table 1 [file 41540_2022_243_MOESM2_ESM.xlsx]

## Sheet: Evidence
ID	Gene	Initial Signal Intensity
ENSG00000154263	ABCA10	2
ENSG00000179869	ABCA13	2
ENSG00000064687	ABCA7	1
ENSG00000159640	ACE	2
ENSG00000087085	ACHE	1
ENSG00000196839	ADA	2
ENSG00000197381	ADARB1	2
ENSG00000138031	ADCY3	1
ENSG00000173175	ADCY5	1
ENSG00000156110	ADK	1
ENSG00000101126	ADNP	3
ENSG00000282608	ADORA3	2
ENSG00000239900	ADSL	2
ENSG00000155966	AFF2	2
ENSG00000072364	AFF4	3
ENSG00000157985	AGAP1	1
ENSG00000135439	AGAP2	1
ENSG00000186094	AGBL4	1
ENSG00000187546	AGMO	2
ENSG00000092847	AGO1	1
ENSG00000180772	AGTR2	1
ENSG00000126705	AHDC1	2
ENSG00000135541	AHI1	3
ENSG00000127914	AKAP9	1
ENSG00000184254	ALDH1A3	2
ENSG00000112294	ALDH5A1	2
ENSG00000116748	AMPD1	2
ENSG00000145020	AMT	1
ENSG00000145362	ANK2	1
ENSG00000151150	ANK3	4
ENSG00000167522	ANKRD11	2
ENSG00000135046	ANXA1	2
ENSG00000182287	AP1S2	2
ENSG00000034053	APBA2	1
ENSG00000166313	APBB1	3
ENSG00000134982	APC	4
ENSG00000117362	APH1A	1
ENSG00000075884	ARHGAP15	1
ENSG00000138639	ARHGAP24	1
ENSG00000134909	ARHGAP32	2
ENSG00000004777	ARHGAP33	2
ENSG00000100852	ARHGAP5	2
ENSG00000104728	ARHGEF10	2
ENSG00000131089	ARHGEF9	3
ENSG00000049618	ARID1B	2
ENSG00000172379	ARNT2	3
ENSG00000004848	ARX	2
ENSG00000183044	ABAT	1
ENSG00000077080	ACTL6B	2
ENSG00000130402	ACTN4	1
ENSG00000243989	ACY1	1
ENSG00000140873	ADAMTS18	2
ENSG00000128271	ADORA2A	1
ENSG00000169252	ADRB2	1
ENSG00000126070	AGO3	1
ENSG00000134698	AGO4	1
ENSG00000185046	ANKS1B	2
ENSG00000189079	ARID2	2
ENSG00000151693	ASAP2	1
ENSG00000116539	ASH1L	2
ENSG00000196433	ASMT	2
ENSG00000066279	ASPM	2
ENSG00000148219	ASTN2	2
ENSG00000141431	ASXL3	2
ENSG00000088035	ALG6	2
ENSG00000132965	ALOX5AP	1
ENSG00000110497	AMBRA1	1
ENSG00000142192	APP	1
ENSG00000169083	AR	1
ENSG00000130707	ASS1	1
ENSG00000197548	ATG7	1
ENSG00000206190	ATP10A	3
ENSG00000105409	ATP1A3	3
ENSG00000157087	ATP2B2	3
ENSG00000185344	ATP6V0A2	1
ENSG00000124406	ATP8A1	3
ENSG00000107518	ATRNL1	2
ENSG00000085224	ATRX	2
ENSG00000285258		1
ENSG00000158321	AUTS2	3
ENSG00000101200	AVP	2
ENSG00000166148	AVPR1A	2
ENSG00000198049	AVPR1B	2
ENSG00000160862	AZGP1	1
ENSG00000175866	BAIAP2	2
ENSG00000123636	BAZ2B	1
ENSG00000140463	BBS4	2
ENSG00000103507	BCKDK	1
ENSG00000119866	BCL11A	3
ENSG00000171791	BCL2	1
ENSG00000176697	BDNF	2
ENSG00000115760	BIRC6	1
ENSG00000157764	BRAF	3
ENSG00000139618	BRCA2	1
ENSG00000135127	BICDL1	1
ENSG00000163399	ATP1A1	3
ENSG00000064787	BCAS1	1
ENSG00000085185	BCORL1	2
ENSG00000136717	BIN1	3
ENSG00000141867	BRD4	2
ENSG00000078725	BRINP1	1
ENSG00000174672	BRSK2	2
ENSG00000109743	BST1	2
ENSG00000095564	BTAF1	1
ENSG00000111678	C12orf57	2
ENSG00000188277	C15orf62	1
ENSG00000181744	DIPK2A	1
ENSG00000224389	C4B	4
ENSG00000131686	CA6	1
ENSG00000141837	CACNA1A	3
ENSG00000151067	CACNA1C	4
ENSG00000157388	CACNA1D	4
ENSG00000198216	CACNA1E	1
ENSG00000102001	CACNA1F	2
ENSG00000148408	CACNA1B	3
ENSG00000006283	CACNA1G	3
ENSG00000196557	CACNA1H	1
ENSG00000100346	CACNA1I	2
ENSG00000157445	CACNA2D3	2
ENSG00000165995	CACNB2	2
ENSG00000182985	CADM1	2
ENSG00000081803	CADPS2	3
ENSG00000070808	CAMK2A	4
ENSG00000058404	CAMK2B	2
ENSG00000118200	CAMSAP2	2
ENSG00000171735	CAMTA1	2
ENSG00000182472	CAPN12	1
ENSG00000135387	CAPRIN1	2
ENSG00000198286	CARD11	1
ENSG00000166734	GOLM2	1
ENSG00000147044	CASK	2
ENSG00000132024	CC2D1A	2
ENSG00000015133	CCDC88C	1
ENSG00000123106	CCDC91	1
ENSG00000115484	CCT4	1
ENSG00000103855	CD276	1
ENSG00000004468	CD38	3
ENSG00000026508	CD44	3
ENSG00000198752	CDC42BPB	1
ENSG00000040731	CDH10	2
ENSG00000140937	CDH11	1
ENSG00000150394	CDH8	1
ENSG00000113100	CDH9	2
ENSG00000065883	CDK13	2
ENSG00000008086	CDKL5	2
ENSG00000111276	CDKN1B	0
ENSG00000099954	CECR2	1
ENSG00000101489	CELF4	2
ENSG00000140488	CELF6	3
ENSG00000174799	CEP135	2
ENSG00000198707	CEP290	2
ENSG00000106477	CEP41	2
ENSG00000128849	CGNL1	1
ENSG00000153922	CHD1	1
ENSG00000173575	CHD2	2
ENSG00000116254	CHD5	2
ENSG00000171316	CHD7	2
ENSG00000100888	CHD8	2
ENSG00000153956	CACNA2D1	1
ENSG00000175161	CADM2	1
ENSG00000152495	CAMK4	2
ENSG00000130940	CASZ1	1
ENSG00000102924	CBLN1	2
ENSG00000160200	CBS	3
ENSG00000113328	CCNG1	2
ENSG00000090061	CCNK	2
ENSG00000102181	CD99L2	2
ENSG00000140945	CDH13	1
ENSG00000149654	CDH22	1
ENSG00000132964	CDK8	1
ENSG00000170004	CHD3	3
ENSG00000100288	CHKB	2
ENSG00000131165	CHMP1A	2
ENSG00000133019	CHRM3	3
ENSG00000175344	CHRNA7	1
ENSG00000147432	CHRNB3	2
ENSG00000135702	CHST5	1
ENSG00000136425	CIB2	1
ENSG00000079432	CIC	2
ENSG00000074054	CLASP1	1
ENSG00000182372	CLN8	2
ENSG00000158258	CLSTN2	2
ENSG00000139182	CLSTN3	2
ENSG00000070371	CLTCL1	1
ENSG00000153815	CMIP	2
ENSG00000170289	CNGB3	1
ENSG00000149970	CNKSR2	1
ENSG00000088038	CNOT3	2
ENSG00000118432	CNR1	3
ENSG00000188822	CNR2	3
ENSG00000144619	CNTN4	4
ENSG00000149972	CNTN5	2
ENSG00000134115	CNTN6	2
ENSG00000174469	CNTNAP2	4
ENSG00000152910	CNTNAP4	3
ENSG00000155052	CNTNAP5	2
ENSG00000215018	COL28A1	1
ENSG00000157184	CPT2	1
ENSG00000005339	CREBBP	3
ENSG00000106113	CRHR2	1
ENSG00000183117	CSMD1	2
ENSG00000141551	CSNK1D	1
ENSG00000213923	CSNK1E	2
ENSG00000102974	CTCF	3
ENSG00000183230	CTNNA3	2
ENSG00000168036	CTNNB1	2
ENSG00000169862	CTNND2	1
ENSG00000077063	CTTNBP2	3
ENSG00000036257	CUL3	2
ENSG00000044090	CUL7	1
ENSG00000257923	CUX1	2
ENSG00000163618	CADPS	2
ENSG00000113805	CNTN3	1
ENSG00000106714	CNTNAP3	2
ENSG00000113742	CPEB4	1
ENSG00000066032	CTNNA2	1
ENSG00000111249	CUX2	2
ENSG00000168329	CX3CR1	2
ENSG00000186810	CXCR3	1
ENSG00000273749	CYFIP1	3
ENSG00000155833	CYLC2	1
ENSG00000160882	CYP11B1	1
ENSG00000135929	CYP27A1	1
ENSG00000173406	DAB1	2
ENSG00000134780	DAGLA	3
ENSG00000196730	DAPK1	3
ENSG00000070190	DAPP1	1
ENSG00000166847	DCTN5	1
ENSG00000043093	DCUN1D1	1
ENSG00000077279	DCX	2
ENSG00000132437	DDC	1
ENSG00000013573	DDX11	1
ENSG00000215301	DDX3X	2
ENSG00000184735	DDX53	1
ENSG00000177030	DEAF1	2
ENSG00000139726	DENR	1
ENSG00000100150	DEPDC5	4
ENSG00000172893	DHCR7	2
ENSG00000132153	DHX30	1
ENSG00000139734	DIAPH3	2
ENSG00000160305	DIP2A	1
ENSG00000151240	DIP2C	1
ENSG00000162946	DISC1	3
ENSG00000150764	DIXDC1	2
ENSG00000075711	DLG1	1
ENSG00000132535	DLG4	3
ENSG00000170579	DLGAP1	3
ENSG00000198010	DLGAP2	1
ENSG00000006377	DLX6	1
ENSG00000198947	DMD	4
ENSG00000104936	DMPK	2
ENSG00000104093	DMXL2	1
ENSG00000197653	DNAH10	1
ENSG00000187775	DNAH17	1
ENSG00000158486	DNAH3	1
ENSG00000187957	DNER	3
ENSG00000087470	DNM1L	3
ENSG00000119772	DNMT3A	3
ENSG00000150760	DOCK1	1
ENSG00000135905	DOCK10	1
ENSG00000128512	DOCK4	2
ENSG00000107099	DOCK8	1
ENSG00000175497	DPP10	2
ENSG00000197635	DPP4	3
ENSG00000130226	DPP6	3
ENSG00000188641	DPYD	3
ENSG00000092964	DPYSL2	2
ENSG00000113657	DPYSL3	2
ENSG00000149295	DRD2	2
ENSG00000151577	DRD3	2
ENSG00000171587	DSCAM	2
ENSG00000151914	DST	1
ENSG00000149599	DUSP15	2
ENSG00000112679	DUSP22	1
ENSG00000161202	DVL3	2
ENSG00000170788	DYDC1	0
ENSG00000133665	DYDC2	0
ENSG00000197102	DYNC1H1	2
ENSG00000157540	DYRK1A	3
ENSG00000274588	DGKK	1
ENSG00000149091	DGKZ	1
ENSG00000116544	DLGAP3	3
ENSG00000144355	DLX1	1
ENSG00000115844	DLX2	1
ENSG00000064195	DLX3	1
ENSG00000205981	DNAJC19	1
ENSG00000175283	DOLK	1
ENSG00000184845	DRD1	3
ENSG00000107404	DVL1	1
ENSG00000108001	EBF3	2
ENSG00000101210	EEF1A2	2
ENSG00000132294	EFR3A	2
ENSG00000122877	EGR2	1
ENSG00000181090	EHMT1	2
ENSG00000130811	EIF3G	1
ENSG00000151247	EIF4E	3
ENSG00000148730	EIF4EBP2	1
ENSG00000107105	ELAVL2	3
ENSG00000196361	ELAVL3	1
ENSG00000109911	ELP4	2
ENSG00000066629	EML1	2
ENSG00000164778	EN2	3
ENSG00000100393	EP300	2
ENSG00000183495	EP400	1
ENSG00000135999	EPC2	1
ENSG00000080224	EPHA6	1
ENSG00000133216	EPHB2	1
ENSG00000106123	EPHB6	2
ENSG00000261150	EPPK1	1
ENSG00000151491	EPS8	2
ENSG00000178568	ERBB4	1
ENSG00000157554	ERG	2
ENSG00000158636	EMSY	2
ENSG00000112851	ERBIN	1
ENSG00000136541	ERMN	1
ENSG00000091831	ESR1	2
ENSG00000140009	ESR2	3
ENSG00000119715	ESRRB	2
ENSG00000105379	ETFB	2
ENSG00000144036	EXOC6B	1
ENSG00000182197	EXT1	2
ENSG00000124491	F13A1	2
ENSG00000121769	FABP3	1
ENSG00000164687	FABP5	3
ENSG00000164434	FABP7	3
ENSG00000198673	TAFA2	1
ENSG00000184599	TAFA3	1
ENSG00000185448	FAM47A	1
ENSG00000153789	CIBAR2	1
ENSG00000198690	FAN1	1
ENSG00000083857	FAT1	1
ENSG00000166147	FBN1	1
ENSG00000165355	FBXO33	1
ENSG00000163833	FBXO40	2
ENSG00000181036	FCRL6	1
ENSG00000153266	FEZF2	2
ENSG00000171560	FGA	1
ENSG00000102302	FGD1	2
ENSG00000174721	FGFBP3	1
ENSG00000189283	FHIT	2
ENSG00000102755	FLT1	2
ENSG00000102081	FMR1	4
ENSG00000080845	DLGAP4	1
ENSG00000197977	ELOVL2	1
ENSG00000180104	EXOC3	1
ENSG00000070367	EXOC5	1
ENSG00000138190	EXOC6	1
ENSG00000147724	FAM135B	2
ENSG00000138081	FBXO11	2
ENSG00000141665	FBXO15	1
ENSG00000151422	FER	1
ENSG00000066468	FGFR2	1
ENSG00000176165	FOXG1	3
ENSG00000114861	FOXP1	4
ENSG00000128573	FOXP2	2
ENSG00000111816	FRK	2
ENSG00000169933	FRMPD4	2
ENSG00000136928	GABBR2	3
ENSG00000022355	GABRA1	3
ENSG00000011677	GABRA3	1
ENSG00000109158	GABRA4	2
ENSG00000186297	GABRA5	4
ENSG00000163288	GABRB1	2
ENSG00000166206	GABRB3	3
ENSG00000268089	GABRQ	1
ENSG00000128683	GAD1	2
ENSG00000099860	GADD45B	2
ENSG00000144278	GALNT13	1
ENSG00000158089	GALNT14	2
ENSG00000261609	GAN	1
ENSG00000171766	GATM	1
ENSG00000119125	GDA	2
ENSG00000278311	GGNBP2	1
ENSG00000146830	GIGYF1	1
ENSG00000204120	GIGYF2	1
ENSG00000174332	GLIS1	2
ENSG00000124767	GLO1	1
ENSG00000101958	GLRA2	2
ENSG00000156049	GNA14	1
ENSG00000087460	GNAS	2
ENSG00000185838	GNB1L	2
ENSG00000076716	GPC4	1
ENSG00000183098	GPC6	2
ENSG00000171723	GPHN	1
ENSG00000180269	GPR139	1
ENSG00000170775	GPR37	2
ENSG00000164604	GPR85	3
ENSG00000155511	GRIA1	1
ENSG00000182771	GRID1	2
ENSG00000152208	GRID2	4
ENSG00000164418	GRIK2	2
ENSG00000149403	GRIK4	2
ENSG00000105737	GRIK5	1
ENSG00000176884	GRIN1	3
ENSG00000183454	GRIN2A	4
ENSG00000086205	FOLH1	2
ENSG00000182256	GABRG3	1
ENSG00000130035	GALNT8	2
ENSG00000172020	GAP43	1
ENSG00000148935	GAS2	1
ENSG00000115159	GPD2	3
ENSG00000158301	GPRASP2	2
ENSG00000233276	GPX1	1
ENSG00000215045	GRID2IP	1
ENSG00000163873	GRIK3	2
ENSG00000273079	GRIN2B	3
ENSG00000155974	GRIP1	1
ENSG00000152822	GRM1	2
ENSG00000168959	GRM5	3
ENSG00000196277	GRM7	2
ENSG00000179603	GRM8	2
ENSG00000126010	GRPR	2
ENSG00000082701	GSK3B	3
ENSG00000148180	GSN	2
ENSG00000124493	GRM4	1
ENSG00000134184	GSTM1	1
ENSG00000263001	GTF2I	2
ENSG00000152402	GUCY1A2	2
ENSG00000164032	H2AZ1	2
ENSG00000164588	HCN1	3
ENSG00000171720	HDAC3	2
ENSG00000068024	HDAC4	4
ENSG00000140287	HDC	2
ENSG00000115677	HDLBP	1
ENSG00000173064	HECTD4	1
ENSG00000138411	HECW2	2
ENSG00000165478	HEPACAM	2
ENSG00000128731	HERC2	2
ENSG00000127124	HIVEP3	2
ENSG00000206503	HLA-A	1
ENSG00000234745	HLA-B	2
ENSG00000204632	HLA-G	1
ENSG00000205581	HMGN1	2
ENSG00000126945	HNRNPH2	1
ENSG00000153187	HNRNPU	3
ENSG00000152413	HOMER1	2
ENSG00000105991	HOXA1	3
ENSG00000120094	HOXB1	2
ENSG00000174775	HRAS	3
ENSG00000249853	HS3ST5	2
ENSG00000117594	HSD11B1	2
ENSG00000135312	HTR1B	2
ENSG00000102468	HTR2A	2
ENSG00000166736	HTR3A	3
ENSG00000178084	HTR3C	2
ENSG00000148680	HTR7	2
ENSG00000086758	HUWE1	2
ENSG00000157423	HYDIN	3
ENSG00000003147	ICA1	2
ENSG00000172534	HCFC1	2
ENSG00000094631	HDAC6	1
ENSG00000147099	HDAC8	1
ENSG00000223865	HLA-DPB1	1
ENSG00000196126	HLA-DRB1	1
ENSG00000111537	IFNG	1
ENSG00000027697	IFNGR1	1
ENSG00000172349	IL16	1
ENSG00000112115	IL17A	1
ENSG00000177663	IL17RA	2
ENSG00000115590	IL1R2	1
ENSG00000169306	IL1RAPL1	1
ENSG00000189108	IL1RAPL2	2
ENSG00000136244	IL6	1
ENSG00000143621	ILF2	1
ENSG00000184903	IMMP2L	2
ENSG00000151689	INPP1	2
ENSG00000102786	INTS6	1
ENSG00000183856	IQGAP3	1
ENSG00000124313	IQSEC2	3
ENSG00000119669	IRF2BPL	2
ENSG00000259207	ITGB3	3
ENSG00000139626	ITGB7	2
ENSG00000150995	ITPR1	1
ENSG00000152969	JAKMIP1	2
ENSG00000008083	JARID2	3
ENSG00000171988	JMJD1C	1
ENSG00000107104	KANK1	1
ENSG00000114166	KAT2B	1
ENSG00000083168	KAT6A	2
ENSG00000102781	KATNAL1	2
ENSG00000167216	KATNAL2	1
ENSG00000158445	KCNB1	3
ENSG00000184408	KCND2	2
ENSG00000171385	KCND3	3
ENSG00000177807	KCNJ10	3
ENSG00000123700	KCNJ2	2
ENSG00000173338	KCNK7	2
ENSG00000156113	KCNMA1	1
ENSG00000075043	KCNQ2	4
ENSG00000184156	KCNQ3	2
ENSG00000107147	KCNT1	2
ENSG00000174943	KCTD13	1
ENSG00000127663	KDM4B	2
ENSG00000117139	KDM5B	3
ENSG00000126012	KDM5C	3
ENSG00000147050	KDM6A	2
ENSG00000132510	KDM6B	1
ENSG00000112232	KHDRBS2	1
ENSG00000168116	KIAA1586	1
ENSG00000197892	KIF13B	1
ENSG00000116852	KIF21B	2
ENSG00000168280	KIF5C	2
ENSG00000149571	KIRREL3	1
ENSG00000174996	KLC2	1
ENSG00000129911	KLF16	1
ENSG00000118058	KMT2A	2
ENSG00000164880	INTS1	3
ENSG00000115232	ITGA4	1
ENSG00000129159	KCNC1	1
ENSG00000184185	KCNJ12	1
ENSG00000157551	KCNJ15	1
ENSG00000170745	KCNS3	2
ENSG00000107077	KDM4C	1
ENSG00000131773	KHDRBS3	1
ENSG00000118193	KIF14	2
ENSG00000157404	KIT	1
ENSG00000055609	KMT2C	2
ENSG00000005483	KMT2E	3
ENSG00000118162	KPTN	2
ENSG00000111615	KRR1	1
ENSG00000186393	KRT26	1
ENSG00000101680	LAMA1	2
ENSG00000091136	LAMB1	3
ENSG00000050555	LAMC3	1
ENSG00000213658	LAT	1
ENSG00000166477	LEO1	1
ENSG00000174697	LEP	1
ENSG00000131042	LILRB2	1
ENSG00000104863	LIN7B	0
ENSG00000136944	LMX1B	1
ENSG00000198589	LRBA	1
ENSG00000156564	LRFN2	3
ENSG00000110066	KMT5B	2
ENSG00000165379	LRFN5	2
ENSG00000081479	LRP2	3
ENSG00000137269	LRRC1	1
ENSG00000099949	LZTR1	3
ENSG00000107816	LZTS2	1
ENSG00000172264	MACROD2	2
ENSG00000179222	MAGED1	1
ENSG00000254585	MAGEL2	2
ENSG00000172005	MAL	1
ENSG00000189221	MAOA	4
ENSG00000078018	MAP2	2
ENSG00000100030	MAPK1	4
ENSG00000102882	MAPK3	3
ENSG00000008735	MAPK8IP2	1
ENSG00000116141	MARK1	2
ENSG00000141644	MBD1	1
ENSG00000071655	MBD3	1
ENSG00000129071	MBD4	1
ENSG00000204406	MBD5	3
ENSG00000166987	MBD6	1
ENSG00000125505	MBOAT7	2
ENSG00000104738	MCM4	1
ENSG00000076003	MCM6	1
ENSG00000147316	MCPH1	1
ENSG00000139915	MDGA2	2
ENSG00000169057	MECP2	3
ENSG00000117009	KMO	1
ENSG00000184634	MED12	4
ENSG00000108510	MED13	2
ENSG00000123066	MED13L	2
ENSG00000081189	MEF2C	4
ENSG00000145794	MEGF10	2
ENSG00000157890	MEGF11	1
ENSG00000105976	MET	3
ENSG00000235718	MFRP	1
ENSG00000101752	MIB1	1
ENSG00000144320	LNPK	1
ENSG00000175445	LPL	1
ENSG00000123384	LRP1	1
ENSG00000109771	LRP2BP	1
ENSG00000138095	LRPPRC	2
ENSG00000128594	LRRC4	2
ENSG00000033122	LRRC7	2
ENSG00000069535	MAOB	4
ENSG00000188130	MAPK12	1
ENSG00000166603	MC4R	2
ENSG00000171444	MCC	2
ENSG00000134138	MEIS2	2
ENSG00000186260	MRTFB	2
ENSG00000075643	MOCOS	2
ENSG00000105926	MPP6	2
ENSG00000120458	MSANTD2	1
ENSG00000038945	MSR1	1
ENSG00000188786	MTF1	2
ENSG00000177000	MTHFR	3
ENSG00000198793	MTOR	3
ENSG00000116984	MTR	2
ENSG00000205277	MUC12	1
ENSG00000145113	MUC4	1
ENSG00000264424	MYH4	1
ENSG00000041515	MYO16	3
ENSG00000166866	MYO1A	1
ENSG00000157483	MYO1E	2
ENSG00000197535	MYO5A	2
ENSG00000284202	MIR137	4
ENSG00000128833	MYO5C	1
ENSG00000099331	MYO9B	1
ENSG00000186487	MYT1L	3
ENSG00000164134	NAA15	2
ENSG00000160877	NACC1	2
ENSG00000166833	NAV2	1
ENSG00000172915	NBEA	4
ENSG00000061676	NCKAP1	1
ENSG00000176771	NCKAP5	1
ENSG00000167566	NCKAP5L	1
ENSG00000141027	NCOR1	2
ENSG00000277586	NEFL	2
ENSG00000067141	NEO1	0
ENSG00000196712	NF1	3
ENSG00000050030	NEXMIF	2
ENSG00000162599	NFIA	1
ENSG00000008441	NFIX	2
ENSG00000101004	NINL	1
ENSG00000170113	NIPA1	1
ENSG00000140157	NIPA2	2
ENSG00000164190	NIPBL	2
ENSG00000169760	NLGN1	2
ENSG00000169992	NLGN2	2
ENSG00000196338	NLGN3	1
ENSG00000146938	NLGN4X	2
ENSG00000198929	NOS1AP	1
ENSG00000007171	NOS2	3
ENSG00000126368	NR1D1	1
ENSG00000175745	NR2F1	2
ENSG00000151623	NR3C2	1
ENSG00000153234	NR4A2	1
ENSG00000091129	NRCAM	2
ENSG00000118257	NRP2	2
ENSG00000179915	NRXN1	3
ENSG00000110076	NRXN2	2
ENSG00000021645	NRXN3	3
ENSG00000070444	MNT	1
ENSG00000147065	MSN	2
ENSG00000251593	MSNP1	2
ENSG00000128654	MTX2	1
ENSG00000133026	MYH10	1
ENSG00000177791	MYOZ1	1
ENSG00000177694	NAALADL2	1
ENSG00000128609	NDUFA5	1
ENSG00000172260	NEGR1	4
ENSG00000165973	NELL1	2
ENSG00000050344	NFE2L3	1
ENSG00000147862	NFIB	2
ENSG00000165246	NLGN4Y	2
ENSG00000089250	NOS1	1
ENSG00000264343	NOTCH2NLA	1
ENSG00000170485	NPAS2	1
ENSG00000131408	NR1H2	1
ENSG00000157168	NRG1	1
ENSG00000165671	NSD1	2
ENSG00000162631	NTNG1	4
ENSG00000198400	NTRK1	2
ENSG00000148053	NTRK2	2
ENSG00000140538	NTRK3	3
ENSG00000074590	NUAK1	3
ENSG00000185115	NSMCE3	2
ENSG00000069248	NUP133	3
ENSG00000122584	NXPH1	1
ENSG00000122126	OCRL	2
ENSG00000181781	ODF3L2	1
ENSG00000046651	OFD1	1
ENSG00000079482	OPHN1	3
ENSG00000112038	OPRM1	1
ENSG00000221888	OR1C1	1
ENSG00000171180	OR2M4	1
ENSG00000184022	OR2T10	1
ENSG00000197790	OR52M1	1
ENSG00000169918	OTUD7A	2
ENSG00000115507	OTX1	1
ENSG00000101405	OXT	1
ENSG00000180914	OXTR	3
ENSG00000135124	P2RX4	1
ENSG00000083454	P2RX5	1
ENSG00000072682	P4HA2	2
ENSG00000175115	PACS1	2
ENSG00000179364	PACS2	2
ENSG00000007168	PAFAH1B1	1
ENSG00000171759	PAH	2
ENSG00000116117	PARD3B	2
ENSG00000170584	NUDCD2	1
ENSG00000126952	NXF5	2
ENSG00000147162	OGT	2
ENSG00000180370	PAK2	1
ENSG00000115421	PAPOLG	1
ENSG00000196092	PAX5	1
ENSG00000007372	PAX6	4
ENSG00000185630	PBX1	1
ENSG00000175198	PCCA	2
ENSG00000114054	PCCB	2
ENSG00000138650	PCDH10	1
ENSG00000102290	PCDH11X	2
ENSG00000150275	PCDH15	3
ENSG00000165194	PCDH19	3
ENSG00000136099	PCDH8	1
ENSG00000184226	PCDH9	2
ENSG00000204970	PCDHA1	2
ENSG00000250120	PCDHA10	2
ENSG00000249158	PCDHA11	2
ENSG00000251664	PCDHA12	2
ENSG00000239389	PCDHA13	2
ENSG00000204969	PCDHA2	2
ENSG00000132849	PATJ	1
ENSG00000255408	PCDHA3	2
ENSG00000204967	PCDHA4	2
ENSG00000204965	PCDHA5	2
ENSG00000081842	PCDHA6	2
ENSG00000204963	PCDHA7	2
ENSG00000204962	PCDHA8	2
ENSG00000204961	PCDHA9	2
ENSG00000253873	PCDHGA11	1
ENSG00000188389	PDCD1	1
ENSG00000184588	PDE4B	3
ENSG00000067840	PDZD4	1
ENSG00000115425	PECR	1
ENSG00000179094	PER1	2
ENSG00000132326	PER2	1
ENSG00000161031	PGLYRP2	2
ENSG00000197724	PHF2	1
ENSG00000118482	PHF3	1
ENSG00000146247	PHIP	2
ENSG00000070047	PHRF1	1
ENSG00000105647	PIK3R2	2
ENSG00000254093	PINX1	1
ENSG00000069011	PITX1	2
ENSG00000182621	PLCB1	2
ENSG00000187091	PLCD1	2
ENSG00000198523	PLN	1
ENSG00000130827	PLXNA3	1
ENSG00000221866	PLXNA4	2
ENSG00000164050	PLXNB1	1
ENSG00000130653	PNPLA7	1
ENSG00000143442	POGZ	3
ENSG00000014138	POLA2	1
ENSG00000130714	POMT1	1
ENSG00000128513	POT1	1
ENSG00000184486	POU3F2	2
ENSG00000170836	PPM1D	2
ENSG00000049769	PPP1R3F	1
ENSG00000137713	PPP2R1B	2
ENSG00000112640	PPP2R5D	2
ENSG00000124126	PREX1	2
ENSG00000139174	PRICKLE1	4
ENSG00000163637	PRICKLE2	2
ENSG00000166501	PRKCB	3
ENSG00000184304	PRKD1	2
ENSG00000253729	PRKDC	3
ENSG00000100033	PRODH	2
ENSG00000185246	PRPF39	1
ENSG00000126464	PRR12	1
ENSG00000106772	PRUNE2	2
ENSG00000156011	PSD3	2
ENSG00000101843	PSMD10	1
ENSG00000197170	PSMD12	2
ENSG00000117569	PTBP2	2
ENSG00000165186	PTCHD1	3
ENSG00000185345	PRKN	2
ENSG00000171862	PTEN	3
ENSG00000050628	PTGER3	1
ENSG00000112655	PTK7	1
ENSG00000179295	PTPN11	2
ENSG00000127329	PTPRB	2
ENSG00000163564	PYHIN1	1
ENSG00000198218	QRICH1	1
ENSG00000135631	RAB11FIP5	1
ENSG00000104388	RAB2A	1
ENSG00000155961	RAB39B	1
ENSG00000172780	RAB43	1
ENSG00000136238	RAC1	2
ENSG00000244588	RAD21L1	1
ENSG00000108557	RAI1	2
ENSG00000154678	PDE1C	2
ENSG00000065989	PDE4A	2
ENSG00000005882	PDK2	1
ENSG00000112357	PEX7	2
ENSG00000135365	PHF21A	2
ENSG00000204764	RANBP17	1
ENSG00000091428	RAPGEF4	1
ENSG00000023287	RB1CC1	1
ENSG00000078328	RBFOX1	4
ENSG00000091009	RBM27	1
ENSG00000265241	RBM8A	2
ENSG00000144642	RBMS3	1
ENSG00000165476	REEP3	1
ENSG00000189056	RELN	4
ENSG00000248383	PCDHAC1	1
ENSG00000243232	PCDHAC2	1
ENSG00000167085	PHB	1
ENSG00000172943	PHF8	2
ENSG00000105851	PIK3CG	1
ENSG00000011422	PLAUR	2
ENSG00000085998	POMGNT1	2
ENSG00000005421	PON1	1
ENSG00000131626	PPFIA1	1
ENSG00000131771	PPP1R1B	1
ENSG00000113575	PPP2CA	1
ENSG00000154229	PRKCA	1
ENSG00000185888	PRSS38	2
ENSG00000073756	PTGS2	2
ENSG00000081237	PTPRC	2
ENSG00000196090	PTPRT	2
ENSG00000100362	PVALB	2
ENSG00000130508	PXDN	1
ENSG00000146955	RAB19	1
ENSG00000006451	RALA	1
ENSG00000170471	RALGAPB	1
ENSG00000266094	RASSF5	2
ENSG00000142599	RERE	3
ENSG00000143207	COP1	2
ENSG00000080298	RFX3	1
ENSG00000182901	RGS7	2
ENSG00000106615	RHEB	2
ENSG00000101883	RHOXF1	1
ENSG00000079841	RIMS1	2
ENSG00000117016	RIMS3	1
ENSG00000152214	RIT2	1
ENSG00000117600	PLPPR4	2
ENSG00000131263	RLIM	2
ENSG00000181481	RNF135	3
ENSG00000137075	RNF38	1
ENSG00000169855	ROBO1	2
ENSG00000185008	ROBO2	3
ENSG00000069667	RORA	4
ENSG00000147403	RPL10	2
ENSG00000071242	RPS6KA2	1
ENSG00000177189	RPS6KA3	2
ENSG00000142230	SAE1	2
ENSG00000119042	SATB2	3
ENSG00000100241	SBF1	1
ENSG00000184178	SCFD2	1
ENSG00000144285	SCN1A	4
ENSG00000174093		1
ENSG00000164754	RAD21	1
ENSG00000108551	RASD1	1
ENSG00000205937	RNPS1	0
ENSG00000178718	RPP25	1
ENSG00000187634	SAMD11	1
ENSG00000111961	SASH1	1
ENSG00000136531	SCN2A	3
ENSG00000007314	SCN4A	1
ENSG00000196876	SCN8A	3
ENSG00000169432	SCN9A	2
ENSG00000116171	SCP2	1
ENSG00000169439	SDC2	3
ENSG00000112902	SEMA5A	3
ENSG00000152217	SETBP1	2
ENSG00000139718	SETD1B	2
ENSG00000181555	SETD2	2
ENSG00000168137	SETD5	2
ENSG00000143379	SETDB1	1
ENSG00000136169	SETDB2	3
ENSG00000174938	SEZ6L2	3
ENSG00000181523	SGSH	3
ENSG00000100359	SGSM3	1
ENSG00000147010	SH3KBP1	1
ENSG00000161681	SHANK1	2
ENSG00000162105	SHANK2	4
ENSG00000251322	SHANK3	4
ENSG00000185960	SHOX	1
ENSG00000142178	SIK1	2
ENSG00000169375	SIN3A	2
ENSG00000124140	SLC12A5	1
ENSG00000141526	SLC16A3	1
ENSG00000118596	SLC16A7	1
ENSG00000106688	SLC1A1	2
ENSG00000110436	SLC1A2	3
ENSG00000183873	SCN5A	1
ENSG00000136546	SCN7A	1
ENSG00000146555	SDK1	2
ENSG00000119335	SET	1
ENSG00000115524	SF3B1	1
ENSG00000163393	SLC22A15	2
ENSG00000149742	SLC22A9	1
ENSG00000155886	SLC24A2	2
ENSG00000115840	SLC25A12	4
ENSG00000102078	SLC25A14	1
ENSG00000085491	SLC25A24	2
ENSG00000153291	SLC25A27	1
ENSG00000013306	SLC25A39	2
ENSG00000167114	SLC27A4	2
ENSG00000164638	SLC29A4	1
ENSG00000115194	SLC30A3	1
ENSG00000145740	SLC30A5	1
ENSG00000169359	SLC33A1	1
ENSG00000117620	SLC35A3	1
ENSG00000121073	SLC35B1	2
ENSG00000157637	SLC38A10	1
ENSG00000162426	SLC45A1	3
ENSG00000144290	SLC4A10	2
ENSG00000157103	SLC6A1	3
ENSG00000142319	SLC6A3	3
ENSG00000108576	SLC6A4	2
ENSG00000130821	SLC6A8	2
ENSG00000165349	SLC7A3	1
ENSG00000103257	SLC7A5	1
ENSG00000155465	SLC7A7	1
ENSG00000198689	SLC9A6	3
ENSG00000181804	SLC9A9	4
ENSG00000111700	SLCO1B3	1
ENSG00000141646	SMAD4	2
ENSG00000080503	SMARCA2	3
ENSG00000127616	SMARCA4	2
ENSG00000139613	SMARCC2	3
ENSG00000072501	SMC1A	1
ENSG00000108055	SMC3	2
ENSG00000070366	SMG6	2
ENSG00000132639	SNAP25	3
ENSG00000197157	SND1	2
ENSG00000128739	SNRPN	1
ENSG00000172554	SNTG2	1
ENSG00000135317	SNX14	3
ENSG00000142168	SOD1	2
ENSG00000134532	SOX5	3
ENSG00000152583	SPARCL1	2
ENSG00000021574	SPAST	1
ENSG00000072080	SPP2	1
ENSG00000080603	SRCAP	1
ENSG00000196220	SRGAP3	1
ENSG00000139767	SRRM4	2
ENSG00000116754	SRSF11	1
ENSG00000197558	SSPOP	2
ENSG00000149136	SSRP1	1
ENSG00000004866	ST7	1
ENSG00000118007	STAG1	2
ENSG00000115415	STAT1	2
ENSG00000198648	STK39	1
ENSG00000106089	STX1A	2
ENSG00000136854	STXBP1	3
ENSG00000164506	STXBP5	1
ENSG00000060140	STYK1	1
ENSG00000172340	SUCLG2	1
ENSG00000169895	SYAP1	1
ENSG00000008056	SYN1	2
ENSG00000157152	SYN2	3
ENSG00000185666	SYN3	2
ENSG00000131018	SYNE1	2
ENSG00000197283	SYNGAP1	2
ENSG00000159082	SYNJ1	1
ENSG00000103528	SYT17	2
ENSG00000147133	TAF1	2
ENSG00000103168	TAF1C	2
ENSG00000122728	TAF1L	1
ENSG00000106290	TAF6	1
ENSG00000170921	TANC2	1
ENSG00000149930	TAOK2	2
ENSG00000036054	TBC1D23	1
ENSG00000156787	TBC1D31	1
ENSG00000131374	TBC1D5	3
ENSG00000101849	TBL1X	2
ENSG00000177565	TBL1XR1	2
ENSG00000001617	SEMA3F	1
ENSG00000106366	SERPINE1	2
ENSG00000156463	SH3RF2	1
ENSG00000164707	SLC13A4	1
ENSG00000146477	SLC22A3	1
ENSG00000133195	SLC39A11	1
ENSG00000184347	SLIT3	1
ENSG00000165300	SLITRK5	2
ENSG00000120451	SNX19	2
ENSG00000089006	SNX5	1
ENSG00000065526	SPEN	1
ENSG00000277893	SRD5A2	2
ENSG00000140557	ST8SIA2	2
ENSG00000135316	SYNCRIP	1
ENSG00000067715	SYT1	2
ENSG00000213023	SYT3	2
ENSG00000145979	TBC1D7	3
ENSG00000136535	TBR1	2
ENSG00000184058	TBX1	2
ENSG00000100207	TCF20	2
ENSG00000196628	TCF4	3
ENSG00000148737	TCF7L2	2
ENSG00000151790	TDO2	1
ENSG00000109927	TECTA	1
ENSG00000132604	TERF2	1
ENSG00000167014	TERB2	1
ENSG00000164362	TERT	2
ENSG00000168769	TET2	1
ENSG00000125780	TGM3	1
ENSG00000137801	THBS1	2
ENSG00000146872	TLK2	2
ENSG00000145107	TM4SF19	1
ENSG00000168955	TM4SF20	1
ENSG00000185973	TMLHE	2
ENSG00000168884	TNIP2	2
ENSG00000100354	TNRC6B	1
ENSG00000173726	TOMM20	2
ENSG00000198900	TOP1	3
ENSG00000100038	TOP3B	4
ENSG00000139287	TPH2	2
ENSG00000115705	TPO	1
ENSG00000182400	TRAPPC6B	2
ENSG00000167632	TRAPPC9	2
ENSG00000197323	TRIM33	1
ENSG00000038382	TRIO	2
ENSG00000153827	TRIP12	2
ENSG00000137672	TRPC6	1
ENSG00000134160	TRPM1	1
ENSG00000165699	TSC1	2
ENSG00000103197	TSC2	3
ENSG00000121297	TSHZ3	2
ENSG00000211460	TSN	1
ENSG00000048140	TSPAN17	1
ENSG00000156298	TSPAN7	1
ENSG00000204815	ODAD4	1
ENSG00000005379	TSPOAP1	1
ENSG00000129696	TTI2	1
ENSG00000155657	TTN	2
ENSG00000275835	TUBGCP5	1
ENSG00000077498	TYR	2
ENSG00000033178	UBA6	1
ENSG00000186591	UBE2H	1
ENSG00000114062	UBE3A	4
ENSG00000151148	UBE3B	3
ENSG00000009335	UBE3C	1
ENSG00000138629	UBL7	2
ENSG00000157741	UBN2	1
ENSG00000104517	UBR5	1
ENSG00000012963	UBR7	1
ENSG00000178473	UCN3	1
ENSG00000130477	UNC13A	2
ENSG00000133958	UNC79	1
ENSG00000144406	UNC80	1
ENSG00000100024	UPB1	1
ENSG00000151461	UPF2	1
ENSG00000125351	UPF3B	2
ENSG00000180176	TH	3
ENSG00000161277	THAP8	1
ENSG00000126351	THRA	2
ENSG00000205084	TMEM231	2
ENSG00000120332	TNN	1
ENSG00000131653	TRAF7	2
ENSG00000196367	TRRAP	2
ENSG00000042781	USH2A	1
ENSG00000135655	USP15	1
ENSG00000123552	USP45	1
ENSG00000187555	USP7	2
ENSG00000114374	USP9Y	2
ENSG00000071246	VASH1	1
ENSG00000127831	VIL1	1
ENSG00000147852	VLDLR	1
ENSG00000132549	VPS13B	2
ENSG00000105053	VRK3	1
ENSG00000155659	VSIG4	1
ENSG00000095787	WAC	2
ENSG00000163625	WDFY3	2
ENSG00000162923	WDR26	2
ENSG00000140527	WDR93	1
ENSG00000196632	WNK3	1
ENSG00000125084	WNT1	1
ENSG00000105989	WNT2	2
ENSG00000186153	WWOX	2
ENSG00000168334	XIRP1	1
ENSG00000154767	XPC	2
ENSG00000082898	XPO1	3
ENSG00000047188	YTHDC2	2
ENSG00000108953	YWHAE	1
ENSG00000100811	YY1	3
ENSG00000109906	ZBTB16	1
ENSG00000181722	ZBTB20	2
ENSG00000130749	ZC3H4	1
ENSG00000015171	ZMYND11	2
ENSG00000154957	ZNF18	1
ENSG00000188994	ZNF292	1
ENSG00000144331	ZNF385B	2
ENSG00000148143	ZNF462	2
ENSG00000197363	ZNF517	1
ENSG00000188785	ZNF548	1
ENSG00000188321	ZNF559	1
ENSG00000188171	ZNF626	1
ENSG00000178665	ZNF713	1
ENSG00000196391	ZNF774	1
ENSG00000278129	ZNF8	1
ENSG00000152818	UTRN	1
ENSG00000220205	VAMP2	2
ENSG00000111424	VDR	2
ENSG00000146469	VIP	2
ENSG00000112290	WASF1	1
ENSG00000128815	WDFY4	1
ENSG00000163872	YEATS2	1
ENSG00000215421	ZNF407	2
ENSG00000170396	ZNF804A	2
ENSG00000151612	ZNF827	1
ENSG00000162415	ZSWIM5	1
ENSG00000130449	ZSWIM6	2
ENSG00000174442	ZWILCH	1
ENSG00000168453	HR	1
ENSG00000082497	SERTAD4	1
ENSG00000144152	FBLN7	1
ENSG00000138623	SEMA7A	1
ENSG00000047648	ARHGAP6	1
ENSG00000066248	NGEF	1
ENSG00000105939	ZC3HAV1	1
ENSG00000115073	ACTR1B	1
ENSG00000101079	NDRG3	1
ENSG00000087086	FTL	1
ENSG00000101327	PDYN	1
ENSG00000151135	TMEM263	1
ENSG00000182348	ZNF804B	1
ENSG00000143545	RAB13	1
ENSG00000157240	FZD1	1
ENSG00000182010	RTKN2	1
ENSG00000017483	SLC38A5	1
ENSG00000105251	SHD	1
ENSG00000187664	HAPLN4	1
ENSG00000104490	NCALD	2
ENSG00000129116	PALLD	1
ENSG00000162734	PEA15	1
ENSG00000165097	KDM1B	1
ENSG00000272556	GTF2IP13	1
ENSG00000183798	EMILIN3	1
ENSG00000072422	RHOBTB1	1
ENSG00000171310	CHST11	1
ENSG00000181019	NQO1	1
ENSG00000265689	0	1
ENSG00000175426	PCSK1	1
ENSG00000121060	TRIM25	1
ENSG00000173559	NABP1	1
ENSG00000136986	DERL1	1
ENSG00000165029	ABCA1	1
ENSG00000172348	RCAN2	1
ENSG00000172380	GNG12	1
ENSG00000026025	VIM	2
ENSG00000250064	0	1
ENSG00000163001	CFAP36	1
ENSG00000153310	CYRIB	1
ENSG00000165209	STRBP	1
ENSG00000010818	HIVEP2	1
ENSG00000050438	SLC4A8	1
ENSG00000107949	BCCIP	1
ENSG00000145725	PPIP5K2	1
ENSG00000153823	PID1	1
ENSG00000182851		1
ENSG00000198879	SFMBT2	1
ENSG00000141576	RNF157	1
ENSG00000178104	PDE4DIP	1
ENSG00000196139	AKR1C3	1
ENSG00000105711	SCN1B	1
ENSG00000196372	ASB13	1
ENSG00000002746	HECW1	1
ENSG00000108395	TRIM37	1
ENSG00000014914	MTMR11	1
ENSG00000138646	HERC5	1
ENSG00000177426	TGIF1	1
ENSG00000078596	ITM2A	1
ENSG00000105559	PLEKHA4	1
ENSG00000172794	RAB37	1
ENSG00000143933	CALM2	1
ENSG00000168993	CPLX1	1
ENSG00000023228	NDUFS1	1
ENSG00000069869	NEDD4	1
ENSG00000088280	ASAP3	1
ENSG00000124134	KCNS1	1
ENSG00000153982	GDPD1	1
ENSG00000156587	UBE2L6	1
ENSG00000158966	CACHD1	1
ENSG00000174640	SLCO2A1	1
ENSG00000178425	NT5DC1	1
ENSG00000229776	C4B-AS1	1
ENSG00000233627	C4A-AS1	1
ENSG00000123643	SLC36A1	1
ENSG00000136895	GARNL3	1
ENSG00000176490	DIRAS1	1
ENSG00000236279	CLEC2L	1
ENSG00000172775	PSME3IP1	1
ENSG00000213722	DDAH2	1
ENSG00000242441	GTF2A1L	1
ENSG00000273032	DGCR5	1
ENSG00000112146	FBXO9	1
ENSG00000172350	ABCG4	1
ENSG00000135404	CD63	1
ENSG00000164708	PGAM2	1
ENSG00000137693	YAP1	1
ENSG00000101493	ZNF516	1
ENSG00000108960	MMD	1
ENSG00000120742	SERP1	1
ENSG00000130303	BST2	1
ENSG00000152234	ATP5F1A	1
ENSG00000165886	UBTD1	1
ENSG00000188730	VWC2	1
ENSG00000196935	SRGAP1	1
ENSG00000233321	LINC02669	1
ENSG00000257643	0	1
ENSG00000082014	SMARCD3	1
ENSG00000161381	PLXDC1	1
ENSG00000161281	COX7A1	1
ENSG00000181467	RAP2B	1
ENSG00000079785	DDX1	2
ENSG00000106080	FKBP14	2
ENSG00000163820	FYCO1	1
ENSG00000134986	NREP	2
ENSG00000077150	NFKB2	1
ENSG00000136933	RABEPK	1
ENSG00000061337	LZTS1	1
ENSG00000077254	USP33	1
ENSG00000144407	PTH2R	1
ENSG00000157782	CABP1	1
ENSG00000162889	MAPKAPK2	1
ENSG00000111262	KCNA1	1
ENSG00000119314	PTBP3	1
ENSG00000135299	ANKRD6	1
ENSG00000163995	ABLIM2	1
ENSG00000159784	FAM131B	1
ENSG00000124205	EDN3	2
ENSG00000120063	GNA13	1
ENSG00000102466	FGF14	1
ENSG00000123992	DNPEP	1
ENSG00000103876	FAH	1
ENSG00000117519	CNN3	1
ENSG00000085721	RRN3	2
ENSG00000163710	PCOLCE2	1
ENSG00000149305	HTR3B	1
ENSG00000145920	CPLX2	1
ENSG00000100604	CHGA	2
ENSG00000145087	STXBP5L	1
ENSG00000163577	EIF5A2	1
ENSG00000166159	LRTM2	1
ENSG00000234287	0	1
ENSG00000162694	EXTL2	1
ENSG00000070961	ATP2B1	1
ENSG00000174516	PELI3	1
ENSG00000102934	PLLP	2
ENSG00000175556	LONRF3	1
ENSG00000125827	TMX4	1
ENSG00000077327	SPAG6	1
ENSG00000119408	NEK6	1
ENSG00000125753	VASP	1
ENSG00000103642	LACTB	1
ENSG00000140798	ABCC12	1
ENSG00000182508	LHFPL1	1
ENSG00000185133	INPP5J	1
ENSG00000075303	SLC25A40	1
ENSG00000012174	MBTPS2	1
ENSG00000116750	UCHL5	1
ENSG00000002933	TMEM176A	1
ENSG00000115884	SDC1	1
ENSG00000127314	RAP1B	1
ENSG00000153029	MR1	2
ENSG00000008394	MGST1	1
ENSG00000115365	LANCL1	1
ENSG00000120053	GOT1	1
ENSG00000123119	NECAB1	1
ENSG00000236287	ZBED5	1
ENSG00000071127	WDR1	1
ENSG00000068793		1
ENSG00000085978	ATG16L1	1
ENSG00000142227	EMP3	1
ENSG00000171873	ADRA1D	1
ENSG00000254996	ANKHD1-EIF4EBP3	1
ENSG00000177875	CCDC184	1
ENSG00000198961	PJA2	1
ENSG00000251442	LINC01094	1
ENSG00000165606	DRGX	1
ENSG00000091436	MAP3K20	1
ENSG00000188517	COL25A1	1
ENSG00000085377	PREP	1
ENSG00000231768	LINC01354	1
ENSG00000138311	ZNF365	1
ENSG00000085832	EPS15	1
ENSG00000112539	C6orf118	1
ENSG00000156486	KCNS2	1
ENSG00000125772	GPCPD1	2
ENSG00000205060	SLC35B4	1
ENSG00000231584	FAHD2CP	1
ENSG00000182674	KCNB2	1
ENSG00000109536	FRG1	2
ENSG00000111215	PRR4	1
ENSG00000230702	RPL31P30	1
ENSG00000179598	PLD6	1
ENSG00000163539	CLASP2	1
ENSG00000177981	ASB8	1
ENSG00000185477	GPRIN3	1
ENSG00000188732	FAM221A	1
ENSG00000250164	0	1
ENSG00000111652	COPS7A	1
ENSG00000113732	ATP6V0E1	1
ENSG00000168291	PDHB	1
ENSG00000103966	EHD4	2
ENSG00000128536	CDHR3	1
ENSG00000187608	ISG15	1
ENSG00000173611	SCAI	1
ENSG00000115461	IGFBP5	2
ENSG00000166228	PCBD1	1
ENSG00000085788	DDHD2	1
ENSG00000112293	GPLD1	2
ENSG00000152049	KCNE4	1
ENSG00000067955	CBFB	1
ENSG00000136100	VPS36	1
ENSG00000005206	SPPL2B	1
ENSG00000196542	SPTSSB	1
ENSG00000129691	ASH2L	1
ENSG00000173457	PPP1R14B	1
ENSG00000198431	TXNRD1	1
ENSG00000250305	TRMT9B	1
ENSG00000158008	EXTL1	1
ENSG00000075415	SLC25A3	1
ENSG00000116096	SPR	1
ENSG00000139190	VAMP1	1
ENSG00000169507	SLC38A11	1
ENSG00000226989	0	1
ENSG00000133639	BTG1	1
ENSG00000144744	UBA3	1
ENSG00000107566	ERLIN1	1
ENSG00000158201	ABHD3	1
ENSG00000214517	PPME1	1
ENSG00000050748	MAPK9	1
ENSG00000108107	RPL28	1
ENSG00000090621	PABPC4	1
ENSG00000163704	PRRT3	1
ENSG00000180155	LYNX1	1
ENSG00000100347	SAMM50	1
ENSG00000236627	0	1
ENSG00000171984	SHLD1	1
ENSG00000058668	ATP2B4	1
ENSG00000133131	MORC4	1
ENSG00000147419	CCDC25	1
ENSG00000177119	ANO6	1
ENSG00000215717	TMEM167B	1
ENSG00000103035	PSMD7	2
ENSG00000150768	DLAT	1
ENSG00000177181	RIMKLA	1
ENSG00000116918	TSNAX	1
ENSG00000145911	N4BP3	1
ENSG00000138814	PPP3CA	1
ENSG00000144791	LIMD1	1
ENSG00000197153	H3C12	1
ENSG00000002586	CD99	1
ENSG00000151967	SCHIP1	1
ENSG00000100292	HMOX1	2
ENSG00000166128	RAB8B	1
ENSG00000058262	SEC61A1	1
ENSG00000111261	MANSC1	1
ENSG00000125851	PCSK2	2
ENSG00000196114	IFITM3P3	1
ENSG00000126581	BECN1	2
ENSG00000165023	DIRAS2	1
ENSG00000174842	GLMN	2
ENSG00000172493	AFF1	1
ENSG00000133789	SWAP70	1
ENSG00000162073	PAQR4	1
ENSG00000168438	CDC40	1
ENSG00000165516	KLHDC2	1
ENSG00000106785	TRIM14	1
ENSG00000164949	GEM	1
ENSG00000261325	LINC02192	1
ENSG00000204713	TRIM27	1
ENSG00000151929	BAG3	1
ENSG00000171132	PRKCE	1
ENSG00000170616		1
ENSG00000102265	TIMP1	2
ENSG00000104361	NIPAL2	1
ENSG00000141030	COPS3	1
ENSG00000182240	BACE2	1
ENSG00000132109	TRIM21	1
ENSG00000188211	NCR3LG1	1
ENSG00000214194	SMIM30	1
ENSG00000177301	KCNA2	1
ENSG00000168003	SLC3A2	1
ENSG00000113068	PFDN1	1
ENSG00000115942	ORC2	1
ENSG00000135272	MDFIC	1
ENSG00000162601	MYSM1	1
ENSG00000270172		1
ENSG00000146112	PPP1R18	1
ENSG00000151729	SLC25A4	1
ENSG00000152760	DYNLT5	1
ENSG00000188263	IL17REL	1
ENSG00000139579	NABP2	1
ENSG00000014641	MDH1	1
ENSG00000089053	ANAPC5	1
ENSG00000224812	TMEM72-AS1	1
ENSG00000073331	ALPK1	1
ENSG00000197991	0	1
ENSG00000153107	ANAPC1	1
ENSG00000176428	VPS37D	1
ENSG00000076356	PLXNA2	1
ENSG00000150967	ABCB9	2
ENSG00000234106	SRP14P2	1
ENSG00000111817	DSE	1
ENSG00000119203	CPSF3	1
ENSG00000143479	DYRK3	1
ENSG00000175395	ZNF25	1
ENSG00000181915	ADO	1
ENSG00000188384		1
ENSG00000256391		1
ENSG00000256790		1
ENSG00000266173	STRADA	2
ENSG00000272163	0	1
ENSG00000090013	BLVRB	1
ENSG00000140464	PML	1
ENSG00000198604	BAZ1A	1
ENSG00000055732	MCOLN3	1
ENSG00000066382	MPPED2	1
ENSG00000066739	ATG2B	1
ENSG00000090615	GOLGA3	1
ENSG00000196932	TMEM26	1
ENSG00000205634	LINC00898	1
ENSG00000163346	PBXIP1	1
ENSG00000067191	CACNB1	1
ENSG00000104331	BPNT2	1
ENSG00000140403	DNAJA4	1
ENSG00000143858	SYT2	1
ENSG00000151025	GPR158	1
ENSG00000172500	FIBP	1
ENSG00000233900	RPL17P35	1
ENSG00000105289	TJP3	1
ENSG00000163214	DHX57	1
ENSG00000233452	STXBP5-AS1	1
ENSG00000251396	LINC01301	1
ENSG00000196290	NIF3L1	1
ENSG00000011638	TMEM159	1
ENSG00000091483	FH	1
ENSG00000112981	NME5	1
ENSG00000119138	KLF9	1
ENSG00000140854	KATNB1	1
ENSG00000169756	LIMS1	1
ENSG00000173040	EVC2	1
ENSG00000181085	MAPK15	1
ENSG00000187730	GABRD	1
ENSG00000196924	FLNA	2
ENSG00000272734	ADIRF-AS1	1
ENSG00000128602	SMO	1
ENSG00000145012	LPP	1
ENSG00000171109	MFN1	1
ENSG00000138604	GLCE	1
ENSG00000162971	TYW5	1
ENSG00000168481	LGI3	1
ENSG00000242103	0	1
ENSG00000076382	SPAG5	1
ENSG00000260336		1
ENSG00000089060	SLC8B1	1
ENSG00000179314	WSCD1	1
ENSG00000102531	FNDC3A	1
ENSG00000137942	FNBP1L	2
ENSG00000254889	0	1
ENSG00000166483	WEE1	1
ENSG00000180834	MAP6D1	1
ENSG00000018408	WWTR1	1
ENSG00000106211	HSPB1	1
ENSG00000141385	AFG3L2	1
ENSG00000111371	SLC38A1	1
ENSG00000114279	FGF12	1
ENSG00000177595	PIDD1	1
ENSG00000026950	BTN3A1	1
ENSG00000053108	FSTL4	1
ENSG00000146833	TRIM4	1
ENSG00000183287	CCBE1	1
ENSG00000023445	BIRC3	1
ENSG00000115267	IFIH1	1
ENSG00000244731	C4A	1
ENSG00000251276	MAGI2-AS1	1
ENSG00000153707	PTPRD	1
ENSG00000203668	CHML	1
ENSG00000116478	HDAC1	1
ENSG00000135723	FHOD1	1
ENSG00000143106	PSMA5	1
ENSG00000155366	RHOC	2
ENSG00000073712	FERMT2	1
ENSG00000181381	DDX60L	1
ENSG00000123094	RASSF8	1
ENSG00000165138	ANKS6	1
ENSG00000214113	LYRM4	1
ENSG00000173805	HAP1	1
ENSG00000134755	DSC2	1
ENSG00000167994	RAB3IL1	1
ENSG00000227115	LINC01630	1
ENSG00000074527	NTN4	1
ENSG00000183476	SH2D7	1
ENSG00000135423	GLS2	2
ENSG00000168461	RAB31	1
ENSG00000196227	FAM217B	1
ENSG00000003137	CYP26B1	1
ENSG00000100330	MTMR3	1
ENSG00000198739	LRRTM3	1
ENSG00000129654	FOXJ1	1
ENSG00000129636	ITFG1	1
ENSG00000149782	PLCB3	1
ENSG00000242759	LINC00882	1
ENSG00000182389	CACNB4	1
ENSG00000143153	ATP1B1	2
ENSG00000203818		1
ENSG00000103184	SEC14L5	1
ENSG00000077782	FGFR1	1
ENSG00000255693	LINC02389	1
ENSG00000197852	INKA2	1
ENSG00000068438	FTSJ1	1
ENSG00000140022	STON2	1
ENSG00000124782	RREB1	1
ENSG00000125247	TMTC4	1
ENSG00000149557	FEZ1	1
ENSG00000107960	STN1	1
ENSG00000125637	PSD4	1
ENSG00000166780	BMERB1	1
ENSG00000187778	MCRS1	1
ENSG00000106605	BLVRA	2
ENSG00000124785	NRN1	1
ENSG00000124198	ARFGEF2	1
ENSG00000131196	NFATC1	1
ENSG00000137463	MGARP	1
ENSG00000258986	TMEM179	1
ENSG00000225864	0	1
ENSG00000273443	0	1
ENSG00000215283	HMGB3P24	1
ENSG00000073464	CLCN4	1
ENSG00000170264	FAM161A	1
ENSG00000157778	PSMG3	1
ENSG00000132405	TBC1D14	1
ENSG00000239498	0	1
ENSG00000130203	APOE	1
ENSG00000111321	LTBR	1
ENSG00000064655	EYA2	1
ENSG00000072954	TMEM38A	2
ENSG00000109670	FBXW7	1
ENSG00000187790	FANCM	1
ENSG00000106565	TMEM176B	1
ENSG00000126709	IFI6	1
ENSG00000174059	CD34	1
ENSG00000196787	H2AC11	1
ENSG00000100439	ABHD4	1
ENSG00000103460	TOX3	1
ENSG00000168546	GFRA2	1
ENSG00000166444	DENND2B	1
ENSG00000176261	ZBTB8OS	1
ENSG00000272993		1
ENSG00000063761	ADCK1	1
ENSG00000073150	PANX2	1
ENSG00000108666	C17orf75	1
ENSG00000130734	ATG4D	1
ENSG00000226891	LINC01359	1
ENSG00000104835	SARS2	1
ENSG00000162733	DDR2	1
ENSG00000173227	SYT12	1
ENSG00000134363	FST	1
ENSG00000086666	ZFAND6	1
ENSG00000189362	NEMP2	1
ENSG00000168309	FAM107A	2
ENSG00000263164	0	1
ENSG00000074603	DPP8	1
ENSG00000185917	SETD4	1
ENSG00000100979	PLTP	1
ENSG00000138193	PLCE1	1
ENSG00000138378	STAT4	1
ENSG00000163485	ADORA1	1
ENSG00000183010	PYCR1	1
ENSG00000188322	SBK1	1
ENSG00000183255	PTTG1IP	1
ENSG00000149313	AASDHPPT	1
ENSG00000020577	SAMD4A	1
ENSG00000049323	LTBP1	1
ENSG00000112149	CD83	1
ENSG00000178538	CA8	1
ENSG00000085719	CPNE3	1
ENSG00000101160	CTSZ	1
ENSG00000104518	GSDMD	1
ENSG00000111731	C2CD5	1
ENSG00000141314	RHBDL3	2
ENSG00000142961	MOB3C	1
ENSG00000164951	PDP1	1
ENSG00000173039	RELA	1
ENSG00000213928	IRF9	1
ENSG00000114978	MOB1A	1
ENSG00000131398	KCNC3	1
ENSG00000164978	NUDT2	1
ENSG00000173542	MOB1B	1
ENSG00000228903	RASA4CP	1
ENSG00000008853	RHOBTB2	1
ENSG00000124299	PEPD	1
ENSG00000178685	PARP10	1
ENSG00000168824	NSG1	1
ENSG00000237174	0	1
ENSG00000180900	SCRIB	1
ENSG00000051620	HEBP2	1
ENSG00000034152	MAP2K3	1
ENSG00000062725	APPBP2	1
ENSG00000117280	RAB29	1
ENSG00000163781	TOPBP1	1
ENSG00000188313	PLSCR1	1
ENSG00000134531	EMP1	1
ENSG00000149489	ROM1	1
ENSG00000196074	SYCP2	1
ENSG00000152767	FARP1	1
ENSG00000037042	TUBG2	1
ENSG00000119514	GALNT12	1
ENSG00000120341	SEC16B	1
ENSG00000110200	ANAPC15	1
ENSG00000103066	PLA2G15	2
ENSG00000071794	HLTF	1
ENSG00000100934	SEC23A	1
ENSG00000102900	NUP93	1
ENSG00000103707	MTFMT	1
ENSG00000126767	ELK1	1
ENSG00000147180	ZNF711	1
ENSG00000182541	LIMK2	1
ENSG00000124226	RNF114	1
ENSG00000170776	AKAP13	1
ENSG00000066056	TIE1	1
ENSG00000109189	USP46	1
ENSG00000157680	DGKI	1
ENSG00000159593	NAE1	1
ENSG00000187742	SECISBP2	1
ENSG00000182575	NXPH3	1
ENSG00000105612	DNASE2	2
ENSG00000130368	MAS1	1
ENSG00000176454	LPCAT4	1
ENSG00000155792	DEPTOR	1
ENSG00000261675	0	1
ENSG00000197043	ANXA6	1
ENSG00000080189	SLC35C2	1
ENSG00000126067	PSMB2	1
ENSG00000174953	DHX36	1
ENSG00000159423	ALDH4A1	1
ENSG00000131459	GFPT2	1
ENSG00000131941	RHPN2	1
ENSG00000166173	LARP6	1
ENSG00000184384	MAML2	1
ENSG00000150401	DCUN1D2	2
ENSG00000148153	INIP	1
ENSG00000137767	SQOR	1
ENSG00000106526	ACTR3C	1
ENSG00000109814	UGDH	1
ENSG00000127337	YEATS4	1
ENSG00000131981	LGALS3	1
ENSG00000138080	EMILIN1	1
ENSG00000152620	NADK2	1
ENSG00000179912	R3HDM2	1
ENSG00000198805	PNP	1
ENSG00000204856	FAM216A	1
ENSG00000254040	0	1
ENSG00000134815	DHX34	1
ENSG00000141622	RNF165	1
ENSG00000123080	CDKN2C	1
ENSG00000164620	RELL2	1
ENSG00000163449	TMEM169	1
ENSG00000112541	PDE10A	2
ENSG00000101150	TPD52L2	1
ENSG00000148498	PARD3	2
ENSG00000101871	MID1	1
ENSG00000157470	FAM81A	1
ENSG00000228209	PNPP1	1
ENSG00000160695	VPS11	1
ENSG00000111913	RIPOR2	1
ENSG00000146411	SLC2A12	1
ENSG00000189266	PNRC2	1
ENSG00000198862	LTN1	1
ENSG00000019991	HGF	1
ENSG00000271596	0	1
ENSG00000185222	TCEAL9	1
ENSG00000065615	CYB5R4	1
ENSG00000186453	FAM228A	1
ENSG00000077585	GPR137B	1
ENSG00000099139	PCSK5	1
ENSG00000176194	CIDEA	1
ENSG00000117245	KIF17	1
ENSG00000178031	ADAMTSL1	1
ENSG00000103034	NDRG4	1
ENSG00000151320	AKAP6	1
ENSG00000160097	FNDC5	1
ENSG00000165443	PHYHIPL	1
ENSG00000102287	GABRE	1
ENSG00000106689	LHX2	1
ENSG00000178386	ZNF223	1
ENSG00000260461	0	1
ENSG00000176046	NUPR1	1
ENSG00000132256	TRIM5	1
ENSG00000167315	ACAA2	1
ENSG00000185518	SV2B	2
ENSG00000204219	TCEA3	1
ENSG00000265115	0	1
ENSG00000163655	GMPS	1
ENSG00000235298	0	1
ENSG00000070404	FSTL3	1
ENSG00000189180	ZNF33A	1
ENSG00000142892	PIGK	1
ENSG00000074706	IPCEF1	1
ENSG00000177409	SAMD9L	1
ENSG00000065833	ME1	1
ENSG00000131462	TUBG1	1
ENSG00000162433	AK4	1
ENSG00000165801	ARHGEF40	1
ENSG00000166949	SMAD3	1
ENSG00000178982	EIF3K	1
ENSG00000163629	PTPN13	1
ENSG00000114948	ADAM23	2
ENSG00000130222	GADD45G	1
ENSG00000185189	NRBP2	1
ENSG00000125841	NRSN2	1
ENSG00000135842	NIBAN1	2
ENSG00000176845	METRNL	1
ENSG00000168301	KCTD6	1
ENSG00000135899	SP110	1
ENSG00000147588	PMP2	1
ENSG00000183260	ABHD16B	1
ENSG00000197147	LRRC8B	1
ENSG00000089094	KDM2B	1
ENSG00000102981	PARD6A	1
ENSG00000146360	GPR6	1
ENSG00000182712	CMC4	1
ENSG00000133321	PLAAT4	1
ENSG00000157106	SMG1	1
ENSG00000120645	IQSEC3	1
ENSG00000164114	MAP9	1
ENSG00000185909	KLHDC8B	1
ENSG00000112333	NR2E1	1
ENSG00000138685	FGF2	1
ENSG00000120899	PTK2B	1
ENSG00000170832	USP32	1
ENSG00000081320	STK17B	1
ENSG00000118965	WDR35	1
ENSG00000121039	RDH10	1
ENSG00000155115	GTF3C6	1
ENSG00000157014	TATDN2	1
ENSG00000175182	FAM131A	1
ENSG00000234298		1
ENSG00000132744	ACY3	1
ENSG00000213424	KRT222	1
ENSG00000239521	CASTOR3	1
ENSG00000075420	FNDC3B	1
ENSG00000078142	PIK3C3	1
ENSG00000168758	SEMA4C	1
ENSG00000188643	S100A16	1
ENSG00000203943	SAMD13	1
ENSG00000266003	0	1
ENSG00000123444	KBTBD4	1
ENSG00000116761	CTH	1
ENSG00000175029	CTBP2	1
ENSG00000025039	RRAGD	1
ENSG00000075945	KIFAP3	1
ENSG00000089159	PXN	1
ENSG00000124693		1
ENSG00000125520	SLC2A4RG	1
ENSG00000177570	SAMD12	1
ENSG00000180423	HARBI1	1
ENSG00000198794	SCAMP5	1
ENSG00000262580	0	1
ENSG00000117500	TMED5	1
ENSG00000205189	ZBTB10	1
ENSG00000110583	NAA40	1
ENSG00000084652	TXLNA	1
ENSG00000091513	TF	1
ENSG00000082068	WDR70	1
ENSG00000120533	ENY2	1
ENSG00000272321	0	1
ENSG00000104725		1
ENSG00000179083	FAM133A	1
ENSG00000130066	SAT1	1
ENSG00000265629		1
ENSG00000166272	WBP1L	1
ENSG00000150977	RILPL2	1
ENSG00000116990	MYCL	1
ENSG00000057252	SOAT1	1
ENSG00000134440	NARS1	1
ENSG00000134717	BTF3L4	1
ENSG00000161011	SQSTM1	3
ENSG00000163386		1
ENSG00000170049	KCNAB3	1
ENSG00000176273	SLC35G1	1
ENSG00000197121	PGAP1	1
ENSG00000234423	LINC01250	1
ENSG00000258859	LINC02296	1
ENSG00000266256	LINC00683	1
ENSG00000029534	ANK1	1
ENSG00000101247	NDUFAF5	1
ENSG00000105605	CACNG7	1
ENSG00000129538	RNASE1	1
ENSG00000132716	DCAF8	1
ENSG00000145248	SLC10A4	1
ENSG00000167258	CDK12	1
ENSG00000205838	TTC23L	1
ENSG00000076984	MAP2K7	1
ENSG00000239922	0	1
ENSG00000090674	MCOLN1	1
ENSG00000114656	CFAP92	1
ENSG00000144560	VGLL4	1
ENSG00000158163	DZIP1L	1
ENSG00000113763	UNC5A	1
ENSG00000203814	H2BC18	1
ENSG00000008869	HEATR5B	2
ENSG00000241568	RN7SL338P	1
ENSG00000162437	RAVER2	1
ENSG00000166855	CLPX	1
ENSG00000167378	IRGQ	1
ENSG00000171940	ZNF217	1
ENSG00000166900	STX3	2
ENSG00000138741	TRPC3	1
ENSG00000196368	NUDT11	1
ENSG00000089169	RPH3A	1
ENSG00000149564	ESAM	1
ENSG00000260838	0	1
ENSG00000196267	ZNF836	1
ENSG00000149781	FERMT3	1
ENSG00000179387	ELMOD2	1
ENSG00000186063	AIDA	1
ENSG00000005249	PRKAR2B	1
ENSG00000068912	ERLEC1	1
ENSG00000108264		1
ENSG00000124749	COL21A1	2
ENSG00000225465	RFPL1S	1
ENSG00000131979	GCH1	1
ENSG00000233993	DTD1-AS1	1
ENSG00000128596	CCDC136	2
ENSG00000139629	GALNT6	1
ENSG00000134324	LPIN1	1
ENSG00000185650	ZFP36L1	1
ENSG00000134900	TPP2	1
ENSG00000138686	BBS7	1
ENSG00000010256	UQCRC1	1
ENSG00000234175	0	1
ENSG00000160213	CSTB	1
ENSG00000168994	PXDC1	1
ENSG00000187667		1
ENSG00000197056	ZMYM1	1
ENSG00000035862	TIMP2	1
ENSG00000170464	DNAJC18	1
ENSG00000064651	SLC12A2	1
ENSG00000180044	C3orf80	1
ENSG00000111058	ACSS3	1
ENSG00000198382	UVRAG	2
ENSG00000249484	LINC01470	1
ENSG00000117625	RCOR3	1
ENSG00000129680	MAP7D3	1
ENSG00000164645	TEX47	1
ENSG00000198331	HYLS1	1
ENSG00000139832	RAB20	1
ENSG00000120889	TNFRSF10B	1
ENSG00000257986	LINC02306	1
ENSG00000153446	C16orf89	1
ENSG00000204271	SPIN3	1
ENSG00000011304	PTBP1	1
ENSG00000103061	SLC7A6OS	1
ENSG00000176601	MAP3K19	1
ENSG00000092969	TGFB2	1
ENSG00000138496	PARP9	1
ENSG00000042832	TG	1
ENSG00000271356	USP21P2	1
ENSG00000109180	OCIAD1	1
ENSG00000071539	TRIP13	1
ENSG00000110057	UNC93B1	1
ENSG00000143341	HMCN1	1
ENSG00000166073	GPR176	1
ENSG00000130202	NECTIN2	1
ENSG00000112514	CUTA	1
ENSG00000253877	LINC01608	1
ENSG00000065320	NTN1	1
ENSG00000005448	WDR54	1
ENSG00000169372	CRADD	2
ENSG00000255201	0	1
ENSG00000178184	PARD6G	1
ENSG00000227544	0	1
ENSG00000141664	ZCCHC2	1
ENSG00000225361	PPP1R26-AS1	1
ENSG00000273274	ZBTB8B	1
ENSG00000138756	BMP2K	2
ENSG00000078549	ADCYAP1R1	2
ENSG00000147027	TMEM47	1
ENSG00000039319	ZFYVE16	1
ENSG00000164574	GALNT10	1
ENSG00000137033	IL33	1
ENSG00000087053	MTMR2	1
ENSG00000118194	TNNT2	1
ENSG00000132975	GPR12	1
ENSG00000147364	FBXO25	1
ENSG00000180035	ZNF48	1
ENSG00000253753		1
ENSG00000121236	TRIM6	1
ENSG00000165495	PKNOX2	1
ENSG00000173193	PARP14	1
ENSG00000127824	TUBA4A	1
ENSG00000174607	UGT8	1
ENSG00000003402	CFLAR	1
ENSG00000143384	MCL1	1
ENSG00000165091	TMC1	1
ENSG00000169612	RAMAC	1
ENSG00000188153	COL4A5	1
ENSG00000111450	STX2	1
ENSG00000131634	TMEM204	1
ENSG00000236901	MIR600HG	1
ENSG00000101017	CD40	1
ENSG00000110955	ATP5F1B	1
ENSG00000111530	CAND1	2
ENSG00000117335	CD46	2
ENSG00000125962	ARMCX5	1
ENSG00000137259		1
ENSG00000143036	SLC44A3	1
ENSG00000143819	EPHX1	1
ENSG00000164292	RHOBTB3	1
ENSG00000164332	UBLCP1	1
ENSG00000164611	PTTG1	1
ENSG00000174945	AMZ1	1
ENSG00000197324	LRP10	1
ENSG00000236438	FAM157A	1
ENSG00000088543	C3orf18	1
ENSG00000115310	RTN4	1
ENSG00000095794	CREM	1
ENSG00000169282	KCNAB1	1
ENSG00000084444	FAM234B	1
ENSG00000104660	LEPROTL1	1
ENSG00000158813	EDA	1
ENSG00000114738	MAPKAPK3	2
ENSG00000139637	MYG1	1
ENSG00000184349	EFNA5	1
ENSG00000087301	TXNDC16	1
ENSG00000111666	CHPT1	1
ENSG00000118777	ABCG2	1
ENSG00000245750	DRAIC	1
ENSG00000085563	ABCB1	1
ENSG00000091592	NLRP1	1
ENSG00000171462	DLK2	1
ENSG00000187486	KCNJ11	1
ENSG00000065361	ERBB3	1
ENSG00000102038	SMARCA1	1
ENSG00000114573	ATP6V1A	2
ENSG00000259920	0	1
ENSG00000206535	LNP1	1
ENSG00000214376	VSTM5	1
ENSG00000155876	RRAGA	1
ENSG00000145916	RMND5B	1
ENSG00000006740	ARHGAP44	1
ENSG00000109861	CTSC	1
ENSG00000163297	ANTXR2	1
ENSG00000164303	ENPP6	1
ENSG00000167123	CERCAM	1
ENSG00000173530	TNFRSF10D	1
ENSG00000223573	TINCR	1
ENSG00000103742	IGDCC4	1
ENSG00000104447	TRPS1	1
ENSG00000157191	NECAP2	1
ENSG00000147256	ARHGAP36	2
ENSG00000164056	SPRY1	1
ENSG00000078668	VDAC3	1
ENSG00000270482	0	1
ENSG00000163814	CDCP1	1
ENSG00000250215	CIR1P2	1
ENSG00000260581	0	1
ENSG00000101977	MCF2	1
ENSG00000165895	ARHGAP42	1
ENSG00000176912	TYMSOS	1
ENSG00000064309	CDON	1
ENSG00000164761	TNFRSF11B	1
ENSG00000221963	APOL6	1
ENSG00000239997	FCF1P3	1
ENSG00000173281	PPP1R3B	1
ENSG00000136021	SCYL2	1
ENSG00000138442	WDR12	1
ENSG00000198677	TTC37	1
ENSG00000137076	TLN1	1
ENSG00000117154	IGSF21	1
ENSG00000259918	NDUFA5P11	1
ENSG00000130255	RPL36	1
ENSG00000205279	CTXN3	1
ENSG00000224271	0	1
ENSG00000237649	KIFC1	1
ENSG00000204604	ZNF468	1
ENSG00000101638	ST8SIA5	1
ENSG00000154553	PDLIM3	1
ENSG00000092820	EZR	1
ENSG00000153165	RGPD3	1
ENSG00000113300	CNOT6	1
ENSG00000113369	ARRDC3	1
ENSG00000184271	POU6F1	1
ENSG00000203706	SERTAD4-AS1	1
ENSG00000130309	COLGALT1	1
ENSG00000054690	PLEKHH1	1
ENSG00000079435	LIPE	1
ENSG00000117899	MESD	1
ENSG00000138073	PREB	1
ENSG00000074410	CA12	1
ENSG00000109572	CLCN3	1
ENSG00000120885	CLU	1
ENSG00000122884	P4HA1	1
ENSG00000142197	DOP1B	1
ENSG00000143951	WDPCP	1
ENSG00000163110	PDLIM5	1
ENSG00000163803	PLB1	2
ENSG00000169905	TOR1AIP2	1
ENSG00000183023	SLC8A1	1
ENSG00000196510	ANAPC7	1
ENSG00000272789	0	1
ENSG00000103769	RAB11A	1
ENSG00000178445	GLDC	1
ENSG00000106636	YKT6	1
ENSG00000173926	MARCHF3	1
ENSG00000175793	SFN	1
ENSG00000214226	C17orf67	1
ENSG00000235369	RPL36AP15	1
ENSG00000244062	0	1
ENSG00000183808	RBM12B	1
ENSG00000130589	HELZ2	1
ENSG00000253079	NRON	1
ENSG00000160161	CILP2	1
ENSG00000114698	PLSCR4	1
ENSG00000124702	KLHDC3	1
ENSG00000143149	ALDH9A1	1
ENSG00000153487	ING1	1
ENSG00000162188	GNG3	1
ENSG00000188686		1
ENSG00000107249	GLIS3	1
ENSG00000123178	SPRYD7	1
[truncated: 1,206 more rows]
