# Supplementary material for: Tissue-wide cell-specific proteogenomic modeling reveals novel candidate risk genes in autism spectrum disorders
Source: NPJ Syst Biol Appl. 2022 Sep 6;8:31. doi: 10.1038/s41540-022-00243-8 (PMC9448731; doi:10.1038/s41540-022-00243-8)
Supplement: Supplementary file 3 — Supplementary Table 2 [file 41540_2022_243_MOESM3_ESM.xlsx]

## Sheet: Sheet1
ASD Risk	ID	Gene	adrenal gland _ glandular cells	appendix _ glandular cells	appendix _ lymphoid tissue	bone marrow _ hematopoietic cells	breast _ adipocytes	breast _ glandular cells	breast _ myoepithelial cells	bronchus _ respiratory epithelial cells	caudate _ glial cells	caudate _ neuronal cells	cerebellum _ cells in granular layer	cerebellum _ cells in molecular layer	cerebellum _ Purkinje cells	cerebral cortex _ endothelial cells	cerebral cortex _ glial cells	cerebral cortex _ neuronal cells	cerebral cortex _ neuropil	cervix, uterine _ glandular cells	cervix, uterine _ squamous epithelial cells	colon _ endothelial cells	colon _ glandular cells	colon _ peripheral nerve/ganglion	duodenum _ glandular cells	endometrium 1 _ cells in endometrial stroma	endometrium 1 _ glandular cells	endometrium 2 _ cells in endometrial stroma	endometrium 2 _ glandular cells	epididymis _ glandular cells	esophagus _ squamous epithelial cells	fallopian tube _ glandular cells	gallbladder _ glandular cells	heart muscle _ myocytes	hippocampus _ glial cells	hippocampus _ neuronal cells	kidney _ cells in glomeruli	kidney _ cells in tubules	liver _ bile duct cells	liver _ hepatocytes	lung _ macrophages	lung _ pneumocytes	lymph node _ germinal center cells	lymph node _ non-germinal center cells	nasopharynx _ respiratory epithelial cells	oral mucosa _ squamous epithelial cells	ovary _ ovarian stroma cells	pancreas _ exocrine glandular cells	pancreas _ islets of Langerhans
1	ENSG00000000460	C1orf112	0.124486	0.114176	0.0913654	0.100401	0.0846121	0.111203	0.100235	0.1226	0.0943647	0.138786	0.104232	0.105035	0.121751	0.0891781	0.102746	0.150259	0.0906091	0.109819	0.104942	0.0933278	0.121576	0.0974234	0.123122	0.0953718	0.110817	0.0871859	0.108276	0.116895	0.114606	0.116615	0.123955	0.120171	0.092432	0.132133	0.0995513	0.126882	0.0820588	0.100129	0.105557	0.0947215	0.0902652	0.0991685	0.117979	0.110443	0.0907372	0.107728	0.100308
0	ENSG00000002726	AOC1	0.187008	0.174364	0.144343	0.168002	0.125421	0.16149	0.147076	0.180914	0.155177	0.185162	0.167007	0.163989	0.177272	0.13873	0.139398	0.20649	0.146295	0.162234	0.141043	0.134455	0.179272	0.132611	0.18996	0.142131	0.168605	0.123199	0.15665	0.174749	0.161054	0.184691	0.184564	0.157482	0.141134	0.184139	0.15193	0.177801	0.141211	0.148392	0.176426	0.145658	0.154335	0.149829	0.175707	0.152175	0.134598	0.176602	0.15626
0	ENSG00000006831	ADIPOR2	0.0410959	0.0479452	0.0376712	0.0445205	0.0239726	0.0410959	0.0479452	0.0513699	0.0239726	0.0376712	0.0376712	0.0205479	0.0376712	0.0273973	0.0273973	0.0410959	0.0547945	0.0410959	0.0445205	0.0308219	0.0376712	0.0410959	0.0445205	0.0410959	0.0513699	0.0410959	0.0445205	0.0479452	0.0445205	0.0513699	0.0445205	0.0342466	0.0273973	0.0342466	0.0273973	0.0410959	0.0205479	0.0273973	0.0410959	0.0376712	0.0342466	0.0410959	0.0513699	0.0410959	0.0308219	0.0376712	0.0342466
1	ENSG00000007372	PAX6	0.245605	0.301284	0.222651	0.236467	0.191266	0.238179	0.225789	0.364012	0.215048	0.233578	0.399565	0.225033	0.233391	0.207402	0.214003	0.250553	0.201981	0.225613	0.220058	0.223641	0.315517	0.219389	0.252882	0.212855	0.238873	0.208475	0.243357	0.244393	0.241124	0.249971	0.252923	0.218931	0.208884	0.237743	0.221444	0.243771	0.199569	0.207346	0.233759	0.220775	0.219408	0.234087	0.361425	0.230297	0.2042	0.241768	0.396284
0	ENSG00000007866	TEAD3	0.288328	0.225504	0.290869	0.229862	0.168877	0.230327	0.211807	0.265433	0.249299	0.242279	0.235492	0.262238	0.260059	0.184093	0.213755	0.312259	0.172215	0.221715	0.205951	0.256458	0.238062	0.204123	0.235958	0.201359	0.22888	0.199847	0.226613	0.235767	0.245636	0.268888	0.301014	0.266038	0.241238	0.262	0.230217	0.256087	0.18606	0.185937	0.214663	0.206099	0.287531	0.263744	0.242145	0.235189	0.254917	0.216134	0.215386
0	ENSG00000008256	CYTH3	0.209228	0.204812	0.185029	0.203509	0.16582	0.220466	0.20923	0.227284	0.186828	0.214052	0.202472	0.195483	0.22687	0.179455	0.178025	0.257068	0.209697	0.176217	0.178151	0.191393	0.230636	0.185654	0.225939	0.180792	0.216269	0.171841	0.216742	0.207115	0.190419	0.244382	0.216784	0.180369	0.185407	0.23572	0.17582	0.202841	0.160139	0.176015	0.218957	0.189043	0.187484	0.220448	0.224057	0.189402	0.158724	0.215823	0.190832
0	ENSG00000008323	PLEKHG6	0.113158	0.1	0.0934211	0.103947	0.0973684	0.106579	0.101316	0.115789	0.103947	0.119737	0.0907895	0.0855263	0.109211	0.0855263	0.0907895	0.117105	0.0947368	0.103947	0.0776316	0.107895	0.114474	0.0947368	0.105263	0.0894737	0.0986842	0.0973684	0.106579	0.0881579	0.0802632	0.109211	0.0934211	0.0947368	0.0973684	0.110526	0.0934211	0.0986842	0.0697368	0.0736842	0.113158	0.102632	0.0894737	0.101316	0.0973684	0.0934211	0.0776316	0.106579	0.0947368
0	ENSG00000011347	SYT7	0.2278	0.219824	0.189733	0.198185	0.159825	0.209528	0.192599	0.201839	0.198928	0.209124	0.221262	0.20105	0.228282	0.196495	0.207503	0.232345	0.25383	0.196235	0.183921	0.201064	0.233525	0.186624	0.233992	0.194276	0.223538	0.185644	0.215854	0.228142	0.200352	0.226734	0.233967	0.190414	0.196501	0.230349	0.196685	0.23436	0.18371	0.183906	0.219522	0.187824	0.193911	0.209347	0.21861	0.190389	0.183649	0.209702	0.223338
0	ENSG00000011590	ZBTB32	0.182423	0.179489	0.15178	0.166717	0.12646	0.172175	0.156998	0.183902	0.147063	0.180314	0.170583	0.165842	0.177508	0.14226	0.148242	0.197336	0.146447	0.166445	0.149829	0.147128	0.182869	0.145278	0.187408	0.146417	0.177116	0.141531	0.171918	0.183274	0.170953	0.184467	0.187321	0.161026	0.137828	0.182245	0.14809	0.182685	0.139647	0.145055	0.167559	0.145728	0.148935	0.164517	0.174178	0.160434	0.140563	0.171653	0.155446
0	ENSG00000012124	CD22	0.173047	0.16693	0.152318	0.165778	0.115932	0.16273	0.153523	0.172567	0.147211	0.164128	0.161826	0.161699	0.175295	0.140234	0.143127	0.192406	0.158321	0.152067	0.137776	0.150015	0.179591	0.141098	0.183024	0.136802	0.167071	0.13091	0.160655	0.174281	0.158362	0.177583	0.177922	0.139863	0.136337	0.182128	0.142191	0.17444	0.128292	0.1348	0.174551	0.137376	0.156655	0.168923	0.170613	0.150318	0.137135	0.167662	0.151381
1	ENSG00000013297	CLDN11	0.122491	0.122937	0.106759	0.109905	0.100696	0.118199	0.114356	0.121943	0.149533	0.114001	0.109	0.107259	0.113449	0.109328	0.153009	0.11692	0.163991	0.111488	0.105636	0.112094	0.141072	0.10804	0.14329	0.108167	0.122748	0.104556	0.120153	0.121713	0.111195	0.122518	0.129789	0.109342	0.147772	0.114811	0.107132	0.125326	0.107334	0.110236	0.112433	0.107198	0.106843	0.11065	0.122445	0.106732	0.106621	0.119733	0.109505
1	ENSG00000021645	NRXN3	0.529917	0.529609	0.500651	0.467897	0.474729	0.518251	0.507384	0.530225	0.545157	0.605482	0.642769	0.69596	0.617322	0.49558	0.507394	0.652327	0.677956	0.509178	0.507286	0.505858	0.531836	0.507165	0.526169	0.495625	0.52651	0.484066	0.521244	0.531864	0.518175	0.530875	0.536184	0.501107	0.490458	0.674132	0.50955	0.538697	0.497546	0.498402	0.517036	0.500786	0.497472	0.453505	0.521536	0.512046	0.492093	0.523889	0.450683
0	ENSG00000028310	BRD9	0.0595238	0.0714286	0.0595238	0.0595238	0.0595238	0.0595238	0.0714286	0.0595238	0.0714286	0.0833333	0.0833333	0.0595238	0.0595238	0.0595238	0.0595238	0.0833333	0.0595238	0.0595238	0.047619	0.0595238	0.0714286	0.0833333	0.0714286	0.0595238	0.0595238	0.0595238	0.0714286	0.0714286	0.0595238	0.0595238	0.0714286	0.0595238	0.0714286	0.0833333	0.0595238	0.0595238	0.0595238	0.0595238	0.0595238	0.0595238	0.0595238	0.0595238	0.0595238	0.0595238	0.0595238	0.0595238	0.0714286
0	ENSG00000031691	CENPQ	0.154111	0.162058	0.135378	0.14821	0.109378	0.150657	0.136154	0.161931	0.134827	0.169858	0.159214	0.146227	0.159379	0.123851	0.13933	0.185308	0.151491	0.139843	0.131072	0.135436	0.172908	0.140747	0.170216	0.126798	0.15109	0.123711	0.155679	0.158275	0.155412	0.162375	0.170261	0.14289	0.133072	0.173717	0.132873	0.161329	0.120137	0.122452	0.149452	0.127868	0.134219	0.14681	0.155635	0.145728	0.125764	0.151333	0.149699
0	ENSG00000051128	HOMER3	0.171704	0.171095	0.141685	0.153278	0.116591	0.1641	0.156188	0.173347	0.141725	0.177424	0.166127	0.156028	0.164354	0.135665	0.148423	0.189074	0.151007	0.150083	0.140804	0.148557	0.179863	0.143161	0.179267	0.135624	0.163167	0.128135	0.166035	0.174182	0.163094	0.17721	0.179121	0.159363	0.136271	0.177383	0.146782	0.172812	0.132217	0.144727	0.158658	0.142094	0.145089	0.155317	0.175465	0.152118	0.136176	0.1661	0.156538
0	ENSG00000053501	USE1	0.138845	0.131454	0.113525	0.130635	0.102061	0.133196	0.121447	0.132662	0.114886	0.14623	0.142241	0.133426	0.147329	0.116934	0.122169	0.151821	0.146825	0.119486	0.117928	0.121012	0.140336	0.11958	0.14615	0.112535	0.132529	0.110645	0.131485	0.148019	0.129577	0.138934	0.148936	0.139046	0.113977	0.141378	0.11355	0.146487	0.110093	0.117594	0.13243	0.114879	0.119254	0.129415	0.136043	0.124272	0.112103	0.135773	0.133671
0	ENSG00000054965	FAM168A	0.164796	0.163557	0.136264	0.150605	0.109595	0.157397	0.140298	0.16744	0.133643	0.163085	0.145885	0.145823	0.155485	0.122497	0.135623	0.175957	0.124807	0.14799	0.139765	0.131849	0.167135	0.12768	0.174162	0.125287	0.162955	0.123481	0.159146	0.163645	0.156131	0.168977	0.170027	0.143309	0.125204	0.161988	0.132643	0.164266	0.121241	0.12991	0.153408	0.130482	0.134357	0.148745	0.15896	0.145399	0.123377	0.157314	0.13884
0	ENSG00000056998	GYG2	0.172252	0.139974	0.103126	0.134941	0.091187	0.166829	0.158254	0.173271	0.125254	0.172479	0.104256	0.115257	0.164807	0.128055	0.157848	0.176548	0.106719	0.0737348	0.159537	0.156214	0.173604	0.0832459	0.174223	0.0967555	0.134951	0.094535	0.165372	0.168986	0.168213	0.172764	0.175443	0.128882	0.121998	0.171581	0.129756	0.175261	0.0949986	0.126551	0.162135	0.100797	0.153427	0.136353	0.159958	0.163157	0.0931772	0.143809	0.149973
0	ENSG00000057019	DCBLD2	0.146372	0.146888	0.114319	0.128376	0.0921497	0.138862	0.127671	0.145355	0.115478	0.153577	0.152619	0.153411	0.162548	0.11293	0.109589	0.156605	0.141737	0.126671	0.119727	0.126671	0.150271	0.102747	0.157466	0.106324	0.138329	0.0945755	0.137474	0.14394	0.138776	0.152696	0.148549	0.128807	0.108027	0.168929	0.11982	0.152979	0.114097	0.122492	0.134966	0.113412	0.122483	0.132889	0.146493	0.133929	0.109772	0.136828	0.127711
1	ENSG00000058404	CAMK2B	0.263178	0.249459	0.206651	0.231978	0.167823	0.231423	0.215658	0.264145	0.212435	0.327931	0.323544	0.276246	0.327453	0.198053	0.19909	0.344374	0.281083	0.224704	0.195191	0.206053	0.246961	0.212377	0.262229	0.19174	0.257894	0.191267	0.245851	0.277961	0.227832	0.270795	0.300277	0.281361	0.186896	0.306	0.204933	0.266575	0.19823	0.215131	0.251093	0.189037	0.208033	0.231814	0.251945	0.215286	0.185834	0.241108	0.22421
0	ENSG00000060762	MPC1	0.183889	0.183213	0.158011	0.170386	0.12555	0.187725	0.161181	0.193859	0.136144	0.168979	0.154108	0.143455	0.160158	0.137843	0.149187	0.200234	0.147825	0.164929	0.163956	0.170914	0.188598	0.145653	0.183918	0.142953	0.181313	0.137327	0.180076	0.17745	0.181749	0.197919	0.189525	0.170092	0.139038	0.182927	0.145405	0.189889	0.135065	0.142988	0.168397	0.155193	0.151673	0.162686	0.179674	0.174479	0.139676	0.180548	0.154165
0	ENSG00000064102	INTS13	0.18772	0.197803	0.171387	0.169817	0.137146	0.169785	0.172486	0.186585	0.13392	0.16357	0.126828	0.167161	0.156361	0.125066	0.143147	0.202569	0.150551	0.152903	0.15671	0.13627	0.182038	0.173048	0.180519	0.128812	0.171709	0.131882	0.168359	0.192885	0.183263	0.192003	0.185979	0.144041	0.120759	0.177904	0.116953	0.185914	0.113476	0.13588	0.162621	0.145279	0.140322	0.168238	0.192709	0.138618	0.11808	0.18222	0.172163
1	ENSG00000065989	PDE4A	0.266537	0.235885	0.210562	0.244104	0.201395	0.228897	0.23326	0.272865	0.243111	0.275914	0.227881	0.237777	0.232097	0.223037	0.231521	0.289095	0.223913	0.23562	0.219069	0.224116	0.261625	0.218808	0.243506	0.235045	0.24245	0.218364	0.250049	0.247101	0.244787	0.266429	0.25501	0.230047	0.238329	0.285594	0.229185	0.252301	0.204415	0.211533	0.229472	0.227135	0.229185	0.24547	0.26438	0.229185	0.201395	0.250144	0.25519
1	ENSG00000066056	TIE1	0.216142	0.218189	0.188793	0.199178	0.161247	0.21197	0.20333	0.225392	0.185776	0.214023	0.212063	0.198182	0.234898	0.179932	0.186016	0.238864	0.195016	0.204872	0.190047	0.198509	0.231579	0.193885	0.224096	0.177865	0.21637	0.174124	0.213407	0.227162	0.212604	0.232344	0.231552	0.195108	0.17955	0.234561	0.184659	0.219433	0.17073	0.179377	0.212228	0.186781	0.192431	0.206173	0.224452	0.205167	0.178514	0.213767	0.20012
1	ENSG00000067715	SYT1	0.226555	0.221774	0.188347	0.207691	0.163865	0.211147	0.196876	0.213943	0.199844	0.219078	0.209618	0.202472	0.220639	0.184767	0.205106	0.225837	0.270188	0.198775	0.18275	0.196933	0.232514	0.201749	0.232867	0.187331	0.217457	0.179813	0.212919	0.221253	0.207633	0.225066	0.233247	0.201924	0.197247	0.223492	0.195317	0.231609	0.178266	0.191449	0.20759	0.189369	0.193963	0.207158	0.218577	0.19629	0.179019	0.215089	0.210814
1	ENSG00000067840	PDZD4	0.178631	0.162461	0.140628	0.16937	0.125251	0.174576	0.166189	0.192388	0.170039	0.179514	0.15186	0.184931	0.185153	0.148305	0.174319	0.21046	0.137579	0.161372	0.150989	0.158889	0.193032	0.146216	0.189489	0.147465	0.181748	0.142449	0.178773	0.185881	0.17248	0.18844	0.193425	0.14592	0.149361	0.181737	0.158982	0.19148	0.132488	0.140449	0.17728	0.155475	0.147319	0.174463	0.175363	0.150295	0.136992	0.179035	0.144613
0	ENSG00000068985	PAGE1	0.137784	0.14337	0.11751	0.130817	0.0953426	0.129647	0.127204	0.138231	0.130057	0.153328	0.151557	0.123466	0.157813	0.108377	0.129221	0.153433	0.1602	0.115153	0.115868	0.126069	0.158241	0.152967	0.160986	0.102441	0.130782	0.105276	0.13243	0.142108	0.130212	0.137649	0.146491	0.129754	0.131353	0.167361	0.114931	0.141819	0.118805	0.115304	0.117861	0.113647	0.122151	0.131004	0.134054	0.124483	0.0999246	0.134732	0.149841
0	ENSG00000070423	RNF126	0.196002	0.197337	0.163576	0.177334	0.142644	0.180818	0.174882	0.190531	0.161471	0.238005	0.181837	0.168669	0.18343	0.164753	0.165173	0.254748	0.165161	0.179162	0.158038	0.177358	0.206933	0.151195	0.202233	0.14899	0.179702	0.14354	0.184027	0.194162	0.184074	0.191418	0.205365	0.199573	0.161423	0.219605	0.164718	0.197618	0.150801	0.162681	0.176731	0.159802	0.164337	0.171203	0.183473	0.183195	0.156881	0.182688	0.175651
1	ENSG00000070808	CAMK2A	0.336234	0.297002	0.234912	0.286166	0.170461	0.262013	0.2398	0.335692	0.265934	0.341685	0.324388	0.282034	0.336954	0.220503	0.205458	0.363308	0.319839	0.281942	0.173561	0.206115	0.271526	0.263565	0.314599	0.193765	0.331102	0.189328	0.295885	0.304763	0.225798	0.345956	0.348299	0.287267	0.192149	0.338467	0.236344	0.338236	0.216579	0.261194	0.319353	0.19564	0.235498	0.282872	0.299341	0.213081	0.19074	0.295478	0.275354
0	ENSG00000070985	TRPM5	0.275	0.2875	0.2125	0.175	0.1125	0.275	0.275	0.25	0.225	0.3	0.2625	0.2625	0.2875	0.2375	0.2625	0.2875	0.2125	0.275	0.2875	0.2	0.2875	0.15	0.2875	0.2125	0.275	0.2125	0.2625	0.2875	0.2875	0.2875	0.2875	0.2875	0.2375	0.2875	0.225	0.2875	0.2125	0.275	0.2125	0.2125	0.2875	0.2625	0.2875	0.225	0.2125	0.2875	0.2125
0	ENSG00000071203	MS4A12	0.0889812	0.0889812	0.0761402	0.0785912	0.0785379	0.0791773	0.0877558	0.0816283	0.0871697	0.102462	0.105552	0.0785912	0.0896206	0.0797634	0.0773657	0.100011	0.0834932	0.0822144	0.0687873	0.0858909	0.0914322	0.0957481	0.0981458	0.0846654	0.0797634	0.0779518	0.0865303	0.0914322	0.0828538	0.0846654	0.0889812	0.0828538	0.0896206	0.11104	0.0834399	0.0846654	0.0785912	0.0797634	0.0834399	0.0846654	0.0761402	0.0785912	0.0828538	0.0822144	0.0791773	0.0828538	0.0945226
0	ENSG00000072041	SLC6A15	0.103954	0.105168	0.081109	0.091069	0.0695164	0.105417	0.0919995	0.100392	0.0831382	0.112416	0.110853	0.114884	0.118849	0.0814948	0.0813873	0.109595	0.0992793	0.090717	0.0851465	0.0909517	0.111781	0.086043	0.116798	0.0788118	0.102572	0.0735808	0.100802	0.0987715	0.0967444	0.104986	0.104524	0.0904574	0.0817796	0.12635	0.0811868	0.11002	0.075102	0.0882373	0.0988515	0.0829037	0.0909487	0.097667	0.103294	0.0954375	0.0800813	0.102706	0.0954389
0	ENSG00000072133	RPS6KA6	0.288727	0.327765	0.256387	0.223108	0.175937	0.320536	0.220075	0.337307	0.250704	0.355936	0.30408	0.350318	0.315861	0.245433	0.294615	0.371168	0.329458	0.227283	0.265782	0.266926	0.343659	0.297207	0.343581	0.196932	0.229418	0.197152	0.286877	0.297388	0.283764	0.341149	0.346064	0.219825	0.243032	0.359225	0.219199	0.339734	0.231231	0.203721	0.232376	0.208096	0.297725	0.223044	0.285789	0.314412	0.199207	0.28377	0.258855
0	ENSG00000076770	MBNL3	0.199654	0.189053	0.172628	0.193048	0.157111	0.204797	0.18296	0.189122	0.181038	0.218791	0.198643	0.19587	0.200274	0.161127	0.195584	0.23447	0.143812	0.191713	0.194476	0.166339	0.20256	0.142775	0.203743	0.171377	0.19824	0.17286	0.194939	0.201137	0.204216	0.194201	0.192004	0.181689	0.172638	0.212451	0.172329	0.191978	0.161348	0.156842	0.191879	0.17425	0.179323	0.187116	0.204738	0.191157	0.170348	0.175644	0.164078
1	ENSG00000077063	CTTNBP2	0.331623	0.323447	0.243593	0.263761	0.141166	0.326117	0.277292	0.319529	0.23575	0.308711	0.296944	0.303617	0.314246	0.233243	0.255514	0.355643	0.27845	0.280011	0.29514	0.253856	0.310739	0.262452	0.309759	0.235718	0.286347	0.231889	0.293409	0.329773	0.320498	0.332881	0.344555	0.272847	0.198606	0.310399	0.271757	0.331865	0.233606	0.274968	0.297423	0.241426	0.235786	0.246512	0.329497	0.251969	0.229771	0.289995	0.245058
1	ENSG00000078053	AMPH	0.266999	0.261222	0.239077	0.249628	0.179012	0.2561	0.229013	0.27138	0.25088	0.274973	0.275332	0.260119	0.277054	0.207168	0.244417	0.295509	0.276659	0.231213	0.214179	0.228009	0.275373	0.252952	0.2758	0.211353	0.258672	0.201085	0.254919	0.267486	0.246187	0.275109	0.283146	0.22177	0.238021	0.280366	0.22892	0.275582	0.200426	0.209303	0.254187	0.21466	0.229569	0.25703	0.26221	0.228983	0.204972	0.252852	0.240499
1	ENSG00000078328	RBFOX1	0.221904	0.213066	0.180862	0.199833	0.152264	0.205681	0.184683	0.216179	0.18723	0.289801	0.200824	0.199298	0.208121	0.171273	0.18711	0.305774	0.181923	0.193342	0.182003	0.181122	0.217944	0.143872	0.230438	0.169789	0.212611	0.164801	0.209099	0.219229	0.205552	0.221628	0.225896	0.224588	0.173281	0.251108	0.186557	0.218235	0.167494	0.17932	0.199405	0.176542	0.18344	0.197496	0.216011	0.19256	0.168565	0.206112	0.191981
0	ENSG00000079689	SCGN	0.21061	0.200118	0.163146	0.184876	0.139654	0.191376	0.174887	0.186885	0.170135	0.186876	0.196115	0.169637	0.181632	0.160143	0.179129	0.194374	0.221343	0.157901	0.166143	0.166146	0.21236	0.172382	0.21586	0.159887	0.191871	0.15914	0.180137	0.201368	0.178637	0.194374	0.208371	0.177135	0.172382	0.201865	0.162893	0.21061	0.168137	0.16339	0.178632	0.162893	0.161646	0.183379	0.183135	0.164396	0.148154	0.195374	0.201604
1	ENSG00000080166	DCT	0.169944	0.104635	0.108848	0.16573	0.162921	0.169944	0.162921	0.168539	0.179775	0.240871	0.183989	0.239466	0.178371	0.168539	0.301966	0.176966	0.379916	0.16573	0.162921	0.169944	0.174157	0.167135	0.175562	0.104635	0.101826	0.16573	0.168539	0.168539	0.16573	0.169944	0.172753	0.172753	0.186798	0.240871	0.16573	0.174157	0.164326	0.16573	0.164326	0.162921	0.169944	0.171348	0.167135	0.16573	0.167135	0.174157	0.168539
0	ENSG00000081248	CACNA1S	0.161029	0.147974	0.122487	0.146943	0.105189	0.145837	0.13457	0.157367	0.121339	0.148358	0.129294	0.121715	0.141845	0.117065	0.126535	0.164512	0.129135	0.130803	0.127598	0.139067	0.157206	0.121995	0.159206	0.120855	0.138583	0.109665	0.138073	0.145385	0.134602	0.155465	0.155824	0.140968	0.113246	0.151227	0.128379	0.151893	0.107942	0.12506	0.142439	0.126653	0.134744	0.138799	0.14721	0.136836	0.113923	0.141627	0.12839
0	ENSG00000082458	DLG3	0.347341	0.361607	0.312271	0.31888	0.248214	0.33895	0.323297	0.345776	0.293609	0.380367	0.411843	0.421066	0.417494	0.298069	0.29814	0.408582	0.396363	0.321708	0.298496	0.31076	0.369644	0.301603	0.377684	0.29427	0.352106	0.278067	0.343912	0.362139	0.336586	0.366407	0.377158	0.308115	0.277801	0.437429	0.295353	0.364236	0.276505	0.301307	0.34773	0.285702	0.300993	0.326141	0.355971	0.32937	0.29201	0.350003	0.300808
0	ENSG00000084070	SMAP2	0.184245	0.177938	0.155047	0.167422	0.127535	0.173886	0.155517	0.180021	0.151607	0.189841	0.159516	0.161491	0.173306	0.138561	0.152197	0.200612	0.137439	0.170528	0.155213	0.147915	0.184779	0.145973	0.193332	0.139027	0.180357	0.13711	0.175995	0.181145	0.174716	0.186424	0.189372	0.161818	0.142913	0.181233	0.154773	0.18011	0.136881	0.143576	0.170555	0.150705	0.157534	0.164863	0.181933	0.163386	0.140734	0.171847	0.153324
0	ENSG00000085999	RAD54L	0.236609	0.205509	0.140214	0.194619	0.176932	0.208812	0.193676	0.225105	0.179449	0.215371	0.180598	0.185056	0.194926	0.18095	0.16838	0.244563	0.18399	0.209348	0.152371	0.210513	0.225951	0.192984	0.239871	0.176097	0.193994	0.1514	0.231514	0.212541	0.20589	0.220704	0.202924	0.159228	0.165108	0.213969	0.171431	0.199656	0.130855	0.168789	0.222833	0.168968	0.151821	0.203235	0.207623	0.199228	0.155242	0.190691	0.185341
1	ENSG00000086589	RBM22	0.194535	0.174922	0.151199	0.177065	0.125855	0.179848	0.162662	0.191367	0.153918	0.186649	0.173295	0.171572	0.18591	0.145991	0.16442	0.20229	0.146968	0.169022	0.142962	0.167695	0.196942	0.134119	0.190523	0.138659	0.178453	0.143636	0.18133	0.179206	0.180478	0.190298	0.196256	0.169177	0.14993	0.184005	0.158571	0.185786	0.122526	0.153132	0.179086	0.150348	0.152339	0.171703	0.188852	0.170282	0.130485	0.176925	0.171822
1	ENSG00000088038	CNOT3	0.17268	0.190722	0.162371	0.17268	0.0721649	0.164948	0.149485	0.193299	0.154639	0.21134	0.17268	0.203608	0.229381	0.139175	0.159794	0.221649	0.0979381	0.14433	0.175258	0.136598	0.208763	0.0670103	0.219072	0.141753	0.190722	0.154639	0.164948	0.198454	0.203608	0.185567	0.198454	0.14433	0.170103	0.195876	0.185567	0.195876	0.121134	0.0876289	0.190722	0.134021	0.188144	0.180412	0.188144	0.175258	0.115979	0.198454	0.136598
1	ENSG00000090061	CCNK	0.209872	0.195812	0.159171	0.172912	0.122278	0.190812	0.175329	0.195407	0.168302	0.186107	0.167799	0.178011	0.176219	0.141595	0.181639	0.214086	0.137343	0.182577	0.17259	0.151912	0.191971	0.139209	0.195739	0.159878	0.196256	0.145664	0.183304	0.207485	0.185609	0.20418	0.197706	0.165767	0.159941	0.188319	0.161585	0.199354	0.128876	0.142236	0.177048	0.158827	0.143968	0.173977	0.197397	0.183313	0.140701	0.194127	0.170202
0	ENSG00000090661	CERS4	0.0742027	0.0729212	0.0620914	0.0665251	0.0557765	0.0691414	0.0628431	0.0690475	0.0661746	0.0763819	0.0750669	0.0693166	0.0775665	0.0613174	0.0650423	0.0761253	0.0747094	0.0657846	0.0594244	0.0631933	0.0760993	0.0653049	0.079327	0.0629587	0.0698831	0.0585714	0.0702847	0.0733405	0.0661955	0.0718394	0.0752341	0.0659183	0.0669971	0.0797798	0.0619645	0.0751452	0.0614199	0.0629759	0.0698795	0.0618053	0.06588	0.0688205	0.0694295	0.0653938	0.0585621	0.0691978	0.0736254
1	ENSG00000091428	RAPGEF4	0.370919	0.313021	0.168969	0.308104	0.179575	0.314241	0.216872	0.32175	0.301178	0.218658	0.274891	0.329037	0.335919	0.241073	0.320517	0.390424	0.287507	0.29117	0.214518	0.255553	0.325141	0.184764	0.326045	0.206019	0.316318	0.236468	0.308633	0.274031	0.312087	0.327367	0.298353	0.262845	0.258195	0.345768	0.26444	0.336563	0.193916	0.249537	0.31325	0.249099	0.295519	0.303699	0.316344	0.208387	0.240514	0.312757	0.186569
0	ENSG00000091947	TMEM101	0.0952998	0.0996263	0.0884749	0.0935217	0.0735693	0.0947973	0.0873422	0.0928151	0.0904464	0.114578	0.109173	0.0971972	0.115817	0.083886	0.0968675	0.109665	0.120431	0.0856648	0.0747159	0.0888574	0.110918	0.102393	0.113337	0.0865501	0.0950387	0.0824558	0.0930115	0.0975824	0.0904432	0.096388	0.100764	0.0941702	0.100317	0.11436	0.0866132	0.102417	0.0850305	0.0885673	0.0946563	0.0851057	0.0859038	0.0965129	0.0946428	0.0858679	0.0806286	0.0950557	0.105046
0	ENSG00000092531	SNAP23	0.203902	0.200267	0.166052	0.185172	0.147013	0.190276	0.173442	0.184683	0.177897	0.208963	0.201839	0.184457	0.207285	0.167184	0.186464	0.209892	0.242215	0.170961	0.165905	0.172963	0.211638	0.200361	0.212452	0.168907	0.189612	0.156664	0.186709	0.200324	0.186005	0.199689	0.21058	0.18798	0.184944	0.21561	0.165874	0.210459	0.168435	0.171192	0.186243	0.169783	0.171248	0.187013	0.194815	0.175686	0.158288	0.194318	0.207818
0	ENSG00000092607	TBX15	0.176786	0.174257	0.153835	0.165162	0.1272	0.170246	0.155719	0.17352	0.147921	0.173891	0.16547	0.161856	0.172268	0.147648	0.155347	0.188135	0.159582	0.160796	0.155798	0.143098	0.181258	0.144819	0.18295	0.143904	0.170899	0.13948	0.162592	0.177254	0.170379	0.173412	0.176734	0.168705	0.145221	0.173724	0.147409	0.178525	0.137418	0.149418	0.165384	0.144836	0.151246	0.156911	0.171386	0.163841	0.141596	0.168187	0.147059
0	ENSG00000094841	UPRT	0.151906	0.157066	0.126329	0.134227	0.102878	0.139851	0.138716	0.149877	0.125995	0.163519	0.145287	0.11853	0.13664	0.113613	0.114225	0.175097	0.120648	0.141819	0.115745	0.129981	0.16626	0.144295	0.165941	0.114955	0.142596	0.112281	0.157241	0.167492	0.137078	0.154151	0.172548	0.126864	0.119479	0.16249	0.120359	0.15537	0.112927	0.115835	0.146141	0.120209	0.112247	0.130876	0.142481	0.129928	0.11386	0.141704	0.134659
1	ENSG00000095787	WAC	0.182852	0.205066	0.169611	0.181691	0.131974	0.179171	0.162634	0.210706	0.175733	0.205268	0.192688	0.201612	0.207368	0.148739	0.179789	0.221473	0.147914	0.172484	0.170114	0.163367	0.217484	0.148862	0.204458	0.153738	0.190516	0.146531	0.201602	0.205708	0.197437	0.215945	0.214809	0.180421	0.161159	0.209379	0.17101	0.207173	0.135073	0.146821	0.174654	0.158053	0.169845	0.178681	0.204162	0.168504	0.146986	0.191754	0.171961
1	ENSG00000099365	STX1B	0.161843	0.153891	0.131899	0.151043	0.119312	0.148008	0.137604	0.145347	0.137373	0.161479	0.163538	0.144338	0.15658	0.132411	0.140366	0.16569	0.203357	0.133312	0.129139	0.134901	0.16293	0.150328	0.165528	0.138539	0.154239	0.128801	0.147329	0.156697	0.143027	0.159373	0.161282	0.144109	0.140911	0.165697	0.130219	0.167106	0.130455	0.131706	0.148814	0.130676	0.132436	0.15242	0.14654	0.137561	0.126261	0.151058	0.163009
0	ENSG00000099625	CBARP	0.111278	0.10694	0.0921778	0.105546	0.0777929	0.103993	0.0894267	0.106712	0.0893243	0.110549	0.10157	0.101542	0.115449	0.0893518	0.090685	0.114786	0.0981573	0.0969085	0.0958138	0.0935249	0.112071	0.0896988	0.113422	0.0882049	0.10318	0.0835998	0.104046	0.107604	0.108025	0.107918	0.114039	0.103894	0.0893481	0.114871	0.0930915	0.110243	0.0854212	0.0932831	0.104542	0.0936023	0.0959874	0.0987106	0.110981	0.101246	0.0843676	0.100153	0.0990867
0	ENSG00000099940	SNAP29	0.192172	0.190779	0.164499	0.180498	0.140107	0.181329	0.171436	0.173764	0.165136	0.196087	0.189715	0.176556	0.19788	0.162377	0.171909	0.199256	0.20498	0.165375	0.155191	0.168261	0.201923	0.177522	0.200998	0.161782	0.181424	0.151736	0.180258	0.192377	0.17904	0.195331	0.200516	0.181625	0.168007	0.195178	0.165555	0.199609	0.154424	0.156607	0.181147	0.160528	0.165493	0.175767	0.185487	0.170249	0.15359	0.183136	0.18888
0	ENSG00000100053	CRYBB3	0.101944	0.0942695	0.081842	0.0927345	0.0687354	0.094942	0.0835077	0.103606	0.0853625	0.0963789	0.093974	0.0953162	0.103014	0.0753166	0.0863081	0.112689	0.0882205	0.0950582	0.0807895	0.0849536	0.102639	0.0804905	0.102439	0.0760927	0.0955805	0.0727163	0.0880477	0.094636	0.0946948	0.0925008	0.0981306	0.0881766	0.0753921	0.099715	0.0781286	0.102357	0.0712972	0.0771574	0.0908747	0.0801274	0.0862551	0.0889955	0.0971551	0.0922366	0.0749257	0.0968825	0.0757038
0	ENSG00000100083	GGA1	0.176863	0.175722	0.14501	0.15655	0.11604	0.172541	0.158039	0.168714	0.146553	0.179838	0.167736	0.154063	0.169297	0.129074	0.149489	0.192561	0.153786	0.152862	0.144073	0.151712	0.18491	0.147177	0.185116	0.133176	0.166502	0.128024	0.17192	0.179152	0.169215	0.179652	0.188576	0.153854	0.138996	0.176201	0.144571	0.185068	0.128435	0.146089	0.162327	0.140934	0.14103	0.158796	0.175997	0.155495	0.135354	0.167151	0.153413
0	ENSG00000100100	PIK3IP1	0.110799	0.0953151	0.0795194	0.087132	0.0727612	0.0990101	0.0908883	0.100788	0.0852882	0.102893	0.0988916	0.0918861	0.112141	0.0837043	0.0886223	0.107722	0.0928687	0.0899427	0.0836667	0.085029	0.105953	0.0755083	0.109325	0.080609	0.0940324	0.0762958	0.0910769	0.100746	0.094847	0.102776	0.106811	0.0901766	0.0855059	0.112019	0.0854202	0.106403	0.0794695	0.085147	0.0990374	0.08414	0.0868541	0.0900934	0.100033	0.0911116	0.0754727	0.0940773	0.0920735
0	ENSG00000100209	HSCB	0.1278	0.165692	0.118696	0.127751	0.0799173	0.133689	0.130938	0.125218	0.105128	0.174716	0.138209	0.156105	0.141805	0.0981378	0.0970721	0.189271	0.126139	0.0908558	0.0986849	0.108091	0.159241	0.0993442	0.162278	0.103154	0.14161	0.0816527	0.148285	0.141505	0.113697	0.153114	0.162237	0.111596	0.104448	0.166135	0.100048	0.152513	0.102339	0.106457	0.129066	0.112174	0.107375	0.119903	0.139039	0.116697	0.0921172	0.142557	0.1409
0	ENSG00000100299	ARSA	0.158868	0.162508	0.131348	0.150006	0.10246	0.150013	0.140894	0.162142	0.133757	0.169689	0.153901	0.140216	0.15896	0.119318	0.127012	0.181887	0.130445	0.145235	0.133218	0.131901	0.170256	0.145982	0.168958	0.131679	0.155107	0.129791	0.157488	0.169068	0.150365	0.158867	0.17675	0.15141	0.12269	0.163769	0.130399	0.166635	0.122647	0.131432	0.151778	0.12909	0.130358	0.138873	0.152036	0.143883	0.119851	0.151219	0.135193
0	ENSG00000100320	RBFOX2	0.170401	0.163008	0.1339	0.150444	0.108944	0.157168	0.140214	0.172448	0.132312	0.171346	0.150195	0.14735	0.161839	0.124169	0.136557	0.183881	0.13109	0.149517	0.132463	0.131677	0.163271	0.130926	0.170029	0.12479	0.164302	0.11954	0.156449	0.164868	0.14996	0.169592	0.17267	0.146944	0.121604	0.164505	0.138965	0.167357	0.118278	0.130543	0.156707	0.133114	0.134092	0.149467	0.166935	0.145147	0.123233	0.157101	0.143479
0	ENSG00000100580	TMED8	0.100477	0.0969794	0.0834662	0.0997145	0.0749868	0.0975017	0.0923611	0.0949729	0.102897	0.102043	0.0934459	0.0894676	0.0933932	0.0810311	0.104199	0.10746	0.123136	0.0836477	0.083402	0.0922935	0.101652	0.0843477	0.0999295	0.0827959	0.0919727	0.0818573	0.0966522	0.10019	0.0926165	0.0972855	0.103269	0.0908774	0.106251	0.103952	0.0853349	0.107517	0.0799906	0.0866778	0.0996132	0.0870721	0.0897624	0.0972744	0.097386	0.0915865	0.0803262	0.0969451	0.0982213
0	ENSG00000100612	DHRS7	0.162425	0.146809	0.117705	0.117705	0.120858	0.143231	0.126414	0.153353	0.159034	0.185948	0.188201	0.158108	0.177027	0.104192	0.153478	0.185823	0.165053	0.140053	0.107645	0.129867	0.151439	0.147923	0.149187	0.124312	0.148786	0.119807	0.133171	0.177828	0.119957	0.164402	0.144557	0.155668	0.144745	0.180543	0.115453	0.139002	0.120083	0.120145	0.117705	0.113201	0.113201	0.124525	0.148724	0.117705	0.108696	0.139002	0.168231
0	ENSG00000100884	CPNE6	0.156226	0.148139	0.122639	0.143282	0.11442	0.148992	0.133641	0.147944	0.136363	0.157079	0.140801	0.141728	0.145209	0.125136	0.141041	0.166331	0.110231	0.13252	0.132939	0.133416	0.15784	0.12246	0.159603	0.122596	0.144911	0.124449	0.14633	0.152579	0.148214	0.151218	0.162922	0.145196	0.131041	0.154238	0.138813	0.149543	0.114852	0.109663	0.146002	0.131668	0.129307	0.137975	0.153147	0.147557	0.122969	0.136076	0.121682
0	ENSG00000100908	EMC9	0.195238	0.177381	0.155952	0.191667	0.138095	0.184524	0.166667	0.180952	0.141667	0.177381	0.209524	0.180952	0.180952	0.14881	0.145238	0.195238	0.195238	0.180952	0.177381	0.184524	0.184524	0.145238	0.184524	0.152381	0.188095	0.155952	0.188095	0.209524	0.184524	0.184524	0.19881	0.180952	0.141667	0.188095	0.14881	0.205952	0.141667	0.14881	0.180952	0.159524	0.14881	0.152381	0.191667	0.170238	0.14881	0.180952	0.155952
0	ENSG00000101198	NKAIN4	0.175141	0.146893	0.131356	0.134181	0.108757	0.149718	0.111582	0.142655	0.121469	0.148305	0.155367	0.153955	0.186441	0.117232	0.132768	0.162429	0.152542	0.134181	0.125706	0.139831	0.166667	0.163842	0.179379	0.125706	0.134181	0.125706	0.129944	0.153955	0.144068	0.141243	0.148305	0.144068	0.127119	0.183616	0.129944	0.146893	0.122881	0.142655	0.148305	0.124294	0.139831	0.146893	0.144068	0.141243	0.117232	0.137006	0.168079
1	ENSG00000101210	EEF1A2	0.265951	0.235729	0.211472	0.230068	0.16567	0.231926	0.210815	0.238601	0.197445	0.248685	0.212086	0.244892	0.259641	0.207953	0.184875	0.273488	0.176724	0.203932	0.20151	0.207917	0.244656	0.185158	0.238273	0.192187	0.23041	0.186308	0.224943	0.241774	0.239918	0.243458	0.24057	0.227432	0.171918	0.265011	0.195696	0.236112	0.180482	0.174778	0.222554	0.200694	0.200521	0.222423	0.224992	0.233728	0.183843	0.222462	0.229931
0	ENSG00000101220	C20orf27	0.301371	0.273854	0.20338	0.238264	0.174466	0.265745	0.24159	0.278991	0.224512	0.295023	0.272775	0.257684	0.28829	0.20081	0.221488	0.314881	0.243819	0.265422	0.194068	0.223085	0.269718	0.195603	0.292348	0.202045	0.28026	0.187222	0.282939	0.293956	0.261006	0.295534	0.298612	0.240927	0.185734	0.282489	0.220506	0.295065	0.188973	0.245299	0.269256	0.199712	0.207648	0.265004	0.273217	0.236204	0.19229	0.261226	0.237033
0	ENSG00000101307	SIRPB1	0.165353	0.157905	0.138297	0.151212	0.122776	0.15732	0.14029	0.166682	0.145095	0.199995	0.149615	0.158554	0.162348	0.128353	0.149651	0.215637	0.128277	0.15219	0.145168	0.134514	0.161756	0.119891	0.190022	0.131526	0.160816	0.136629	0.161535	0.160381	0.160004	0.16218	0.169867	0.157354	0.13472	0.1813	0.139367	0.163224	0.131835	0.142109	0.15097	0.137869	0.138901	0.147921	0.163711	0.148604	0.132605	0.152298	0.138498
0	ENSG00000101333	PLCB4	0.240323	0.224006	0.205742	0.219284	0.162002	0.220189	0.209129	0.22883	0.18779	0.222712	0.227784	0.226512	0.244325	0.193507	0.195615	0.250965	0.207576	0.203118	0.200127	0.208197	0.233292	0.182829	0.234823	0.195448	0.22356	0.18004	0.221137	0.226534	0.225082	0.239253	0.240219	0.209536	0.189805	0.243969	0.200972	0.236377	0.183935	0.196591	0.22139	0.195533	0.195635	0.218058	0.22634	0.210679	0.190897	0.227468	0.195655
1	ENSG00000101489	CELF4	0.21522	0.199045	0.173266	0.20196	0.16124	0.206196	0.182484	0.204684	0.199508	0.238358	0.218115	0.194766	0.208869	0.163741	0.190039	0.254029	0.168182	0.194396	0.184701	0.167973	0.201341	0.14276	0.210814	0.177389	0.208273	0.171115	0.198646	0.203492	0.197837	0.214044	0.202215	0.188477	0.17459	0.22808	0.180457	0.204866	0.156405	0.160097	0.207885	0.176721	0.185432	0.199536	0.208356	0.187689	0.172299	0.197224	0.180411
1	ENSG00000101883	RHOXF1	0.219081	0.214749	0.197301	0.216004	0.156416	0.204569	0.191974	0.2375	0.193916	0.20258	0.225118	0.227415	0.208759	0.1616	0.181558	0.242045	0.192353	0.188494	0.196686	0.189583	0.237737	0.199882	0.21669	0.180919	0.215412	0.173106	0.216501	0.205208	0.215199	0.230374	0.228196	0.195218	0.190223	0.235298	0.180256	0.229261	0.178527	0.179167	0.21018	0.185062	0.188187	0.216335	0.224929	0.207813	0.175284	0.21411	0.179167
0	ENSG00000103043	VAC14	0.163017	0.160386	0.131277	0.149974	0.113841	0.153736	0.138311	0.162451	0.138226	0.162009	0.152845	0.146871	0.153324	0.124869	0.13808	0.174457	0.133466	0.142555	0.136364	0.12975	0.167502	0.127835	0.170737	0.126764	0.156295	0.125706	0.155783	0.163113	0.153617	0.164282	0.170263	0.144805	0.130039	0.162723	0.135194	0.159858	0.124004	0.128689	0.149773	0.13286	0.134764	0.14287	0.161992	0.145928	0.123687	0.150558	0.140039
0	ENSG00000103044	HAS3	0.0787975	0.0692595	0.0625221	0.0668505	0.060417	0.0718998	0.062186	0.0760099	0.0692276	0.0893111	0.0816992	0.0750074	0.0890677	0.064062	0.0742807	0.0778203	0.096081	0.067116	0.0640823	0.0683141	0.078923	0.0665762	0.0852583	0.0607666	0.0670562	0.0630441	0.0723276	0.0745591	0.066387	0.0774527	0.0782475	0.0696544	0.0712438	0.0892157	0.0634988	0.0822656	0.0620872	0.0679366	0.0696922	0.0624953	0.067191	0.0708604	0.0705343	0.0666488	0.0612884	0.0742921	0.0750409
0	ENSG00000103343	ZNF174	0.093339	0.0826018	0.0745446	0.0808692	0.0512016	0.0891158	0.0832214	0.0898095	0.0756963	0.0937223	0.0841773	0.0872385	0.096227	0.0699047	0.0761667	0.100885	0.0566861	0.0670509	0.0690577	0.078346	0.0856389	0.0722675	0.0881934	0.0715763	0.0840703	0.0669338	0.0893013	0.0970553	0.0803196	0.0911298	0.0978936	0.0750591	0.0722435	0.0951925	0.076755	0.0899668	0.0614605	0.0600419	0.0825566	0.0657401	0.0768365	0.0803369	0.0925065	0.0770931	0.0723614	0.086306	0.0762176
0	ENSG00000103365	GGA2	0.192728	0.189526	0.157221	0.16814	0.130912	0.189348	0.176793	0.188269	0.163248	0.197874	0.185427	0.173074	0.187233	0.14806	0.170392	0.212631	0.169622	0.173181	0.160715	0.164844	0.200156	0.157265	0.200493	0.151849	0.18632	0.146183	0.189786	0.193928	0.184294	0.19696	0.202888	0.172615	0.154565	0.195255	0.16078	0.203618	0.145451	0.164696	0.178828	0.158296	0.156308	0.177367	0.192175	0.166285	0.151544	0.186106	0.163065
0	ENSG00000103375	AQP8	0.103767	0.104589	0.0945775	0.0988165	0.0853161	0.103384	0.0930916	0.0957616	0.0939908	0.116789	0.108278	0.097865	0.10699	0.0941376	0.100115	0.111491	0.116944	0.0946841	0.0903537	0.0961447	0.110097	0.100851	0.110119	0.0938166	0.0988694	0.0846147	0.092871	0.103198	0.103484	0.10528	0.10487	0.0989276	0.0994267	0.1161	0.0963358	0.108574	0.0929557	0.0966444	0.0997029	0.0954146	0.0984336	0.101739	0.101266	0.0999354	0.0880732	0.102749	0.101987
0	ENSG00000103496	STX4	0.201355	0.201465	0.168245	0.183968	0.145366	0.190267	0.174472	0.183009	0.187958	0.221766	0.208408	0.186542	0.216814	0.166019	0.196948	0.218249	0.251856	0.171126	0.160543	0.170763	0.218976	0.203974	0.221737	0.169742	0.194545	0.156978	0.188814	0.201363	0.182063	0.201462	0.208572	0.181559	0.197966	0.224455	0.16873	0.210559	0.165236	0.170188	0.186542	0.163752	0.167926	0.18548	0.192378	0.174831	0.157477	0.188034	0.216404
0	ENSG00000103550	KNOP1	0.138009	0.140271	0.128959	0.126697	0.091629	0.142534	0.125566	0.124434	0.121041	0.124434	0.127828	0.121041	0.154977	0.105204	0.135747	0.141403	0.145928	0.126697	0.126697	0.116516	0.142534	0.131222	0.142534	0.0995475	0.123303	0.106335	0.126697	0.13914	0.136878	0.135747	0.142534	0.113122	0.114253	0.118778	0.122172	0.13914	0.10181	0.105204	0.142534	0.116516	0.131222	0.13009	0.138009	0.133484	0.11086	0.13914	0.115385
0	ENSG00000104081	BMF	0.142784	0.148161	0.118474	0.133375	0.10353	0.142213	0.131436	0.146985	0.121007	0.153623	0.137405	0.128533	0.136482	0.113287	0.12068	0.161814	0.120294	0.126398	0.120237	0.122323	0.160156	0.130658	0.157852	0.11746	0.142099	0.111986	0.141866	0.146849	0.13797	0.148348	0.15714	0.120502	0.115734	0.155185	0.126597	0.153566	0.111045	0.116642	0.136842	0.120104	0.123379	0.135552	0.144665	0.131523	0.107815	0.140385	0.13069
0	ENSG00000104154	SLC30A4	0.0818974	0.0837136	0.0635964	0.0715023	0.0543066	0.0811208	0.0720809	0.0779777	0.0686655	0.0866604	0.0820547	0.084574	0.091016	0.0642335	0.0661112	0.0857302	0.0852011	0.0701031	0.071366	0.0719883	0.089099	0.0760054	0.0935759	0.0595176	0.0764087	0.0567592	0.0781014	0.0782092	0.0772845	0.0797177	0.0812946	0.0710283	0.0669443	0.0973953	0.0633447	0.0844732	0.0567317	0.0684244	0.0775753	0.0631331	0.0771935	0.0803327	0.0814101	0.0795374	0.0610953	0.0785004	0.0785188
0	ENSG00000104413	ESRP1	0.201231	0.192726	0.159039	0.184162	0.141801	0.198733	0.176753	0.194682	0.172959	0.207782	0.189916	0.189512	0.192344	0.153928	0.175868	0.224115	0.149539	0.188292	0.18251	0.157264	0.200207	0.145138	0.205331	0.159197	0.199169	0.157556	0.189265	0.202744	0.193203	0.205473	0.202789	0.178638	0.157491	0.198994	0.166368	0.196009	0.153372	0.154372	0.186335	0.167007	0.1698	0.176313	0.204401	0.185839	0.156007	0.185035	0.167511
1	ENSG00000104490	NCALD	0.25181	0.201554	0.163649	0.199082	0.151671	0.256957	0.189452	0.304217	0.174578	0.337239	0.274591	0.190811	0.339402	0.173589	0.177441	0.246197	0.275101	0.175507	0.1842	0.189125	0.257491	0.123522	0.299688	0.170171	0.243802	0.159694	0.240171	0.252872	0.207868	0.297177	0.257569	0.189638	0.167036	0.292692	0.17868	0.301232	0.16606	0.226376	0.249534	0.182053	0.176965	0.187058	0.297166	0.192895	0.161613	0.24824	0.188156
0	ENSG00000104714	ERICH1	0.227273	0.181818	0.227273	0.227273	0.181818	0.204545	0.227273	0.204545	0.204545	0.272727	0.227273	0.181818	0.204545	0.181818	0.181818	0.25	0.204545	0.204545	0.181818	0.181818	0.227273	0.25	0.204545	0.227273	0.181818	0.181818	0.227273	0.25	0.181818	0.204545	0.227273	0.204545	0.204545	0.25	0.181818	0.204545	0.181818	0.181818	0.25	0.181818	0.204545	0.181818	0.159091	0.204545	0.181818	0.181818	0.227273
0	ENSG00000104722	NEFM	0.32121	0.297348	0.270845	0.29433	0.239082	0.306216	0.27774	0.311946	0.283916	0.322111	0.300072	0.281669	0.323245	0.248656	0.275341	0.345026	0.286454	0.281932	0.258614	0.290044	0.330009	0.294936	0.324935	0.257779	0.294251	0.246719	0.296586	0.299419	0.286284	0.327085	0.312914	0.274217	0.28521	0.32892	0.268687	0.311811	0.224379	0.236818	0.303238	0.278746	0.272843	0.303827	0.305332	0.285414	0.241882	0.307403	0.294758
0	ENSG00000105402	NAPA	0.190368	0.18944	0.159412	0.176863	0.136824	0.182564	0.171896	0.172184	0.163323	0.193996	0.182618	0.162467	0.180461	0.149556	0.166335	0.19848	0.222547	0.159582	0.153886	0.157092	0.197568	0.190455	0.199526	0.15535	0.185348	0.146719	0.178753	0.196749	0.17582	0.191103	0.19896	0.167444	0.166495	0.200733	0.150888	0.198807	0.152921	0.157356	0.173961	0.152583	0.162502	0.180719	0.18109	0.16639	0.14705	0.185768	0.188124
0	ENSG00000105438	KDELR1	0.224528	0.212806	0.182288	0.203346	0.150309	0.209076	0.18536	0.208923	0.173484	0.216666	0.207787	0.20211	0.226196	0.17097	0.185291	0.239278	0.204693	0.183739	0.180644	0.181195	0.221754	0.175904	0.232725	0.173402	0.213597	0.160721	0.206302	0.222302	0.208116	0.225824	0.234928	0.184118	0.176398	0.23392	0.175268	0.227882	0.170514	0.191265	0.20252	0.177991	0.179162	0.197743	0.217634	0.19986	0.169905	0.216877	0.196286
0	ENSG00000105507	CABP5	0.115419	0.115522	0.105592	0.114729	0.0821402	0.119497	0.105636	0.124737	0.0998946	0.119865	0.107306	0.117682	0.124724	0.0919789	0.102998	0.138881	0.112699	0.105123	0.10252	0.103978	0.127245	0.103648	0.126174	0.0971042	0.117165	0.0930816	0.119697	0.124089	0.11231	0.133054	0.127548	0.10941	0.093965	0.124831	0.106439	0.119677	0.0857421	0.0958254	0.114585	0.103993	0.103136	0.115724	0.123613	0.109132	0.0939679	0.120095	0.102321
0	ENSG00000105518	TMEM205	0.112547	0.115224	0.101204	0.103785	0.0821019	0.109097	0.102258	0.107035	0.0953576	0.1159	0.107788	0.100522	0.116036	0.0959482	0.0966886	0.121424	0.111445	0.0953313	0.08592	0.102821	0.120534	0.0996023	0.121315	0.0944413	0.106361	0.089343	0.109342	0.114628	0.101707	0.111911	0.116908	0.104588	0.0975455	0.116113	0.0941499	0.118558	0.0918715	0.0938327	0.104397	0.0921521	0.0994758	0.107564	0.108039	0.0963087	0.0918604	0.111121	0.104959
0	ENSG00000105556	MIER2	0.173705	0.160359	0.144357	0.158321	0.126538	0.156914	0.153414	0.166429	0.136467	0.169719	0.157861	0.168627	0.174338	0.145493	0.143655	0.191906	0.133176	0.148116	0.143842	0.158596	0.170806	0.125798	0.1727	0.138804	0.155682	0.12741	0.152295	0.170677	0.162582	0.165795	0.178298	0.1538	0.130756	0.167911	0.147574	0.184671	0.123449	0.137096	0.169718	0.140827	0.147055	0.16347	0.161421	0.156783	0.133595	0.166603	0.151476
0	ENSG00000105664	COMP	0.0972647	0.0932679	0.0809523	0.0907543	0.0686697	0.0919324	0.0872032	0.0945842	0.0789221	0.102186	0.0857449	0.086832	0.0915288	0.0770475	0.090535	0.113314	0.108154	0.0883279	0.0800618	0.0830862	0.102783	0.081436	0.0994152	0.0775949	0.0904214	0.0747963	0.0862118	0.0980675	0.0889897	0.099386	0.098327	0.0877919	0.0759731	0.100823	0.0867058	0.101158	0.0690323	0.0800242	0.0924248	0.0824844	0.0795637	0.0865538	0.0921046	0.0855563	0.0772622	0.0934286	0.0828142
0	ENSG00000105889	STEAP1B	0.0410959	0.0479452	0.0376712	0.0445205	0.0239726	0.0410959	0.0479452	0.0513699	0.0239726	0.0376712	0.0376712	0.0205479	0.0376712	0.0273973	0.0273973	0.0410959	0.0547945	0.0410959	0.0445205	0.0308219	0.0376712	0.0410959	0.0445205	0.0410959	0.0513699	0.0410959	0.0445205	0.0479452	0.0445205	0.0513699	0.0445205	0.0342466	0.0273973	0.0342466	0.0273973	0.0410959	0.0205479	0.0273973	0.0410959	0.0376712	0.0342466	0.0410959	0.0513699	0.0410959	0.0308219	0.0376712	0.0342466
0	ENSG00000106025	TSPAN12	0.112054	0.109628	0.0939	0.0946396	0.081218	0.109337	0.101268	0.109168	0.0868679	0.113804	0.108122	0.113626	0.117616	0.0918703	0.0897283	0.117229	0.103204	0.100985	0.0926121	0.0984509	0.113577	0.091197	0.116426	0.0882098	0.104737	0.0826383	0.104969	0.108452	0.103086	0.109007	0.115179	0.1007	0.0855307	0.118357	0.0901967	0.113081	0.0828204	0.0890727	0.109888	0.0882468	0.0949733	0.104458	0.107208	0.102351	0.0887144	0.106951	0.0971948
1	ENSG00000106089	STX1A	0.182706	0.181535	0.151865	0.167124	0.135192	0.173719	0.160357	0.169375	0.177817	0.223498	0.213564	0.18274	0.219405	0.148186	0.181435	0.209532	0.258041	0.157505	0.144955	0.156655	0.211396	0.213059	0.208557	0.149512	0.171226	0.143277	0.172044	0.178997	0.165909	0.184033	0.186191	0.165474	0.197273	0.227947	0.152563	0.186676	0.148127	0.153035	0.167981	0.149568	0.154288	0.169142	0.175358	0.159553	0.143694	0.171569	0.216783
1	ENSG00000106113	CRHR2	0.310502	0.299893	0.290995	0.295561	0.289474	0.298406	0.298916	0.300765	0.305109	0.316321	0.30648	0.291122	0.29961	0.29865	0.303335	0.31725	0.299044	0.293422	0.286927	0.303111	0.31292	0.304797	0.31323	0.289411	0.295538	0.289152	0.297806	0.301071	0.304769	0.310456	0.303621	0.305344	0.305608	0.320695	0.288497	0.306978	0.287155	0.290902	0.305839	0.292756	0.288449	0.295858	0.309547	0.300297	0.290042	0.298055	0.301964
0	ENSG00000106460	TMEM106B	0.13346	0.160137	0.12399	0.127688	0.0882756	0.14347	0.14246	0.141576	0.112698	0.166793	0.145418	0.10983	0.117767	0.0958514	0.0998196	0.159037	0.117767	0.117767	0.137085	0.113799	0.162031	0.133514	0.162031	0.0922439	0.131566	0.0922439	0.148232	0.15202	0.15754	0.137518	0.162031	0.101714	0.110804	0.163005	0.106043	0.141396	0.0862013	0.103968	0.121555	0.107937	0.12399	0.121916	0.151317	0.151587	0.110011	0.147348	0.126677
1	ENSG00000106636	YKT6	0.195334	0.203256	0.140044	0.178039	0.121115	0.181128	0.17	0.174473	0.157569	0.226653	0.1814	0.153765	0.190426	0.120713	0.17626	0.218892	0.213167	0.151413	0.136064	0.175952	0.212949	0.194169	0.207961	0.139442	0.179622	0.120346	0.194846	0.204912	0.179678	0.200736	0.210192	0.186996	0.147503	0.229966	0.146961	0.188685	0.147251	0.159774	0.167823	0.137724	0.166403	0.187881	0.189842	0.17678	0.139028	0.197009	0.183803
1	ENSG00000106948	AKNA	0.132133	0.127212	0.10022	0.120345	0.0972673	0.134576	0.127212	0.129655	0.109032	0.134576	0.115401	0.114937	0.129678	0.113478	0.110526	0.140968	0.117844	0.122777	0.11151	0.118863	0.13116	0.111985	0.131647	0.0992358	0.122302	0.103648	0.128196	0.125255	0.127721	0.129192	0.134576	0.106102	0.103636	0.133615	0.107098	0.129192	0.104632	0.108059	0.119847	0.11151	0.102663	0.115933	0.128196	0.115435	0.102663	0.128208	0.119824
0	ENSG00000107897	ACBD5	0.133377	0.130035	0.118207	0.120703	0.108876	0.113889	0.115972	0.128928	0.132682	0.14299	0.132574	0.124631	0.144813	0.111523	0.122135	0.146897	0.14885	0.109961	0.111936	0.125022	0.127951	0.131315	0.133941	0.11569	0.126562	0.115126	0.126259	0.136871	0.117795	0.126975	0.133377	0.117773	0.11684	0.14273	0.11862	0.133941	0.111654	0.119878	0.127951	0.112218	0.11428	0.117925	0.130035	0.114323	0.105534	0.127821	0.1426
0	ENSG00000108309	RUNDC3A	0.161691	0.156128	0.127113	0.142624	0.110125	0.150906	0.138797	0.149673	0.12679	0.158237	0.145778	0.159144	0.167598	0.128175	0.133295	0.178171	0.135538	0.137067	0.131651	0.136625	0.167212	0.129352	0.162685	0.121236	0.149537	0.115627	0.150813	0.160884	0.150643	0.164348	0.172696	0.144204	0.12271	0.160746	0.140957	0.165262	0.119498	0.131618	0.148673	0.130438	0.133729	0.143524	0.158685	0.131022	0.126637	0.159384	0.134958
0	ENSG00000108417	KRT37	0.12148	0.11562	0.101657	0.110517	0.085969	0.117599	0.107247	0.121747	0.0971224	0.118157	0.106178	0.10967	0.116313	0.0972575	0.100868	0.126856	0.0989143	0.108657	0.100821	0.101304	0.122038	0.102666	0.122063	0.100923	0.119228	0.094649	0.11611	0.12093	0.112002	0.126824	0.125502	0.107021	0.0954474	0.120179	0.102423	0.122923	0.0945576	0.0998419	0.113117	0.102374	0.101445	0.111423	0.118966	0.10633	0.0961111	0.118173	0.104254
0	ENSG00000108578	BLMH	0.151697	0.13637	0.119208	0.14292	0.0899882	0.144175	0.124988	0.151506	0.105153	0.146905	0.125681	0.126242	0.133698	0.113705	0.114156	0.166057	0.118087	0.116214	0.124756	0.135488	0.1549	0.122816	0.155017	0.108799	0.138589	0.104302	0.146018	0.150042	0.143927	0.15561	0.161362	0.121413	0.106316	0.154997	0.126603	0.147397	0.0992578	0.112851	0.143055	0.11551	0.119169	0.139397	0.146557	0.118164	0.116029	0.138587	0.112037
0	ENSG00000109065	NAT9	0.191	0.200101	0.168816	0.173049	0.131112	0.20005	0.170863	0.21154	0.168623	0.207477	0.186482	0.198611	0.193633	0.153164	0.171296	0.216323	0.197317	0.163672	0.168509	0.182056	0.207223	0.189489	0.205582	0.145452	0.1783	0.139393	0.192631	0.201843	0.185458	0.204878	0.210846	0.168859	0.15951	0.205184	0.153837	0.20628	0.141184	0.140377	0.177979	0.158146	0.171606	0.162205	0.199083	0.178136	0.149878	0.187953	0.184985
0	ENSG00000109089	CDR2L	0.13334	0.127928	0.111026	0.12373	0.093069	0.127486	0.120106	0.135617	0.108456	0.130203	0.115237	0.124741	0.131685	0.108541	0.112568	0.144311	0.11301	0.116363	0.109943	0.118325	0.139865	0.119105	0.138694	0.108523	0.124419	0.106809	0.12951	0.133676	0.125779	0.137666	0.140957	0.120202	0.102978	0.132891	0.117374	0.134034	0.0957122	0.109259	0.125861	0.112869	0.109494	0.123749	0.13306	0.115316	0.107671	0.131761	0.112969
1	ENSG00000109189	USP46	0.225036	0.202862	0.182289	0.202182	0.134848	0.204184	0.180794	0.215857	0.155669	0.211103	0.211607	0.193043	0.197499	0.145574	0.161712	0.231837	0.191842	0.189293	0.174525	0.160981	0.20652	0.143218	0.204789	0.167652	0.192972	0.162351	0.211604	0.202673	0.195957	0.22121	0.212574	0.199651	0.168103	0.22501	0.154236	0.213062	0.142251	0.158442	0.195888	0.156685	0.182868	0.191946	0.209959	0.180934	0.168979	0.190952	0.188244
0	ENSG00000109205	ODAM	0.168155	0.161893	0.136872	0.156359	0.118997	0.162845	0.151528	0.165989	0.140597	0.166095	0.150446	0.154313	0.158962	0.131171	0.139616	0.180115	0.143852	0.14462	0.143688	0.142823	0.16946	0.125924	0.175052	0.136543	0.158732	0.126837	0.150908	0.162391	0.152658	0.171349	0.170102	0.152605	0.129554	0.16212	0.144376	0.166984	0.123859	0.133594	0.152413	0.138417	0.142882	0.150913	0.162646	0.152157	0.129958	0.161081	0.146892
0	ENSG00000109208	SMR3A	0.188933	0.178284	0.133569	0.154252	0.0953647	0.14728	0.136731	0.196978	0.141447	0.207594	0.185415	0.170663	0.197271	0.122498	0.120571	0.219056	0.168937	0.168126	0.107517	0.115106	0.167899	0.143467	0.187012	0.113019	0.177174	0.111422	0.165354	0.183106	0.144514	0.194311	0.205808	0.176135	0.109595	0.196944	0.128065	0.184541	0.122627	0.143635	0.17571	0.108883	0.140867	0.167767	0.173952	0.132397	0.103182	0.160047	0.155715
0	ENSG00000109445	ZNF330	0.131043	0.125016	0.104947	0.118205	0.0910168	0.122302	0.110997	0.126894	0.107029	0.132534	0.113482	0.119748	0.129002	0.104062	0.110496	0.138933	0.11798	0.113552	0.10646	0.108066	0.133064	0.110413	0.133406	0.100179	0.118858	0.0985779	0.12363	0.129891	0.120058	0.13536	0.136099	0.122617	0.103252	0.134297	0.11024	0.129553	0.0962265	0.111184	0.119892	0.108527	0.104395	0.115017	0.130168	0.112051	0.0992628	0.128952	0.113769
1	ENSG00000109771	LRP2BP	0.183343	0.168505	0.139851	0.162799	0.131748	0.169531	0.159078	0.187339	0.14514	0.180369	0.156932	0.167486	0.177033	0.145069	0.153756	0.193631	0.140592	0.164837	0.155337	0.155845	0.186172	0.157192	0.186129	0.143029	0.171214	0.138142	0.171292	0.175936	0.170842	0.180341	0.182544	0.16252	0.139494	0.184661	0.150039	0.181552	0.139061	0.146882	0.166117	0.152383	0.142657	0.158833	0.174797	0.156145	0.137284	0.177948	0.159002
0	ENSG00000109956	B3GAT1	0.104083	0.0932672	0.0856604	0.0916628	0.0904624	0.0908663	0.0888636	0.0824629	0.0968687	0.0916741	0.107684	0.0920667	0.116895	0.0908663	0.0884653	0.098473	0.102882	0.0868609	0.0892619	0.094866	0.105278	0.0828612	0.105283	0.0880614	0.0940638	0.0856604	0.0952643	0.105278	0.0880614	0.109277	0.102473	0.088067	0.0900697	0.0992864	0.0892619	0.101278	0.0736556	0.0804602	0.094866	0.08446	0.0928633	0.094866	0.0920611	0.0888636	0.0856604	0.0920667	0.0972782
0	ENSG00000110195	FOLR1	0.128379	0.110893	0.10123	0.114804	0.0926322	0.127171	0.106924	0.131661	0.0946164	0.123845	0.109054	0.110981	0.117876	0.101303	0.0999074	0.133468	0.11324	0.121643	0.112755	0.103545	0.125733	0.0911082	0.124411	0.096901	0.123431	0.0996402	0.113024	0.119378	0.116732	0.12695	0.125403	0.109642	0.0851393	0.117546	0.100238	0.127056	0.0881155	0.100367	0.106723	0.09998	0.106408	0.116071	0.121125	0.114417	0.0969312	0.115337	0.0979797
0	ENSG00000110484	SCGB2A2	0.175369	0.165177	0.154413	0.142877	0.103206	0.171687	0.155798	0.165458	0.134777	0.167026	0.16197	0.161112	0.176502	0.129446	0.135967	0.195322	0.156967	0.160159	0.139576	0.149799	0.180016	0.127418	0.183494	0.132504	0.163363	0.122593	0.167134	0.172852	0.158921	0.17695	0.174189	0.146122	0.134007	0.177208	0.144724	0.178559	0.128802	0.138881	0.163128	0.143879	0.149588	0.186457	0.166598	0.140932	0.121255	0.166401	0.144165
0	ENSG00000110719	TCIRG1	0.120322	0.116476	0.0958456	0.106703	0.0823826	0.111483	0.102946	0.113716	0.0994119	0.124541	0.103543	0.115088	0.117682	0.0940404	0.100507	0.134867	0.0917517	0.0992166	0.0997196	0.0971449	0.12092	0.0875754	0.131747	0.0979136	0.112736	0.0873976	0.102405	0.118104	0.105859	0.122526	0.123882	0.11576	0.0947669	0.12429	0.104733	0.124749	0.0877377	0.0973899	0.112418	0.0979695	0.101169	0.100266	0.115933	0.109603	0.0959929	0.115053	0.103785
0	ENSG00000110777	POU2AF1	0.164536	0.15901	0.134025	0.149421	0.110264	0.154565	0.139361	0.164294	0.131519	0.161155	0.147815	0.142851	0.148069	0.125663	0.128787	0.174758	0.127132	0.145065	0.133664	0.132958	0.165262	0.126022	0.166876	0.126401	0.155241	0.122162	0.151774	0.163147	0.150995	0.170465	0.167748	0.147099	0.123101	0.155608	0.135464	0.162067	0.118957	0.129774	0.147285	0.130578	0.135341	0.144426	0.162015	0.142181	0.123538	0.156881	0.149973
1	ENSG00000110786	PTPN5	0.180642	0.182803	0.157952	0.169405	0.128055	0.178154	0.161614	0.179843	0.150464	0.203955	0.166849	0.159448	0.173126	0.144512	0.151476	0.206938	0.17329	0.162963	0.147673	0.155262	0.192881	0.140964	0.192388	0.149299	0.183469	0.142171	0.177114	0.177814	0.166803	0.186949	0.195581	0.160599	0.147389	0.187743	0.154108	0.195372	0.138558	0.160602	0.173071	0.149067	0.16063	0.168951	0.178145	0.15919	0.14307	0.178301	0.162615
1	ENSG00000111262	KCNA1	0.249315	0.239827	0.209478	0.226124	0.171574	0.226058	0.222024	0.242361	0.20942	0.232043	0.24974	0.239372	0.247081	0.209275	0.210609	0.25594	0.251056	0.218569	0.201604	0.205319	0.237521	0.215102	0.246447	0.20276	0.234568	0.192795	0.226227	0.241801	0.226695	0.25272	0.247048	0.211525	0.19895	0.254572	0.2028	0.254383	0.192143	0.205639	0.236336	0.200278	0.215754	0.23416	0.238749	0.222859	0.19595	0.234317	0.217169
0	ENSG00000111361	EIF2B1	0.142388	0.147611	0.109454	0.117919	0.10043	0.146894	0.121745	0.149164	0.121269	0.153971	0.127343	0.139168	0.135246	0.11098	0.121337	0.161027	0.127242	0.122257	0.131299	0.121803	0.151026	0.124038	0.156626	0.116702	0.132893	0.108787	0.138985	0.140759	0.138316	0.15681	0.159929	0.117992	0.115645	0.154491	0.119643	0.148016	0.106456	0.107177	0.12262	0.119318	0.12134	0.11633	0.137021	0.136648	0.109326	0.139787	0.128672
1	ENSG00000111450	STX2	0.202382	0.199477	0.169125	0.18894	0.15834	0.192312	0.180727	0.18177	0.183326	0.213294	0.206143	0.188354	0.207373	0.172142	0.186704	0.211348	0.229606	0.178351	0.164308	0.173266	0.212579	0.190696	0.211304	0.178332	0.193933	0.164346	0.188268	0.201193	0.181701	0.20213	0.205854	0.186927	0.188902	0.21521	0.170606	0.208402	0.174007	0.175032	0.188284	0.16895	0.175305	0.191598	0.189978	0.176158	0.163257	0.197194	0.214471
0	ENSG00000111846	GCNT2	0.131443	0.126289	0.110825	0.115979	0.115979	0.136598	0.121134	0.128866	0.123711	0.113402	0.113402	0.123711	0.110825	0.118557	0.134021	0.123711	0.14433	0.118557	0.110825	0.115979	0.121134	0.100515	0.126289	0.110825	0.134021	0.108247	0.134021	0.123711	0.118557	0.136598	0.136598	0.123711	0.123711	0.115979	0.108247	0.141753	0.118557	0.115979	0.113402	0.118557	0.113402	0.121134	0.134021	0.113402	0.110825	0.134021	0.118557
0	ENSG00000112183	RBM24	0.180914	0.171207	0.147177	0.159137	0.124525	0.176354	0.153399	0.182444	0.156056	0.186368	0.158028	0.167779	0.168871	0.130623	0.160051	0.198267	0.126084	0.16766	0.157093	0.135376	0.178625	0.137709	0.191349	0.142187	0.178488	0.146283	0.174618	0.178964	0.17618	0.180564	0.188419	0.15061	0.148484	0.176776	0.147365	0.170272	0.139056	0.123801	0.158211	0.144725	0.153181	0.152797	0.180465	0.167148	0.142855	0.160351	0.142648
1	ENSG00000112232	KHDRBS2	0.176747	0.150297	0.133509	0.134473	0.094241	0.162032	0.136862	0.161344	0.139235	0.162602	0.155393	0.153447	0.167501	0.121417	0.140908	0.181198	0.129149	0.135234	0.11226	0.140289	0.158205	0.160743	0.155491	0.127434	0.170148	0.117556	0.148998	0.178257	0.138282	0.165047	0.17647	0.1355	0.127955	0.169954	0.141256	0.177211	0.108352	0.127569	0.133018	0.128543	0.134199	0.141049	0.176249	0.124385	0.120354	0.161537	0.151708
0	ENSG00000112305	SMAP1	0.168978	0.165181	0.142022	0.159563	0.122225	0.164767	0.146188	0.169222	0.146817	0.171834	0.16362	0.158726	0.161323	0.128624	0.152282	0.187135	0.128508	0.154275	0.151649	0.138812	0.172043	0.132013	0.17908	0.134157	0.16446	0.134053	0.161729	0.169881	0.167865	0.169972	0.172297	0.150068	0.137199	0.169943	0.143086	0.164595	0.127919	0.13263	0.157985	0.141053	0.143401	0.151211	0.173026	0.157095	0.134726	0.154243	0.147948
0	ENSG00000112531	QKI	0.237287	0.227921	0.193087	0.2223	0.178332	0.229464	0.21253	0.23264	0.206828	0.224458	0.215166	0.213768	0.21933	0.192415	0.196534	0.242909	0.179461	0.223116	0.215326	0.207714	0.23737	0.168805	0.237287	0.204843	0.231132	0.194423	0.222554	0.235726	0.225487	0.242379	0.242797	0.215882	0.196671	0.22291	0.210914	0.234388	0.172241	0.174025	0.22612	0.20781	0.202201	0.218323	0.228681	0.213087	0.198892	0.229605	0.214914
1	ENSG00000112655	PTK7	0.264872	0.248468	0.192773	0.225532	0.161298	0.249598	0.226659	0.258847	0.198777	0.254666	0.221158	0.204493	0.257433	0.18367	0.205478	0.285784	0.206284	0.217391	0.211669	0.22901	0.265972	0.171458	0.280275	0.223107	0.241671	0.197096	0.236597	0.258972	0.255675	0.244128	0.264729	0.228289	0.196398	0.25692	0.191545	0.268626	0.172542	0.2079	0.273991	0.198068	0.203174	0.236109	0.276981	0.22925	0.191999	0.264565	0.242776
0	ENSG00000112699	GMDS	0.196534	0.212284	0.165284	0.183773	0.148105	0.184905	0.179409	0.201706	0.177011	0.207381	0.199461	0.175314	0.180585	0.163138	0.159312	0.214844	0.193157	0.182121	0.154679	0.176706	0.204113	0.183836	0.212455	0.174156	0.179256	0.155738	0.20361	0.201697	0.180927	0.187581	0.214152	0.164098	0.172997	0.206376	0.159734	0.191155	0.172647	0.180451	0.175916	0.162994	0.173949	0.17192	0.186342	0.17949	0.156097	0.1868	0.185462
0	ENSG00000112763	BTN2A1	0.104036	0.101166	0.0841946	0.0912638	0.0775985	0.096708	0.0803313	0.0963915	0.0919617	0.106455	0.107843	0.10145	0.120649	0.086748	0.0935972	0.109968	0.105894	0.0937284	0.0833835	0.0892905	0.105879	0.0979072	0.111519	0.0883781	0.0955803	0.082523	0.0924095	0.101978	0.091373	0.0993843	0.103051	0.0943382	0.097801	0.11409	0.0869193	0.103742	0.0858077	0.092539	0.0966098	0.0883769	0.09098	0.0950835	0.0927629	0.0929164	0.0811106	0.0931024	0.10473
0	ENSG00000112799	LY86	0.162392	0.154668	0.131166	0.153735	0.119552	0.145849	0.134636	0.146073	0.130015	0.141725	0.128195	0.121642	0.149691	0.116396	0.122214	0.167288	0.127735	0.126271	0.12974	0.140149	0.150887	0.129999	0.163124	0.107733	0.140098	0.102189	0.138597	0.15591	0.15251	0.150999	0.164937	0.130305	0.110979	0.141577	0.119309	0.153422	0.114321	0.127889	0.13625	0.121872	0.119821	0.151302	0.146295	0.13636	0.116068	0.148479	0.127251
0	ENSG00000112837	TBX18	0.203923	0.206319	0.151973	0.153831	0.0979429	0.198091	0.177014	0.209404	0.154923	0.222445	0.199401	0.214995	0.231383	0.15887	0.174982	0.221595	0.157575	0.190876	0.175266	0.146098	0.205565	0.14235	0.213809	0.144729	0.209432	0.141727	0.198162	0.206473	0.190492	0.211009	0.209166	0.183407	0.147959	0.231718	0.159015	0.204173	0.145209	0.171394	0.176632	0.151534	0.178358	0.190075	0.209626	0.165577	0.13577	0.193233	0.166302
0	ENSG00000113448	PDE4D	0.23309	0.224136	0.192807	0.213574	0.15613	0.223217	0.199895	0.233121	0.188269	0.22271	0.204969	0.203714	0.220294	0.180323	0.192547	0.244602	0.206255	0.199081	0.189519	0.201085	0.238778	0.188373	0.240019	0.18344	0.222322	0.168675	0.218385	0.229418	0.218782	0.23864	0.238594	0.191555	0.180024	0.230094	0.190777	0.236446	0.174219	0.181678	0.224639	0.187589	0.195844	0.218951	0.224414	0.206977	0.17544	0.221627	0.199922
1	ENSG00000113732	ATP6V0E1	0.117564	0.115057	0.108987	0.115318	0.100242	0.115431	0.110739	0.109656	0.105521	0.114799	0.114969	0.109598	0.119225	0.108223	0.107156	0.119141	0.116598	0.105805	0.103102	0.114822	0.120914	0.105678	0.12089	0.104078	0.110576	0.101883	0.112695	0.117553	0.112178	0.113863	0.116715	0.109673	0.105063	0.121683	0.107421	0.117013	0.102367	0.102277	0.113608	0.106132	0.110529	0.11586	0.115286	0.108128	0.102857	0.115003	0.114476
0	ENSG00000113761	ZNF346	0.224518	0.219781	0.205337	0.215473	0.162207	0.214761	0.193423	0.231248	0.185062	0.232216	0.187716	0.199807	0.207562	0.178028	0.186392	0.247954	0.176687	0.201525	0.18422	0.204804	0.231161	0.185541	0.237238	0.183015	0.207033	0.177338	0.217484	0.215716	0.215874	0.228927	0.221545	0.201577	0.177185	0.230897	0.183892	0.215129	0.158653	0.177951	0.215139	0.198115	0.205288	0.219052	0.233217	0.207055	0.189246	0.217366	0.19456
0	ENSG00000113924	HGD	0.113616	0.115133	0.0960981	0.100509	0.0794531	0.102782	0.104908	0.107232	0.0998855	0.118186	0.109932	0.0988348	0.101647	0.0904036	0.0909492	0.123922	0.0931116	0.0921641	0.0791857	0.0955929	0.119559	0.105006	0.123873	0.089912	0.104414	0.0831726	0.111156	0.115975	0.102182	0.111832	0.122271	0.10118	0.0954151	0.117861	0.0956189	0.114584	0.087431	0.0914693	0.104621	0.0960642	0.0963208	0.103711	0.103857	0.0973457	0.0901011	0.107528	0.102296
0	ENSG00000114354	TFG	0.168617	0.164101	0.135391	0.155509	0.11619	0.166828	0.145353	0.167474	0.137806	0.163266	0.148209	0.148636	0.156817	0.12972	0.142433	0.176355	0.12906	0.148741	0.150363	0.138007	0.171605	0.133825	0.173625	0.132706	0.167211	0.12942	0.164139	0.169079	0.167872	0.174584	0.175071	0.143862	0.131524	0.161342	0.139737	0.166439	0.127517	0.129361	0.154571	0.138453	0.143177	0.14914	0.169406	0.156282	0.129023	0.15846	0.141688
0	ENSG00000114638	UPK1B	0.12824	0.125947	0.11727	0.117027	0.102863	0.125814	0.111799	0.125545	0.116784	0.122406	0.115815	0.122252	0.1261	0.114999	0.116059	0.130835	0.136683	0.111811	0.111227	0.112763	0.130169	0.104715	0.135901	0.111701	0.12738	0.114006	0.126031	0.13039	0.115233	0.127695	0.135569	0.124872	0.115571	0.127918	0.111194	0.135596	0.10973	0.117974	0.125425	0.109723	0.124185	0.124486	0.128247	0.116047	0.112707	0.124454	0.120592
0	ENSG00000114796	KLHL24	0.157512	0.197151	0.13298	0.151739	0.119161	0.15697	0.153141	0.225202	0.129912	0.143101	0.250476	0.136869	0.149966	0.138524	0.137429	0.16201	0.136002	0.142872	0.136805	0.144881	0.203688	0.145374	0.167048	0.135989	0.153905	0.132049	0.155895	0.155564	0.158519	0.157035	0.165713	0.151213	0.128296	0.15528	0.136112	0.165796	0.137287	0.144869	0.16173	0.136721	0.12562	0.145414	0.225872	0.140659	0.133706	0.157016	0.247518
0	ENSG00000114988	LMAN2L	0.176619	0.168026	0.147536	0.150055	0.121856	0.163354	0.139309	0.164801	0.136509	0.165414	0.166179	0.165473	0.191119	0.134943	0.152667	0.17856	0.167532	0.150055	0.136968	0.147349	0.180678	0.159355	0.185928	0.137521	0.155586	0.135309	0.157892	0.17211	0.165507	0.165201	0.174816	0.160529	0.137674	0.189706	0.142958	0.170238	0.133343	0.153186	0.161542	0.137368	0.156752	0.162495	0.16606	0.158011	0.129965	0.158105	0.16811
0	ENSG00000115137	DNAJC27	0.232218	0.207113	0.217573	0.197699	0.148536	0.209205	0.194561	0.221757	0.197699	0.222803	0.187238	0.16841	0.232218	0.14749	0.170502	0.25	0.189331	0.214435	0.177824	0.223849	0.232218	0.206067	0.233264	0.177824	0.206067	0.169456	0.215481	0.209205	0.200837	0.224895	0.226987	0.224895	0.196653	0.216527	0.195607	0.221757	0.146444	0.17364	0.206067	0.205021	0.211297	0.226987	0.216527	0.193515	0.194561	0.208159	0.198745
0	ENSG00000115523	GNLY	0.134308	0.130553	0.106804	0.118849	0.0828702	0.11962	0.101861	0.121677	0.101698	0.130299	0.0965695	0.126008	0.12543	0.094238	0.104901	0.142056	0.11732	0.112953	0.103879	0.114907	0.133932	0.110575	0.133779	0.0964102	0.118843	0.0963908	0.124358	0.127274	0.118272	0.128081	0.137515	0.11114	0.0950164	0.133767	0.10721	0.131482	0.0876674	0.102631	0.113191	0.0910084	0.117305	0.111517	0.124499	0.110295	0.0937901	0.122817	0.114368
0	ENSG00000115648	MLPH	0.198319	0.212812	0.18625	0.206525	0.155563	0.205307	0.199871	0.192398	0.193072	0.22596	0.223193	0.206048	0.219577	0.175611	0.191014	0.235302	0.20731	0.183449	0.184965	0.185348	0.222922	0.173967	0.22074	0.181502	0.209423	0.169983	0.197511	0.207134	0.208555	0.207335	0.217382	0.188155	0.187678	0.233126	0.187421	0.209786	0.175023	0.183906	0.208212	0.182958	0.18629	0.206151	0.196643	0.197025	0.178351	0.201701	0.187735
0	ENSG00000115756	HPCAL1	0.137066	0.116978	0.103284	0.111428	0.0849649	0.125869	0.102457	0.146363	0.0995878	0.152243	0.127933	0.107673	0.15195	0.0950596	0.0988968	0.130931	0.125657	0.10488	0.101858	0.104257	0.137044	0.0897475	0.149429	0.0952667	0.124406	0.0925923	0.126039	0.132512	0.115619	0.147496	0.137244	0.109562	0.0960334	0.140611	0.103092	0.145976	0.0919146	0.115193	0.127711	0.102931	0.103262	0.106703	0.145618	0.111969	0.0976672	0.128183	0.103683
1	ENSG00000116120	FARSB	0.138889	0.138889	0.0833333	0.101852	0.0833333	0.185185	0.111111	0.111111	0.138889	0.194444	0.12963	0.175926	0.203704	0.12037	0.166667	0.222222	0.157407	0.194444	0.194444	0.0833333	0.111111	0.166667	0.111111	0.157407	0.194444	0.194444	0.222222	0.111111	0.111111	0.222222	0.0833333	0.138889	0.12037	0.194444	0.111111	0.101852	0.0833333	0.12037	0.0833333	0.0833333	0.0833333	0.0833333	0.0833333	0.111111	0.0833333	0.138889	0.0833333
0	ENSG00000116329	OPRD1	0.190565	0.182699	0.158394	0.169701	0.131008	0.177277	0.157978	0.183555	0.148821	0.176409	0.164181	0.165084	0.178999	0.151776	0.153424	0.192828	0.17452	0.1553	0.156255	0.163723	0.189294	0.157866	0.189208	0.150543	0.174015	0.143741	0.172677	0.180589	0.173731	0.187058	0.189279	0.159796	0.148367	0.18435	0.15512	0.189357	0.140433	0.150917	0.173239	0.15123	0.162696	0.171908	0.177386	0.168595	0.147945	0.182435	0.165483
1	ENSG00000116544	DLGAP3	0.299869	0.294811	0.258978	0.282916	0.209265	0.29489	0.269725	0.302459	0.26919	0.301633	0.317511	0.284216	0.324686	0.247559	0.266654	0.333241	0.32417	0.27198	0.258191	0.263188	0.313737	0.241534	0.320614	0.246167	0.298995	0.226606	0.285972	0.303584	0.291064	0.318985	0.315639	0.259555	0.254848	0.32158	0.254304	0.316062	0.238108	0.255984	0.292029	0.246452	0.255374	0.283706	0.295087	0.278662	0.235188	0.29088	0.266516
0	ENSG00000117308	GALE	0.141532	0.202813	0.128865	0.133355	0.117567	0.137339	0.193417	0.141918	0.189819	0.260377	0.257642	0.133444	0.138796	0.124405	0.131155	0.267305	0.130382	0.133682	0.0663059	0.130828	0.205667	0.250833	0.207213	0.123781	0.136953	0.122413	0.199185	0.203259	0.138469	0.142751	0.208046	0.132671	0.187887	0.262815	0.130233	0.1462	0.119559	0.128538	0.136239	0.127676	0.127765	0.134396	0.139569	0.134307	0.123692	0.13841	0.191217
0	ENSG00000118420	UBE3D	0.142791	0.134349	0.119699	0.128725	0.09389	0.137247	0.119246	0.13434	0.115857	0.156662	0.122168	0.101976	0.130858	0.0924301	0.111394	0.163213	0.104735	0.10971	0.10028	0.112672	0.146482	0.119904	0.14695	0.102444	0.128587	0.0920431	0.129348	0.145841	0.121924	0.141512	0.161132	0.106055	0.101404	0.138704	0.110182	0.147707	0.113547	0.102775	0.126594	0.106081	0.115459	0.115892	0.13213	0.118704	0.111546	0.126676	0.124104
0	ENSG00000118620	ZNF430	0.155958	0.170713	0.139621	0.164575	0.124599	0.149967	0.138204	0.187103	0.138063	0.146708	0.195622	0.146566	0.147275	0.131827	0.13707	0.159075	0.145432	0.147454	0.137779	0.136504	0.176845	0.130268	0.172048	0.132677	0.1494	0.131968	0.149117	0.155249	0.148692	0.154257	0.181761	0.139763	0.133811	0.149684	0.134378	0.158367	0.137354	0.153482	0.149013	0.136362	0.159331	0.146746	0.193556	0.143873	0.135653	0.162128	0.186127
1	ENSG00000119866	BCL11A	0.263817	0.267758	0.257198	0.261169	0.186122	0.278749	0.232456	0.265298	0.209203	0.266005	0.218852	0.223315	0.310075	0.209433	0.217454	0.337518	0.176765	0.241159	0.276482	0.225412	0.279824	0.215373	0.276076	0.212755	0.25742	0.212795	0.265179	0.26403	0.310589	0.298647	0.283043	0.226671	0.202441	0.313967	0.235192	0.289735	0.191707	0.203414	0.239349	0.223701	0.208275	0.237767	0.283714	0.27856	0.20798	0.252344	0.213249
0	ENSG00000119917	IFIT3	0.149741	0.148836	0.110609	0.132424	0.0833329	0.130764	0.120509	0.145776	0.12127	0.143044	0.128935	0.126782	0.132017	0.113577	0.11479	0.159721	0.119871	0.12275	0.112686	0.115937	0.153425	0.125367	0.154317	0.104665	0.135146	0.102434	0.140407	0.148693	0.133704	0.145593	0.155915	0.122813	0.113881	0.149437	0.114487	0.151293	0.107712	0.117798	0.132726	0.10854	0.11503	0.125801	0.141047	0.126611	0.106069	0.138487	0.12577
0	ENSG00000119946	CNNM1	0.119973	0.12784	0.094967	0.0992553	0.104326	0.120668	0.128187	0.142429	0.122624	0.160017	0.137677	0.11638	0.144863	0.109542	0.115684	0.163262	0.10931	0.118698	0.10237	0.114062	0.155511	0.131882	0.133287	0.113019	0.117539	0.0931125	0.131085	0.132592	0.119277	0.11835	0.135605	0.116843	0.100863	0.15654	0.093692	0.121595	0.0846517	0.109542	0.12345	0.0894037	0.113019	0.119509	0.118814	0.118466	0.109078	0.118002	0.100516
0	ENSG00000120457	KCNJ5	0.296213	0.280803	0.254603	0.284605	0.220663	0.285792	0.273875	0.291689	0.265478	0.269979	0.281579	0.262486	0.272864	0.293978	0.217462	0.279888	0.36529	0.239958	0.249799	0.293019	0.300972	0.261684	0.296916	0.224361	0.264805	0.204648	0.247431	0.283332	0.270493	0.291168	0.306543	0.276324	0.257365	0.287201	0.255718	0.309282	0.241845	0.241413	0.270509	0.235589	0.188541	0.280605	0.278476	0.25405	0.216401	0.269366	0.259243
0	ENSG00000120832	MTERF2	0.114066	0.112166	0.100807	0.0962458	0.0712424	0.0989809	0.0805701	0.106662	0.088932	0.105335	0.108234	0.0936984	0.111355	0.0790549	0.0958764	0.111576	0.10694	0.0884901	0.0850178	0.0926094	0.115638	0.0898	0.105794	0.0884901	0.0974658	0.0826914	0.0914461	0.108047	0.102617	0.107179	0.110135	0.0975558	0.0901519	0.118111	0.0950826	0.109914	0.0907423	0.0908733	0.100586	0.0882691	0.0936984	0.107474	0.105573	0.0936417	0.0794401	0.102322	0.106367
0	ENSG00000121335	PRB2	0.183577	0.189103	0.129976	0.173824	0.124652	0.197513	0.178254	0.172792	0.148791	0.198406	0.181049	0.167651	0.216728	0.147739	0.148791	0.190244	0.171137	0.152212	0.158588	0.151028	0.200846	0.0897515	0.201449	0.151675	0.199459	0.142009	0.19418	0.195276	0.176061	0.20816	0.198856	0.150984	0.145502	0.186663	0.136642	0.214738	0.132125	0.161631	0.183286	0.132125	0.155502	0.159438	0.195073	0.156598	0.136395	0.197513	0.171675
0	ENSG00000121361	KCNJ8	0.230022	0.179916	0.145293	0.172991	0.120143	0.176485	0.166572	0.18375	0.152237	0.188369	0.207793	0.19487	0.24057	0.158581	0.172377	0.210375	0.214939	0.15478	0.146517	0.177675	0.200836	0.181057	0.20071	0.144346	0.207118	0.146586	0.17848	0.171945	0.181514	0.204035	0.206544	0.189263	0.149292	0.21903	0.160501	0.220621	0.137782	0.175188	0.179454	0.156663	0.140775	0.185828	0.187252	0.172333	0.14906	0.16169	0.194321
0	ENSG00000121775	TMEM39B	0.0697917	0.06875	0.0677083	0.0729167	0.059375	0.065625	0.0697917	0.0645833	0.0635417	0.133333	0.129167	0.158333	0.133333	0.06875	0.065625	0.10625	0.102083	0.0645833	0.0572917	0.075	0.0739583	0.0635417	0.0770833	0.065625	0.06875	0.065625	0.0697917	0.071875	0.0635417	0.0666667	0.06875	0.06875	0.0625	0.166667	0.0677083	0.06875	0.0614583	0.0635417	0.0739583	0.065625	0.0697917	0.06875	0.0666667	0.0635417	0.0635417	0.06875	0.0666667
0	ENSG00000121797	CCRL2	0.0641892	0.0641892	0.0608108	0.0608108	0.0540541	0.0641892	0.0506757	0.0574324	0.0709459	0.0844595	0.0810811	0.0675676	0.0878378	0.0506757	0.0675676	0.0777027	0.0810811	0.0574324	0.0574324	0.0574324	0.0675676	0.0743243	0.0675676	0.0608108	0.0608108	0.0506757	0.0540541	0.0608108	0.0608108	0.0641892	0.0608108	0.0506757	0.0743243	0.0810811	0.0608108	0.0641892	0.0608108	0.0574324	0.0574324	0.0608108	0.0574324	0.0608108	0.0608108	0.0608108	0.0540541	0.0574324	0.0743243
1	ENSG00000122367	LDB3	0.183821	0.173803	0.145126	0.151835	0.109234	0.18133	0.169083	0.170009	0.139511	0.17657	0.160291	0.147941	0.159439	0.146907	0.145213	0.20387	0.172419	0.156141	0.136531	0.160537	0.193223	0.171781	0.185829	0.132335	0.176766	0.126897	0.170705	0.19128	0.158641	0.190361	0.184363	0.174628	0.140957	0.173136	0.154099	0.188937	0.137009	0.132082	0.162875	0.154526	0.148774	0.15312	0.178343	0.165017	0.129449	0.173818	0.148147
0	ENSG00000122490	SLC66A2	0.127716	0.124643	0.0991474	0.107765	0.0794115	0.125945	0.102031	0.122641	0.0982938	0.134531	0.110819	0.113407	0.113095	0.107423	0.104457	0.14165	0.126563	0.0983492	0.0996965	0.115917	0.13682	0.1165	0.137356	0.09018	0.112519	0.0866231	0.121231	0.129846	0.119706	0.13364	0.141305	0.104976	0.096667	0.131239	0.0955584	0.14049	0.0972081	0.10011	0.117029	0.0977593	0.113696	0.111804	0.123725	0.11053	0.096655	0.119088	0.114033
1	ENSG00000123119	NECAB1	0.168478	0.163767	0.140169	0.150735	0.120143	0.161983	0.151233	0.167988	0.168631	0.20516	0.153575	0.156903	0.156936	0.136817	0.172355	0.217039	0.16957	0.149903	0.14517	0.147624	0.169174	0.161339	0.173199	0.134655	0.158227	0.131931	0.160839	0.170438	0.160499	0.175347	0.176393	0.15453	0.162959	0.203008	0.174039	0.170299	0.133759	0.141244	0.154873	0.142449	0.138967	0.143754	0.169123	0.154188	0.135378	0.160429	0.148612
0	ENSG00000123159	GIPC1	0.230585	0.227302	0.188319	0.211015	0.158816	0.226121	0.204249	0.227262	0.190406	0.234313	0.220894	0.232127	0.231157	0.187512	0.197222	0.244232	0.225883	0.193698	0.189793	0.204435	0.234082	0.186216	0.23924	0.183062	0.219065	0.170657	0.215873	0.229984	0.216921	0.233278	0.245255	0.19161	0.18356	0.249621	0.188389	0.237811	0.177443	0.189386	0.213048	0.189358	0.190793	0.201506	0.2262	0.20397	0.183414	0.218376	0.196544
1	ENSG00000123178	SPRYD7	0.13277	0.12373	0.0966817	0.114194	0.0856575	0.120263	0.11011	0.127418	0.100096	0.134084	0.118299	0.115252	0.129847	0.0984136	0.103349	0.139634	0.109209	0.0981064	0.102074	0.108774	0.125132	0.100452	0.133852	0.10189	0.120629	0.0875631	0.102824	0.123375	0.10401	0.131933	0.13561	0.123349	0.0912299	0.130414	0.107767	0.131156	0.0919234	0.112756	0.120067	0.101065	0.100434	0.107605	0.128563	0.110323	0.0979563	0.124936	0.11181
1	ENSG00000123560	PLP1	0.135842	0.122707	0.108373	0.127467	0.10513	0.133233	0.124452	0.132586	0.117534	0.136833	0.123725	0.129274	0.125887	0.117948	0.139267	0.133707	0.163528	0.121474	0.115809	0.122046	0.138312	0.114815	0.142949	0.103961	0.119804	0.109032	0.129424	0.133264	0.124313	0.136212	0.138969	0.127552	0.116016	0.140811	0.115664	0.140966	0.111982	0.11921	0.128938	0.117272	0.122358	0.129749	0.133607	0.121442	0.110075	0.133184	0.124561
1	ENSG00000123643	SLC36A1	0.108911	0.101485	0.0742574	0.0792079	0.0668317	0.0841584	0.0767327	0.0915842	0.0717822	0.0990099	0.0965347	0.0816832	0.118812	0.0816832	0.0717822	0.10396	0.0866337	0.0915842	0.0742574	0.0767327	0.0990099	0.0618812	0.108911	0.0693069	0.0990099	0.0693069	0.10396	0.113861	0.0816832	0.0990099	0.106436	0.0792079	0.0717822	0.111386	0.0668317	0.106436	0.0693069	0.0841584	0.0915842	0.0767327	0.0767327	0.0767327	0.0841584	0.0792079	0.0618812	0.0965347	0.0940594
0	ENSG00000124116	WFDC3	0.145905	0.14636	0.12039	0.134568	0.0982258	0.127492	0.122776	0.145422	0.141617	0.108625	0.12559	0.129824	0.136444	0.119935	0.147754	0.141643	0.159573	0.126072	0.12039	0.124169	0.150622	0.119452	0.136926	0.116611	0.147298	0.110956	0.136444	0.147781	0.135506	0.157697	0.15298	0.139767	0.141617	0.133148	0.11897	0.142126	0.109536	0.121837	0.141643	0.127948	0.112832	0.130307	0.15156	0.116156	0.115673	0.141643	0.119935
0	ENSG00000124191	TOX2	0.146453	0.141754	0.124763	0.133829	0.106003	0.141255	0.132122	0.1338	0.124938	0.144675	0.132305	0.131088	0.136909	0.123886	0.131319	0.153255	0.12379	0.135091	0.128424	0.12155	0.150509	0.125483	0.145635	0.121456	0.137228	0.115777	0.131195	0.14583	0.13771	0.149097	0.14619	0.132965	0.119854	0.140421	0.127054	0.145204	0.110426	0.118493	0.134805	0.123053	0.126747	0.13477	0.146455	0.132301	0.117756	0.140076	0.133655
0	ENSG00000124222	STX16	0.170874	0.167012	0.131802	0.149172	0.115581	0.158924	0.147727	0.152831	0.137275	0.164717	0.158993	0.140495	0.167032	0.135395	0.143454	0.169196	0.189381	0.135398	0.127247	0.139885	0.178785	0.14978	0.17513	0.131077	0.161012	0.122025	0.158907	0.170156	0.148137	0.168115	0.176759	0.150469	0.134814	0.168457	0.135147	0.180126	0.1275	0.135763	0.162071	0.132065	0.132792	0.15016	0.167157	0.134581	0.125086	0.160204	0.167065
0	ENSG00000124562	SNRPC	0.18035	0.171099	0.145012	0.169375	0.120099	0.174285	0.148989	0.178894	0.149235	0.173986	0.153246	0.155957	0.164728	0.133078	0.15016	0.185802	0.122158	0.159477	0.154948	0.143891	0.181346	0.136886	0.182631	0.140095	0.175605	0.138204	0.173217	0.178014	0.173578	0.182151	0.182935	0.150595	0.140118	0.17096	0.149661	0.172675	0.124057	0.132457	0.162403	0.145827	0.150515	0.160285	0.179557	0.165546	0.134886	0.165653	0.145532
0	ENSG00000124588	NQO2	0.180951	0.166221	0.146166	0.168565	0.138261	0.179368	0.168819	0.181202	0.15409	0.187467	0.171119	0.184619	0.183954	0.14602	0.159864	0.18984	0.156727	0.156547	0.159804	0.161007	0.180335	0.143665	0.186018	0.14988	0.167753	0.147244	0.173771	0.180026	0.178234	0.183988	0.186155	0.161466	0.152456	0.193891	0.154963	0.183114	0.141484	0.150125	0.169103	0.155105	0.149229	0.162265	0.179204	0.159999	0.141704	0.176897	0.162351
0	ENSG00000124664	SPDEF	0.153343	0.1506	0.129005	0.144144	0.112283	0.146399	0.133868	0.158095	0.126138	0.143071	0.133893	0.146905	0.148872	0.120517	0.130478	0.164472	0.118686	0.138287	0.124075	0.135816	0.15775	0.132356	0.155638	0.123935	0.141248	0.114463	0.144536	0.156744	0.149048	0.156053	0.159684	0.137436	0.121099	0.151161	0.129857	0.155297	0.117543	0.125996	0.141059	0.129125	0.121584	0.140155	0.149321	0.140772	0.121163	0.148441	0.132926
0	ENSG00000124827	GCM2	0.15604	0.149003	0.120424	0.139488	0.0998131	0.147012	0.125648	0.143335	0.127005	0.154699	0.132739	0.134228	0.141871	0.116187	0.131197	0.16371	0.110797	0.137291	0.12773	0.115056	0.155207	0.113325	0.157177	0.114169	0.148347	0.109852	0.140346	0.154826	0.149811	0.156387	0.153949	0.131638	0.119866	0.147741	0.127676	0.147312	0.106901	0.107515	0.131547	0.119452	0.126838	0.130582	0.154479	0.142252	0.107757	0.141696	0.124258
0	ENSG00000125255	SLC10A2	0.0910243	0.086671	0.0768854	0.0904858	0.0651838	0.0927191	0.0786032	0.0871877	0.0784763	0.0942293	0.0846953	0.0851814	0.0986263	0.0747336	0.0785758	0.0935824	0.0883044	0.0785788	0.0787869	0.0834863	0.0927647	0.0830931	0.096229	0.0723298	0.0811573	0.0713281	0.0854995	0.0861602	0.085738	0.0852825	0.0909686	0.0780245	0.0769111	0.0991915	0.0772605	0.0922322	0.0704143	0.0800207	0.0894829	0.0736153	0.0821067	0.0899208	0.0861569	0.0830876	0.0687991	0.0832746	0.0872044
0	ENSG00000125266	EFNB2	0.277681	0.268162	0.221595	0.253407	0.187615	0.26405	0.235953	0.27653	0.217718	0.284244	0.269301	0.249332	0.278675	0.222372	0.231218	0.312768	0.271222	0.234246	0.227385	0.238666	0.285376	0.222694	0.287144	0.220199	0.267126	0.20178	0.260383	0.269198	0.258275	0.280866	0.292782	0.234004	0.218657	0.288565	0.228578	0.285098	0.215572	0.22527	0.269315	0.215996	0.226836	0.261707	0.266564	0.243519	0.206933	0.260715	0.233504
0	ENSG00000125462	MIR9-1HG	0.122768	0.129464	0.109375	0.124442	0.0764509	0.133371	0.115513	0.137277	0.127232	0.151228	0.15067	0.143415	0.145647	0.101004	0.141183	0.175223	0.158482	0.116071	0.102679	0.114397	0.148438	0.127232	0.160714	0.0982143	0.117188	0.101562	0.123884	0.143973	0.124442	0.135603	0.149554	0.100446	0.128348	0.147879	0.114955	0.135603	0.0820312	0.0987723	0.124442	0.100446	0.109375	0.131696	0.130022	0.118862	0.0954241	0.127232	0.136161
1	ENSG00000125814	NAPB	0.171648	0.175818	0.145987	0.152022	0.123966	0.152945	0.149148	0.163321	0.150699	0.188587	0.190489	0.153961	0.183941	0.144814	0.175751	0.194039	0.219516	0.13539	0.133068	0.146235	0.182283	0.153279	0.175665	0.138917	0.154253	0.128633	0.152545	0.169475	0.15974	0.176513	0.183837	0.15335	0.150014	0.191986	0.144639	0.185406	0.133473	0.14809	0.158487	0.133339	0.138686	0.150836	0.16509	0.152046	0.12707	0.162055	0.185022
0	ENSG00000125910	S1PR4	0.185626	0.182166	0.141782	0.150342	0.120744	0.16474	0.149948	0.173884	0.133382	0.177323	0.1577	0.146735	0.161339	0.130965	0.13101	0.195802	0.173637	0.144961	0.141443	0.149348	0.180749	0.157201	0.181537	0.133511	0.162257	0.133152	0.173402	0.175017	0.170216	0.178238	0.18729	0.160012	0.129163	0.1832	0.132386	0.175399	0.13038	0.148768	0.151019	0.137247	0.143621	0.168723	0.170542	0.161163	0.13145	0.162074	0.147468
0	ENSG00000126254	RBM42	0.197334	0.180173	0.156716	0.178128	0.137874	0.185401	0.162631	0.191107	0.159398	0.193357	0.176149	0.179451	0.185377	0.154457	0.17154	0.207501	0.13915	0.173425	0.166819	0.163692	0.192016	0.149091	0.195237	0.15277	0.185869	0.152929	0.182917	0.189629	0.188972	0.191644	0.189206	0.168382	0.148704	0.190262	0.163572	0.188089	0.14359	0.152885	0.184196	0.15918	0.166926	0.176891	0.191974	0.175906	0.146749	0.182723	0.163206
0	ENSG00000126603	GLIS2	0.185318	0.1756	0.148157	0.170687	0.131896	0.179341	0.159835	0.17933	0.155896	0.185777	0.165786	0.171544	0.181486	0.146516	0.158592	0.198351	0.139161	0.164706	0.15769	0.150036	0.188147	0.145448	0.191866	0.146922	0.182346	0.146147	0.178708	0.181869	0.176088	0.185881	0.191408	0.161934	0.144573	0.181846	0.157381	0.183974	0.143601	0.145944	0.174889	0.151883	0.156299	0.168342	0.179854	0.160716	0.137535	0.175052	0.154112
0	ENSG00000126749	EMG1	0.171106	0.16931	0.143629	0.160699	0.12211	0.155555	0.151772	0.168707	0.143672	0.173206	0.155013	0.13763	0.160455	0.130757	0.140392	0.182696	0.138166	0.154865	0.137364	0.146974	0.178253	0.150187	0.178152	0.123548	0.163899	0.124539	0.165169	0.175891	0.152747	0.168122	0.181703	0.147318	0.134985	0.177546	0.13256	0.168992	0.12584	0.145339	0.16359	0.135675	0.142264	0.154646	0.167723	0.144585	0.130931	0.164102	0.143388
0	ENSG00000126778	SIX1	0.207765	0.209211	0.163645	0.187286	0.133866	0.20152	0.171796	0.192351	0.173026	0.199902	0.196645	0.199545	0.198098	0.162331	0.182132	0.224911	0.168728	0.171464	0.172356	0.174521	0.222615	0.162721	0.21768	0.161728	0.192277	0.16138	0.201307	0.206213	0.19727	0.211785	0.22267	0.175434	0.167514	0.207542	0.173648	0.214811	0.150186	0.157203	0.186037	0.16733	0.172124	0.178157	0.199049	0.184165	0.154155	0.192524	0.179274
0	ENSG00000126860	EVI2A	0.159442	0.147134	0.135811	0.139111	0.11	0.141723	0.125343	0.151551	0.131927	0.143179	0.14905	0.147814	0.164452	0.119155	0.130727	0.155352	0.141088	0.140154	0.134476	0.131444	0.162106	0.136471	0.160249	0.131503	0.147091	0.122306	0.144835	0.150777	0.152905	0.157826	0.154304	0.136038	0.131354	0.157779	0.132922	0.15164	0.121667	0.130112	0.147922	0.13388	0.135156	0.142403	0.153776	0.144449	0.125758	0.149454	0.149979
0	ENSG00000127324	TSPAN8	0.0958667	0.0905179	0.0737617	0.0874916	0.0680244	0.0937162	0.0839049	0.0808604	0.0784711	0.108464	0.0989058	0.0903749	0.10759	0.0851874	0.0849227	0.103788	0.123623	0.0744501	0.0771809	0.0844868	0.0984057	0.0954198	0.0971431	0.0823638	0.0854919	0.073387	0.0815273	0.0858223	0.0876928	0.0896499	0.0935426	0.0896758	0.0831469	0.110264	0.0773683	0.101257	0.078049	0.0799923	0.0903168	0.0778219	0.0778418	0.0871689	0.0926547	0.0855422	0.0701612	0.0903168	0.0945682
1	ENSG00000127399	LRRC61	0.142991	0.145193	0.119362	0.13439	0.0952472	0.141441	0.130825	0.145348	0.122276	0.135318	0.132031	0.136241	0.131064	0.11275	0.125376	0.152281	0.118411	0.119096	0.118819	0.119897	0.150036	0.109517	0.145486	0.11706	0.135736	0.110794	0.131196	0.145772	0.135622	0.146425	0.144534	0.127052	0.115706	0.136951	0.122918	0.149626	0.114402	0.113914	0.126487	0.120987	0.119511	0.129735	0.146894	0.127996	0.11404	0.142084	0.131923
0	ENSG00000128268	MGAT3	0.145349	0.162791	0.110465	0.156977	0.0930233	0.145349	0.139535	0.139535	0.139535	0.133721	0.116279	0.133721	0.151163	0.110465	0.116279	0.156977	0.110465	0.151163	0.110465	0.127907	0.162791	0.104651	0.168605	0.104651	0.156977	0.127907	0.168605	0.168605	0.122093	0.156977	0.168605	0.133721	0.133721	0.174419	0.110465	0.151163	0.104651	0.127907	0.151163	0.133721	0.0988372	0.116279	0.145349	0.116279	0.116279	0.168605	0.110465
0	ENSG00000128335	APOL2	0.118355	0.118602	0.101238	0.107161	0.0892688	0.117344	0.108009	0.113429	0.099345	0.11894	0.119397	0.111583	0.119589	0.1024	0.106805	0.12798	0.128612	0.103747	0.0963074	0.103558	0.126549	0.101574	0.128496	0.0998757	0.11409	0.0943078	0.112833	0.119873	0.111633	0.123209	0.127155	0.107297	0.0993147	0.125327	0.0949336	0.126777	0.0934666	0.100119	0.112435	0.0954913	0.107236	0.115408	0.117266	0.10633	0.0963335	0.117982	0.116356
1	ENSG00000128683	GAD1	0.195248	0.18852	0.168033	0.184058	0.136745	0.189781	0.172543	0.189853	0.158355	0.204484	0.181682	0.191277	0.204375	0.153882	0.160237	0.219822	0.182177	0.163607	0.165796	0.167995	0.201332	0.150727	0.198788	0.151877	0.184571	0.148367	0.182585	0.192377	0.187576	0.197918	0.198389	0.167469	0.15733	0.208536	0.162514	0.199058	0.148295	0.158548	0.18468	0.160725	0.17214	0.184832	0.191752	0.178824	0.150161	0.188661	0.172386
0	ENSG00000128965	CHAC1	0.142123	0.142123	0.101027	0.113014	0.0804795	0.128425	0.107877	0.140411	0.107877	0.155822	0.116438	0.116438	0.126712	0.0976027	0.107877	0.164384	0.107877	0.119863	0.101027	0.0907534	0.128425	0.101027	0.145548	0.0941781	0.142123	0.0890411	0.126712	0.138699	0.114726	0.145548	0.140411	0.121575	0.0941781	0.138699	0.104452	0.142123	0.0958904	0.114726	0.119863	0.0890411	0.0976027	0.111301	0.128425	0.104452	0.0907534	0.130137	0.116438
1	ENSG00000129159	KCNC1	0.295618	0.287074	0.252661	0.276988	0.213103	0.271758	0.252359	0.295076	0.246514	0.392937	0.374262	0.251826	0.358405	0.235393	0.228909	0.454125	0.36868	0.274222	0.201749	0.249031	0.281136	0.242177	0.29595	0.230497	0.294381	0.229326	0.283454	0.294583	0.2609	0.298943	0.3068	0.272935	0.21901	0.315359	0.241347	0.309257	0.229203	0.248469	0.2816	0.2365	0.24479	0.260661	0.281253	0.248509	0.226394	0.282155	0.26209
0	ENSG00000129194	SOX15	0.232268	0.207309	0.167844	0.176643	0.12947	0.198019	0.18738	0.173564	0.194525	0.248083	0.195979	0.209705	0.204415	0.182075	0.206619	0.26586	0.173001	0.198383	0.195423	0.164394	0.216864	0.130054	0.212591	0.174915	0.214253	0.147678	0.187579	0.238233	0.206804	0.233855	0.217888	0.195536	0.173706	0.225021	0.183173	0.21872	0.139806	0.159846	0.183388	0.171457	0.157182	0.178891	0.229314	0.188931	0.161789	0.216383	0.18295
0	ENSG00000129518	EAPP	0.144404	0.146042	0.106075	0.135399	0.0772628	0.117426	0.105796	0.133016	0.105406	0.134301	0.121505	0.116417	0.150714	0.0994659	0.104854	0.155952	0.110077	0.129824	0.118459	0.110477	0.153418	0.116306	0.144098	0.0981166	0.133733	0.0938472	0.143226	0.141111	0.13358	0.13896	0.149058	0.123806	0.0984497	0.126839	0.117709	0.148619	0.0870341	0.114906	0.131547	0.103953	0.115168	0.116198	0.139035	0.127172	0.0923045	0.11849	0.115925
0	ENSG00000129682	FGF13	0.213983	0.217576	0.170906	0.190977	0.140137	0.209714	0.187748	0.222327	0.17906	0.221983	0.20578	0.199533	0.2057	0.174107	0.185074	0.237194	0.19587	0.18717	0.183243	0.186521	0.226439	0.195209	0.227807	0.162643	0.194455	0.165962	0.215374	0.220146	0.206995	0.218137	0.229745	0.180911	0.177197	0.227577	0.175365	0.225588	0.165331	0.171479	0.195678	0.165123	0.17161	0.18081	0.209568	0.195561	0.165338	0.203339	0.189292
0	ENSG00000129991	TNNI3	0.0260417	0.0208333	0.015625	0.0208333	0.0104167	0.015625	0.0104167	0.0364583	0.015625	0.0260417	0.0260417	0.0260417	0.03125	0.0208333	0.015625	0.0260417	0.0208333	0.0260417	0.0208333	0.0208333	0.0208333	0.0260417	0.0208333	0.015625	0.0260417	0.015625	0.03125	0.0208333	0.0208333	0.03125	0.0260417	0.03125	0.0104167	0.0416667	0.015625	0.0260417	0.0208333	0.0104167	0.0260417	0.0208333	0.00520833	0.0260417	0.03125	0.0208333	0.0208333	0.0260417	0.015625
0	ENSG00000130021	PUDP	0.1174	0.12169	0.101785	0.10688	0.0949058	0.115374	0.106975	0.128915	0.115754	0.129557	0.114662	0.122097	0.116792	0.109442	0.120464	0.138578	0.095498	0.114012	0.103784	0.105116	0.125236	0.113244	0.120215	0.0976647	0.123343	0.0986599	0.125155	0.125303	0.114575	0.127633	0.12581	0.114878	0.12069	0.135077	0.102393	0.128185	0.103576	0.107133	0.111686	0.0966789	0.109519	0.109687	0.129311	0.102443	0.100012	0.120441	0.109574
0	ENSG00000130159	ECSIT	0.180553	0.173172	0.131682	0.161403	0.112021	0.169079	0.147048	0.179702	0.143181	0.172477	0.150894	0.154012	0.16691	0.138671	0.147734	0.187574	0.142775	0.152387	0.144401	0.144553	0.185356	0.138669	0.18556	0.13132	0.173544	0.128656	0.175566	0.17455	0.161093	0.181998	0.180865	0.147302	0.132891	0.175524	0.140834	0.183572	0.131458	0.148408	0.164586	0.140931	0.136788	0.152552	0.172767	0.148853	0.13002	0.168251	0.148507
1	ENSG00000130222	GADD45G	0.205773	0.1988	0.169185	0.189648	0.136116	0.195497	0.181212	0.234027	0.178869	0.22702	0.205549	0.221792	0.231558	0.15572	0.177645	0.248781	0.185678	0.201075	0.174185	0.174213	0.213114	0.18437	0.212208	0.163395	0.193518	0.154287	0.216293	0.222616	0.193292	0.226361	0.21877	0.211243	0.157089	0.233867	0.168793	0.20668	0.148505	0.16223	0.194077	0.166176	0.171862	0.200786	0.21881	0.179517	0.155719	0.211936	0.177563
0	ENSG00000130487	KLHDC7B	0.126995	0.124317	0.10491	0.121143	0.0870994	0.12133	0.109934	0.129839	0.109921	0.131581	0.119972	0.119441	0.121964	0.0985709	0.109329	0.139586	0.0928111	0.117588	0.107822	0.101107	0.131148	0.0970468	0.133375	0.0980429	0.125047	0.0977209	0.122018	0.130004	0.120727	0.130213	0.134175	0.113381	0.100754	0.127281	0.108018	0.12623	0.0944659	0.0993625	0.120809	0.104175	0.106695	0.110609	0.131704	0.112914	0.0983605	0.116397	0.106961
0	ENSG00000130561	SAG	0.108173	0.117788	0.100962	0.0961538	0.0745192	0.0913462	0.0961538	0.112981	0.09375	0.117788	0.103365	0.0889423	0.108173	0.0865385	0.0889423	0.127404	0.0889423	0.0985577	0.103365	0.112981	0.112981	0.105769	0.103365	0.09375	0.108173	0.0913462	0.122596	0.112981	0.108173	0.110577	0.122596	0.105769	0.09375	0.122596	0.103365	0.103365	0.0721154	0.0865385	0.108173	0.09375	0.110577	0.103365	0.112981	0.108173	0.09375	0.108173	0.103365
0	ENSG00000130720	FIBCD1	0.175141	0.146893	0.131356	0.134181	0.108757	0.149718	0.111582	0.142655	0.121469	0.148305	0.155367	0.153955	0.186441	0.117232	0.132768	0.162429	0.152542	0.134181	0.125706	0.139831	0.166667	0.163842	0.179379	0.125706	0.134181	0.125706	0.129944	0.153955	0.144068	0.141243	0.148305	0.144068	0.127119	0.183616	0.129944	0.146893	0.122881	0.142655	0.148305	0.124294	0.139831	0.146893	0.144068	0.141243	0.117232	0.137006	0.168079
0	ENSG00000130950	NUTM2F	0.206675	0.197871	0.17467	0.195738	0.143286	0.194177	0.181681	0.208415	0.171762	0.208051	0.19256	0.183549	0.200256	0.165503	0.167517	0.222001	0.172455	0.191584	0.170779	0.173871	0.21178	0.165038	0.211356	0.163508	0.204514	0.159857	0.198962	0.209501	0.194111	0.210403	0.218803	0.187483	0.157227	0.203157	0.175066	0.214569	0.154085	0.171509	0.204787	0.167244	0.172931	0.196306	0.199871	0.170777	0.154043	0.199499	0.178279
0	ENSG00000131503	ANKHD1	0.18697	0.184245	0.162056	0.18195	0.12932	0.187803	0.166628	0.187646	0.160235	0.201558	0.176741	0.170529	0.187837	0.150477	0.167005	0.212841	0.154087	0.168846	0.163804	0.159285	0.187977	0.149375	0.192275	0.150842	0.186419	0.148005	0.182786	0.190004	0.183703	0.190461	0.192765	0.172277	0.150044	0.191379	0.15913	0.188101	0.141254	0.153542	0.186731	0.155813	0.165904	0.174676	0.194921	0.17131	0.1504	0.177243	0.165524
0	ENSG00000131721	RHOXF2	0.167632	0.158434	0.137975	0.15204	0.115365	0.157786	0.14223	0.164201	0.138861	0.16776	0.148203	0.148348	0.157183	0.129343	0.139159	0.17944	0.132148	0.150234	0.139764	0.134618	0.165514	0.132388	0.173337	0.127063	0.161122	0.12482	0.157429	0.166863	0.154516	0.173023	0.171146	0.145763	0.128107	0.162832	0.141287	0.1649	0.123495	0.129788	0.152318	0.134631	0.141713	0.15005	0.162486	0.143044	0.127971	0.15747	0.14044
0	ENSG00000131732	ZCCHC9	0.166667	0.159091	0.143939	0.159091	0.143939	0.143939	0.143939	0.166667	0.151515	0.234848	0.159091	0.204545	0.219697	0.143939	0.174242	0.234848	0.181818	0.136364	0.143939	0.159091	0.174242	0.19697	0.166667	0.136364	0.151515	0.136364	0.159091	0.166667	0.143939	0.143939	0.159091	0.143939	0.159091	0.219697	0.151515	0.151515	0.143939	0.136364	0.159091	0.143939	0.159091	0.151515	0.166667	0.143939	0.128788	0.151515	0.181818
1	ENSG00000131771	PPP1R1B	0.252403	0.22826	0.193499	0.216797	0.145056	0.223545	0.198603	0.242456	0.189937	0.246931	0.223939	0.219679	0.246022	0.173639	0.203003	0.271017	0.22095	0.199441	0.195449	0.199648	0.265879	0.197521	0.26697	0.174479	0.217008	0.170883	0.231855	0.242776	0.223738	0.244506	0.254384	0.2009	0.196139	0.238403	0.18863	0.253381	0.156234	0.190239	0.238196	0.190446	0.207918	0.235358	0.231874	0.217435	0.179869	0.232495	0.207315
0	ENSG00000131831	RAI2	0.190476	0.189044	0.160858	0.185748	0.12751	0.184701	0.171025	0.197005	0.15904	0.182511	0.175925	0.180291	0.190929	0.149224	0.161062	0.213253	0.168156	0.18085	0.170386	0.162619	0.206658	0.161665	0.202545	0.153432	0.183405	0.154658	0.185071	0.188457	0.19274	0.191988	0.206843	0.183552	0.152915	0.186097	0.164492	0.193371	0.144342	0.158922	0.183296	0.163099	0.155267	0.178458	0.198157	0.182056	0.154746	0.190188	0.162912
0	ENSG00000132122	SPATA6	0.152902	0.138451	0.123537	0.130497	0.118526	0.140286	0.135581	0.146863	0.126427	0.147698	0.137928	0.142374	0.147121	0.133469	0.133512	0.158213	0.116649	0.132586	0.132656	0.1291	0.153998	0.128603	0.152649	0.12392	0.13882	0.120956	0.142365	0.147175	0.143667	0.148756	0.150715	0.132187	0.119372	0.146475	0.134867	0.151119	0.121065	0.128323	0.140811	0.127068	0.126851	0.141176	0.142145	0.126875	0.118734	0.150612	0.124585
1	ENSG00000132639	SNAP25	0.254451	0.255899	0.21869	0.236145	0.195444	0.241073	0.224904	0.214893	0.238216	0.303428	0.262878	0.247337	0.269206	0.213332	0.275947	0.303688	0.387907	0.225056	0.18646	0.21831	0.26703	0.2828	0.267951	0.214348	0.246286	0.20191	0.242958	0.254017	0.237309	0.258046	0.26322	0.232734	0.246889	0.309378	0.217383	0.26332	0.214812	0.224669	0.239133	0.212924	0.224963	0.23439	0.248743	0.227493	0.208301	0.246349	0.266679
0	ENSG00000132872	SYT4	0.244543	0.247582	0.199946	0.213368	0.184162	0.232026	0.21978	0.222966	0.216884	0.230276	0.234748	0.218615	0.246435	0.210095	0.224465	0.249736	0.270693	0.217893	0.210214	0.214857	0.265793	0.206586	0.258756	0.211238	0.245087	0.205222	0.234352	0.249253	0.222092	0.246761	0.261492	0.221247	0.215353	0.246718	0.212359	0.259814	0.207044	0.210323	0.22765	0.200865	0.21128	0.226059	0.242226	0.217484	0.199238	0.229554	0.243052
0	ENSG00000132874	SLC14A2	0.10108	0.0974041	0.0833557	0.0894763	0.0715537	0.0940808	0.0832822	0.0938682	0.086446	0.0998672	0.0987655	0.0896093	0.106372	0.0838895	0.0871712	0.102234	0.0974188	0.0831434	0.0824707	0.0871877	0.101308	0.083434	0.106501	0.0798345	0.0941143	0.0761424	0.0926724	0.099468	0.0908224	0.100764	0.0994487	0.0910629	0.0885491	0.106742	0.0829718	0.103361	0.0783936	0.0889555	0.0901544	0.082583	0.0844986	0.0915038	0.0925019	0.0891601	0.077157	0.0935936	0.095892
0	ENSG00000133193	FAM104A	0.185187	0.212276	0.179143	0.16559	0.135962	0.180875	0.160774	0.231596	0.122072	0.145069	0.237027	0.173703	0.173674	0.147669	0.146207	0.163884	0.167994	0.153107	0.143859	0.151255	0.205262	0.136444	0.185923	0.145227	0.173431	0.126366	0.172853	0.162468	0.153909	0.193373	0.194883	0.163075	0.125528	0.165924	0.131591	0.193999	0.135803	0.154664	0.156563	0.131237	0.149606	0.174578	0.195371	0.140981	0.134116	0.189705	0.207715
0	ENSG00000133466	C1QTNF6	0.0969551	0.0917429	0.0757353	0.0923827	0.0539806	0.0897688	0.0892304	0.0977588	0.13358	0.0847906	0.0809673	0.0786967	0.0872797	0.0744244	0.138472	0.0902448	0.12063	0.0860703	0.087545	0.0875996	0.101208	0.0843381	0.0985625	0.0767496	0.0893432	0.0823562	0.0847126	0.0909938	0.0882941	0.0944973	0.0939901	0.0905647	0.134594	0.0853524	0.0876543	0.0964245	0.0733554	0.0807602	0.087018	0.0847906	0.08078	0.0911265	0.095379	0.0880522	0.0747989	0.0891758	0.0859142
0	ENSG00000133636	NTS	0.148406	0.139343	0.119375	0.132911	0.0967926	0.136995	0.132809	0.142875	0.132745	0.164388	0.149428	0.108721	0.11881	0.117052	0.107159	0.177456	0.121396	0.10604	0.105082	0.130166	0.150051	0.14406	0.146163	0.109407	0.135568	0.102212	0.151649	0.139591	0.125581	0.155348	0.162615	0.102669	0.106855	0.15782	0.119476	0.144988	0.110418	0.10202	0.137585	0.11632	0.111474	0.126582	0.130972	0.10739	0.109046	0.120739	0.130939
0	ENSG00000134072	CAMK1	0.256214	0.261938	0.237818	0.259125	0.169558	0.26709	0.246262	0.275766	0.233282	0.271708	0.266078	0.257715	0.278073	0.205416	0.237226	0.300488	0.225049	0.249526	0.232487	0.239695	0.288713	0.219001	0.292901	0.232012	0.273635	0.228436	0.271873	0.288142	0.264181	0.282843	0.299213	0.2432	0.218296	0.278577	0.234936	0.282163	0.17707	0.220794	0.269936	0.220961	0.239723	0.266626	0.270797	0.250794	0.220171	0.264343	0.232657
0	ENSG00000134201	GSTM5	0.208105	0.176858	0.141734	0.156476	0.0995312	0.182344	0.164911	0.200884	0.128669	0.170819	0.160157	0.164298	0.168614	0.140913	0.124842	0.212303	0.160116	0.171336	0.143675	0.169413	0.176482	0.0587315	0.18527	0.178271	0.153894	0.129407	0.181331	0.172752	0.168725	0.178714	0.191673	0.145239	0.12492	0.177228	0.12859	0.169589	0.130212	0.140172	0.176792	0.132577	0.161962	0.163327	0.169246	0.165009	0.123433	0.152066	0.163282
1	ENSG00000134243	SORT1	0.201757	0.194087	0.158647	0.189636	0.15271	0.189939	0.176644	0.196632	0.209881	0.243604	0.198954	0.176976	0.19405	0.190322	0.188159	0.256927	0.221406	0.173885	0.17319	0.205651	0.223501	0.171631	0.224104	0.161298	0.222816	0.156853	0.206136	0.223997	0.200093	0.22397	0.220324	0.176222	0.195826	0.244919	0.199981	0.219361	0.124377	0.170087	0.225922	0.170109	0.161134	0.174828	0.196642	0.196615	0.152605	0.197575	0.183333
0	ENSG00000134597	RBMX2	0.0879955	0.085995	0.0806162	0.0907769	0.0747787	0.08761	0.0882345	0.077981	0.0903896	0.0916704	0.0813212	0.0847829	0.0822462	0.0789618	0.0898626	0.0950652	0.0703416	0.0826712	0.0728507	0.0779714	0.0894591	0.068736	0.088236	0.0760314	0.0861573	0.0734148	0.088063	0.0864653	0.0837813	0.0881471	0.0904498	0.0854572	0.0851039	0.0919659	0.0852358	0.0850603	0.0731068	0.0777592	0.0877724	0.0801781	0.0817807	0.0835408	0.0918476	0.075959	0.0797861	0.0867058	0.0830919
0	ENSG00000134758	RNF138	0.188277	0.184239	0.152671	0.17086	0.127308	0.181666	0.162864	0.191664	0.148195	0.191382	0.154963	0.158719	0.171592	0.150197	0.154609	0.205619	0.143879	0.169291	0.158989	0.162812	0.198663	0.135827	0.196112	0.149818	0.180613	0.144397	0.180849	0.187647	0.182256	0.191349	0.197416	0.172098	0.14584	0.182027	0.15895	0.193628	0.148737	0.158303	0.169209	0.159149	0.156025	0.164749	0.184967	0.170014	0.150463	0.181805	0.159308
1	ENSG00000134780	DAGLA	0.13265	0.109621	0.0959815	0.101807	0.0844685	0.11011	0.0967687	0.107731	0.0954995	0.105865	0.115601	0.0999166	0.132788	0.0982396	0.0983797	0.108472	0.115228	0.104093	0.0945566	0.102481	0.113063	0.0904804	0.126882	0.0944446	0.107902	0.0908492	0.10445	0.114208	0.101357	0.116929	0.113923	0.09947	0.0970412	0.133516	0.0975968	0.122589	0.0968929	0.0979041	0.104707	0.100385	0.0977812	0.103575	0.106293	0.0970346	0.0880639	0.102738	0.115435
0	ENSG00000134809	TIMM10	0.217835	0.212227	0.172035	0.171418	0.143574	0.198863	0.121501	0.106148	0.15973	0.215355	0.196785	0.178098	0.183001	0.151431	0.185532	0.239911	0.142866	0.150816	0.117806	0.122098	0.210894	0.0941427	0.187785	0.15519	0.202454	0.109287	0.178891	0.207965	0.209995	0.212233	0.202552	0.168213	0.150159	0.19258	0.139616	0.21113	0.155597	0.172581	0.194349	0.140086	0.209833	0.195884	0.205961	0.185497	0.130714	0.180482	0.185127
0	ENSG00000134817	APLNR	0.106548	0.0928571	0.0440476	0.0440476	0.0440476	0.0880952	0.0440476	0.11131	0.064881	0.0488095	0.0440476	0.0440476	0.0488095	0.064881	0.0857143	0.0488095	0.148214	0.0511905	0.0440476	0.064881	0.0904762	0.108929	0.0720238	0.0440476	0.0720238	0.0440476	0.0511905	0.0511905	0.0440476	0.11369	0.0720238	0.0440476	0.0857143	0.0464286	0.0440476	0.0488095	0.0440476	0.0440476	0.0511905	0.0880952	0.0440476	0.064881	0.0833333	0.0440476	0.0440476	0.0928571	0.108929
0	ENSG00000135111	TBX3	0.18532	0.181352	0.164113	0.18322	0.130939	0.188347	0.169556	0.184283	0.153702	0.184385	0.166115	0.169224	0.174199	0.143624	0.159076	0.199069	0.12587	0.164806	0.168332	0.15752	0.192824	0.138715	0.197679	0.147505	0.179753	0.147881	0.179903	0.189282	0.190616	0.189853	0.191531	0.166984	0.144927	0.180479	0.165562	0.184517	0.136525	0.13816	0.170467	0.158875	0.160782	0.178358	0.190291	0.179691	0.149527	0.174997	0.14534
1	ENSG00000135245	HILPDA	0.212264	0.221698	0.183962	0.198113	0.136792	0.183962	0.174528	0.216981	0.226415	0.146226	0.188679	0.20283	0.207547	0.174528	0.235849	0.212264	0.245283	0.183962	0.183962	0.188679	0.221698	0.179245	0.20283	0.179245	0.226415	0.165094	0.207547	0.221698	0.20283	0.235849	0.226415	0.20283	0.226415	0.198113	0.183962	0.207547	0.165094	0.169811	0.212264	0.193396	0.174528	0.198113	0.226415	0.169811	0.174528	0.212264	0.174528
1	ENSG00000135316	SYNCRIP	0.261306	0.27208	0.230676	0.247882	0.18027	0.253133	0.218433	0.267002	0.248801	0.272072	0.209866	0.253918	0.251867	0.203184	0.255777	0.287743	0.209327	0.250089	0.244712	0.20672	0.285216	0.19852	0.279002	0.214947	0.270448	0.209556	0.268397	0.277009	0.264476	0.286494	0.284447	0.243446	0.243262	0.276439	0.23142	0.280988	0.207312	0.22312	0.252041	0.226173	0.229055	0.244733	0.270912	0.251406	0.210981	0.253005	0.234902
0	ENSG00000135482	ZC3H10	0.176069	0.168102	0.145328	0.162507	0.124895	0.171655	0.150218	0.170248	0.152051	0.172276	0.158432	0.158972	0.165614	0.134377	0.149928	0.185595	0.128798	0.161686	0.155371	0.135364	0.176443	0.135713	0.179619	0.139831	0.174153	0.13947	0.166921	0.175193	0.168548	0.176735	0.178686	0.153449	0.142304	0.169032	0.146034	0.171145	0.133967	0.133794	0.161801	0.142549	0.150091	0.154833	0.174069	0.159291	0.135648	0.160298	0.141968
0	ENSG00000135643	KCNMB4	0.152626	0.122562	0.109961	0.114935	0.0964018	0.127535	0.0980967	0.120019	0.104029	0.120131	0.129286	0.130078	0.159405	0.101487	0.110809	0.135163	0.125952	0.114935	0.106571	0.121603	0.137705	0.134371	0.153529	0.106571	0.114935	0.10985	0.112392	0.131717	0.122506	0.120811	0.123409	0.120867	0.107419	0.15771	0.109114	0.124201	0.101598	0.120019	0.126688	0.105724	0.115046	0.122562	0.124146	0.119172	0.101487	0.113351	0.14347
0	ENSG00000135749	PCNX2	0.0701265	0.0641085	0.0366716	0.0563798	0.0359618	0.0575502	0.051954	0.0590737	0.0431292	0.071184	0.0524767	0.043634	0.0492955	0.0406223	0.0431379	0.0665235	0.0563321	0.0510449	0.032703	0.0610669	0.0666365	0.0587649	0.0699395	0.0522154	0.0667105	0.0492124	0.0575025	0.0701265	0.0578292	0.0701265	0.0666453	0.0579986	0.0476202	0.0721285	0.0505313	0.0632205	0.053068	0.0425113	0.0555924	0.0531687	0.0511579	0.059448	0.0647917	0.0531687	0.0423064	0.0560798	0.0551918
1	ENSG00000135824	RGS8	0.121315	0.120765	0.102414	0.118815	0.0827673	0.120555	0.111607	0.128826	0.101324	0.130577	0.102663	0.105758	0.135097	0.100241	0.105042	0.12218	0.0981555	0.115034	0.104585	0.107977	0.130052	0.0898785	0.130541	0.101309	0.121097	0.0961976	0.121068	0.127493	0.124063	0.13017	0.133761	0.105327	0.0985372	0.113419	0.109838	0.12798	0.0923567	0.102483	0.119518	0.101377	0.105352	0.113125	0.121743	0.115071	0.0971856	0.123773	0.106671
1	ENSG00000135838	NPL	0.226538	0.251588	0.209761	0.215532	0.194949	0.217613	0.237948	0.225359	0.237561	0.275788	0.269654	0.214729	0.220117	0.204968	0.210617	0.280981	0.214603	0.213547	0.179261	0.209632	0.253012	0.265114	0.257874	0.205701	0.221283	0.202107	0.24802	0.25131	0.218271	0.226872	0.257567	0.214884	0.231963	0.276072	0.209523	0.231854	0.200874	0.21414	0.22052	0.206956	0.209123	0.217088	0.221016	0.21358	0.203438	0.223978	0.238302
0	ENSG00000135926	TMBIM1	0.0925563	0.0865642	0.0752081	0.0753833	0.0622369	0.0826344	0.0738222	0.0883471	0.0789314	0.087076	0.0860733	0.0825861	0.0849331	0.0686447	0.0648497	0.110872	0.0811274	0.0839931	0.0790305	0.073084	0.0947496	0.0892126	0.0976721	0.0647423	0.0871611	0.0693002	0.0891811	0.0986602	0.0851941	0.0917279	0.102617	0.0770333	0.0685716	0.0989685	0.0602957	0.09079	0.0704277	0.0665727	0.102015	0.0644406	0.0844364	0.0858834	0.0887731	0.0764356	0.0713329	0.0758266	0.0826513
0	ENSG00000136247	ZDHHC4	0.151915	0.148662	0.12503	0.139236	0.107777	0.143219	0.130744	0.148139	0.158761	0.198892	0.178345	0.188672	0.205937	0.139894	0.159427	0.207653	0.158378	0.14025	0.128475	0.131078	0.154948	0.118794	0.158248	0.121158	0.146948	0.119047	0.150153	0.158009	0.143506	0.154392	0.157534	0.128458	0.175372	0.181073	0.123333	0.153201	0.109158	0.122442	0.141028	0.127744	0.127966	0.132633	0.146664	0.135792	0.117349	0.149012	0.132964
0	ENSG00000136250	AOAH	0.564159	0.535398	0.50885	0.513274	0.418142	0.519912	0.493363	0.524336	0.488938	0.621681	0.692478	0.632743	0.701327	0.495575	0.559735	0.676991	0.628319	0.49115	0.495575	0.5	0.553097	0.466814	0.575221	0.5	0.54646	0.433628	0.5	0.544248	0.544248	0.568584	0.570796	0.506637	0.542035	0.681416	0.506637	0.60177	0.440265	0.50885	0.542035	0.455752	0.484513	0.535398	0.55531	0.530973	0.469027	0.517699	0.522124
0	ENSG00000136448	NMT1	0.180802	0.179322	0.14156	0.162161	0.111771	0.173003	0.162763	0.183327	0.150194	0.170502	0.156772	0.139787	0.163205	0.138585	0.141021	0.192048	0.165171	0.143121	0.143699	0.157362	0.177711	0.161371	0.170951	0.130443	0.168459	0.126562	0.175841	0.178606	0.163655	0.178722	0.185001	0.153058	0.141586	0.171441	0.142298	0.17304	0.12859	0.126513	0.164354	0.144227	0.145489	0.155022	0.180714	0.157927	0.130612	0.161558	0.153715
0	ENSG00000136630	HLX	0.197906	0.190555	0.173239	0.185055	0.145168	0.189693	0.173257	0.193619	0.166392	0.19145	0.181425	0.178547	0.185107	0.15324	0.174226	0.204341	0.134957	0.188004	0.183622	0.168372	0.200016	0.156723	0.199594	0.162008	0.188187	0.159698	0.187839	0.199802	0.199915	0.193874	0.196656	0.180974	0.157798	0.18763	0.17035	0.192883	0.148455	0.157028	0.181512	0.171391	0.164538	0.181174	0.196469	0.186018	0.163524	0.186394	0.167234
1	ENSG00000136750	GAD2	0.137771	0.130841	0.111145	0.115387	0.093301	0.125917	0.118399	0.123736	0.102911	0.14652	0.118094	0.126933	0.121368	0.101951	0.106449	0.156919	0.141155	0.105665	0.104675	0.108629	0.137887	0.105529	0.137224	0.104723	0.120646	0.102393	0.127726	0.132414	0.123707	0.127223	0.136488	0.119849	0.101466	0.141254	0.105502	0.137802	0.0990371	0.108242	0.120299	0.101499	0.116962	0.123208	0.12849	0.117274	0.101342	0.124751	0.140278
1	ENSG00000136854	STXBP1	0.285972	0.275762	0.238325	0.262016	0.207589	0.267701	0.251164	0.275193	0.310316	0.340253	0.331169	0.313561	0.338615	0.234655	0.318445	0.363342	0.386521	0.250327	0.233476	0.250209	0.288764	0.347186	0.290962	0.230787	0.267067	0.219395	0.26504	0.275134	0.255083	0.285231	0.290403	0.251072	0.311772	0.351569	0.24142	0.289056	0.222506	0.242407	0.272417	0.238525	0.241004	0.256678	0.274959	0.247273	0.225384	0.273819	0.328301
1	ENSG00000136944	LMX1B	0.175704	0.168595	0.137616	0.153068	0.13579	0.166364	0.154576	0.177846	0.161544	0.170552	0.157885	0.160913	0.16587	0.144682	0.162513	0.187119	0.134958	0.164457	0.162808	0.151953	0.180871	0.151267	0.17549	0.144884	0.176905	0.14228	0.178818	0.169631	0.161432	0.186639	0.175623	0.157478	0.15418	0.178202	0.147777	0.177883	0.134846	0.142673	0.1638	0.14853	0.147452	0.156766	0.176962	0.159975	0.138578	0.169397	0.159048
0	ENSG00000137166	FOXP4	0.352262	0.580787	0.501505	0.492023	0.293117	0.499273	0.426688	0.552202	0.248804	0.486245	0.402938	0.249977	0.390975	0.402782	0.245191	0.625716	0.258843	0.356735	0.399859	0.403486	0.610591	0.404496	0.571242	0.33064	0.364248	0.332512	0.413392	0.45928	0.515735	0.440621	0.603434	0.393581	0.237513	0.412834	0.344295	0.463901	0.315998	0.345243	0.42046	0.437416	0.337302	0.499516	0.555094	0.545852	0.467178	0.486236	0.412226
0	ENSG00000138092	CENPO	0.119872	0.119342	0.106685	0.1177	0.0921178	0.115448	0.108027	0.119374	0.107416	0.123718	0.12039	0.11277	0.117368	0.0967126	0.104245	0.132901	0.100112	0.109762	0.106508	0.107372	0.125282	0.109703	0.124082	0.107391	0.116602	0.104854	0.122702	0.117409	0.121112	0.124941	0.127888	0.104582	0.104858	0.12429	0.105293	0.117803	0.0951802	0.0938535	0.114136	0.105252	0.108257	0.113716	0.117972	0.113629	0.101742	0.115119	0.106305
0	ENSG00000138472	GUCA1C	0.16151	0.181886	0.14084	0.144667	0.116202	0.160802	0.139423	0.188525	0.124858	0.143119	0.217087	0.152592	0.153301	0.133046	0.133482	0.155013	0.122613	0.148199	0.105344	0.137722	0.187544	0.107448	0.167037	0.114665	0.155427	0.109149	0.150336	0.151186	0.149911	0.159809	0.166187	0.131367	0.125414	0.146095	0.140404	0.154304	0.133765	0.124433	0.149758	0.127965	0.139423	0.142683	0.203646	0.154707	0.127257	0.152309	0.2124
1	ENSG00000138814	PPP3CA	0.269683	0.244466	0.231907	0.220991	0.166232	0.250848	0.214185	0.271841	0.196161	0.272983	0.255439	0.221148	0.260159	0.204176	0.208276	0.300479	0.264017	0.227674	0.201579	0.208895	0.26929	0.213803	0.268073	0.192157	0.249365	0.181274	0.229774	0.262158	0.232706	0.268216	0.270279	0.206981	0.19571	0.29169	0.199601	0.263283	0.183906	0.193832	0.228011	0.199476	0.213346	0.253893	0.248851	0.238587	0.191542	0.237115	0.209338
0	ENSG00000139133	ALG10	0.112047	0.111303	0.090226	0.0993956	0.0774118	0.100119	0.0855071	0.103724	0.0976817	0.127716	0.0966969	0.0875404	0.121174	0.0873204	0.087912	0.133303	0.114232	0.0957548	0.0850095	0.0915364	0.114587	0.0892196	0.120745	0.0843706	0.105948	0.0835388	0.10389	0.111344	0.0928393	0.104806	0.118904	0.0986655	0.0873234	0.112233	0.0859375	0.118111	0.0841626	0.0982633	0.102165	0.0849507	0.0944709	0.0943667	0.10153	0.0937644	0.0838656	0.0971529	0.102485
1	ENSG00000139182	CLSTN3	0.16603	0.166349	0.156775	0.156973	0.144791	0.163908	0.157264	0.168474	0.160022	0.179292	0.177546	0.165353	0.181133	0.152626	0.165147	0.185036	0.180612	0.156883	0.15865	0.155069	0.173052	0.179331	0.179555	0.153663	0.164827	0.154979	0.166605	0.172314	0.164031	0.170622	0.172721	0.15717	0.167775	0.189634	0.152297	0.189438	0.149318	0.157563	0.16744	0.158866	0.154942	0.163178	0.1661	0.162159	0.150558	0.159935	0.176603
0	ENSG00000139200	PIANP	0.0563189	0.0508121	0.0415028	0.044893	0.0353516	0.0482609	0.0477563	0.0527169	0.0410438	0.05019	0.0514778	0.0403974	0.0584577	0.0412708	0.0427389	0.0505973	0.0540808	0.0444563	0.0455222	0.0428463	0.0530067	0.040591	0.0575945	0.0417298	0.0497513	0.0411006	0.0461514	0.0528487	0.0459417	0.0544242	0.0513339	0.0470876	0.0440267	0.0558042	0.0395635	0.053563	0.0363831	0.0403123	0.0466732	0.0423417	0.0416953	0.0452051	0.0477441	0.0443661	0.0379029	0.0469852	0.0505021
0	ENSG00000139324	TMTC3	0.252551	0.252551	0.244898	0.251276	0.227041	0.252551	0.241071	0.270408	0.233418	0.274235	0.26148	0.252551	0.27551	0.215561	0.25	0.308673	0.211735	0.257653	0.248724	0.218112	0.27551	0.22449	0.265306	0.237245	0.264031	0.248724	0.266582	0.264031	0.255102	0.248724	0.266582	0.243622	0.242347	0.280612	0.233418	0.280612	0.216837	0.207908	0.270408	0.235969	0.243622	0.251276	0.267857	0.241071	0.235969	0.234694	0.219388
0	ENSG00000139352	ASCL1	0.253109	0.229726	0.239824	0.243859	0.19	0.248508	0.224648	0.259138	0.23411	0.234685	0.216048	0.247425	0.258758	0.195942	0.232307	0.282269	0.14076	0.238351	0.172521	0.242712	0.27157	0.183652	0.262646	0.231636	0.239807	0.218435	0.239481	0.24908	0.258149	0.255261	0.278447	0.214553	0.223193	0.249395	0.239692	0.257576	0.172143	0.16548	0.242101	0.220536	0.242638	0.256963	0.236556	0.226498	0.218727	0.249483	0.211239
0	ENSG00000139651	ZNF740	0.144994	0.136926	0.11195	0.124842	0.0955356	0.131901	0.125734	0.141317	0.120679	0.137764	0.126545	0.128408	0.133826	0.11595	0.124656	0.150149	0.128666	0.125305	0.111887	0.122433	0.14013	0.120959	0.142399	0.107879	0.131443	0.104837	0.129814	0.139524	0.13456	0.148245	0.147267	0.133105	0.119149	0.132771	0.120889	0.148491	0.100701	0.118033	0.126617	0.114894	0.106864	0.118603	0.135956	0.130052	0.111124	0.131539	0.127257
0	ENSG00000139793	MBNL2	0.258827	0.220237	0.187286	0.214325	0.161663	0.20306	0.191235	0.257982	0.209828	0.25433	0.247847	0.186727	0.236023	0.183907	0.154335	0.263906	0.226732	0.218274	0.148411	0.187	0.215728	0.206438	0.234321	0.156024	0.237141	0.161936	0.210102	0.212909	0.170656	0.254604	0.234881	0.215169	0.165041	0.247573	0.179685	0.244742	0.158843	0.193484	0.258827	0.168419	0.193198	0.223342	0.227838	0.17376	0.148696	0.241078	0.219392
0	ENSG00000139974	SLC38A6	0.108911	0.101485	0.0742574	0.0792079	0.0668317	0.0841584	0.0767327	0.0915842	0.0717822	0.0990099	0.0965347	0.0816832	0.118812	0.0816832	0.0717822	0.10396	0.0866337	0.0915842	0.0742574	0.0767327	0.0990099	0.0618812	0.108911	0.0693069	0.0990099	0.0693069	0.10396	0.113861	0.0816832	0.0990099	0.106436	0.0792079	0.0717822	0.111386	0.0668317	0.106436	0.0693069	0.0841584	0.0915842	0.0767327	0.0767327	0.0767327	0.0841584	0.0792079	0.0618812	0.0965347	0.0940594
0	ENSG00000140153	WDR20	0.22253	0.208794	0.204065	0.19717	0.148743	0.214951	0.193189	0.217022	0.162586	0.221319	0.221832	0.185955	0.206214	0.177382	0.168575	0.231189	0.195336	0.185988	0.172092	0.190089	0.222906	0.166724	0.214983	0.16584	0.18934	0.163609	0.201774	0.21612	0.204172	0.218772	0.218819	0.193294	0.171142	0.233258	0.166181	0.21568	0.158198	0.166753	0.194895	0.161971	0.185266	0.221342	0.201806	0.19823	0.158235	0.197901	0.185588
1	ENSG00000140264	SERF2	0.200818	0.197914	0.171089	0.181103	0.142204	0.194064	0.173508	0.197312	0.166751	0.195931	0.182719	0.185502	0.189796	0.157127	0.172669	0.209995	0.153231	0.184793	0.17785	0.160005	0.20189	0.159677	0.204279	0.155322	0.191011	0.154184	0.188559	0.200417	0.195823	0.201346	0.204826	0.174431	0.157369	0.194064	0.163622	0.201511	0.151045	0.164141	0.182185	0.17068	0.171399	0.17176	0.200843	0.1853	0.156348	0.18804	0.166729
0	ENSG00000140280	LYSMD2	0.221126	0.203216	0.15424	0.182164	0.145687	0.22383	0.177997	0.240716	0.163816	0.232164	0.197149	0.186111	0.234868	0.155702	0.184868	0.247588	0.180482	0.18633	0.16674	0.202997	0.244883	0.201535	0.226754	0.160892	0.197368	0.133187	0.196126	0.180921	0.176754	0.23655	0.200512	0.158626	0.202558	0.24174	0.186111	0.201754	0.131725	0.125073	0.205702	0.176535	0.18633	0.208406	0.219883	0.173611	0.136111	0.237792	0.194444
0	ENSG00000140519	RHCG	0.0916465	0.0868615	0.067449	0.0750802	0.0622078	0.0830993	0.0702679	0.0812666	0.0716061	0.0865437	0.0794324	0.0797905	0.0961887	0.0727852	0.0673485	0.0895875	0.0779545	0.0777231	0.0680955	0.0737157	0.0899606	0.0664733	0.0961078	0.0707576	0.085229	0.0680187	0.0833181	0.0903163	0.0740261	0.0846492	0.0887721	0.0755828	0.0703456	0.0953192	0.0703277	0.0933851	0.0677269	0.0745858	0.0846308	0.0719773	0.0767999	0.0765489	0.082008	0.0769674	0.0648498	0.0807116	0.0818981
0	ENSG00000140548	ZNF710	0.183995	0.189036	0.155714	0.167996	0.12062	0.178921	0.164962	0.178821	0.160718	0.208131	0.181797	0.192283	0.196239	0.144707	0.164084	0.227589	0.167651	0.162326	0.1488	0.150646	0.191542	0.152368	0.200904	0.152141	0.187046	0.136218	0.168278	0.192151	0.163801	0.199253	0.199378	0.162162	0.143238	0.206618	0.163556	0.194958	0.130265	0.147501	0.191203	0.147005	0.162093	0.162169	0.19379	0.167581	0.145347	0.182205	0.169873
0	ENSG00000140948	ZCCHC14	0.20137	0.184898	0.164356	0.183081	0.143321	0.186641	0.16862	0.18585	0.166961	0.188381	0.174785	0.175308	0.186827	0.15435	0.170718	0.206017	0.140065	0.177022	0.177929	0.164314	0.198786	0.147723	0.198275	0.160494	0.192761	0.156417	0.186061	0.191091	0.195084	0.19929	0.198216	0.176332	0.155524	0.185666	0.163039	0.189558	0.145561	0.15083	0.178903	0.167139	0.170578	0.18059	0.196409	0.179726	0.152786	0.18437	0.162969
0	ENSG00000141452	RMC1	0.3125	0.375	0.3125	0.3125	0.3125	0.3125	0.375	0.3125	0.375	0.4375	0.4375	0.3125	0.3125	0.3125	0.3125	0.4375	0.3125	0.3125	0.25	0.3125	0.375	0.4375	0.375	0.3125	0.3125	0.3125	0.375	0.375	0.3125	0.3125	0.375	0.3125	0.375	0.4375	0.3125	0.3125	0.3125	0.3125	0.3125	0.3125	0.3125	0.3125	0.3125	0.3125	0.3125	0.3125	0.375
0	ENSG00000141469	SLC14A1	0.097551	0.0967101	0.0742587	0.0839769	0.0719218	0.0886279	0.0819253	0.0835039	0.0942663	0.106802	0.103063	0.0872395	0.109284	0.073294	0.0861966	0.106391	0.108738	0.088114	0.0783079	0.0717041	0.105479	0.0723528	0.109267	0.0772271	0.0968155	0.071839	0.094196	0.0910567	0.0861769	0.0977109	0.100702	0.0908321	0.0950626	0.105933	0.0764948	0.0998159	0.081198	0.0857021	0.0908492	0.076429	0.081301	0.0891439	0.0964461	0.0844657	0.0743553	0.0876428	0.102134
0	ENSG00000141524	TMC6	0.155607	0.161138	0.14517	0.131666	0.121049	0.151807	0.146829	0.156785	0.132593	0.136716	0.163171	0.166418	0.179067	0.121782	0.131738	0.163904	0.148079	0.14303	0.152037	0.137499	0.178514	0.140745	0.162797	0.146097	0.166418	0.147131	0.170842	0.158444	0.174642	0.172502	0.178586	0.148561	0.113076	0.143353	0.138052	0.160104	0.125474	0.138677	0.150701	0.135286	0.150148	0.155607	0.175195	0.165311	0.128168	0.152913	0.137642
1	ENSG00000142192	APP	0.205131	0.242399	0.178481	0.194246	0.150215	0.200144	0.22531	0.206245	0.209176	0.269937	0.263147	0.179912	0.190277	0.170115	0.172251	0.283025	0.174036	0.18493	0.142053	0.184904	0.250992	0.255193	0.247993	0.169296	0.197701	0.164368	0.237849	0.244344	0.199025	0.210054	0.253053	0.182675	0.203618	0.272226	0.176027	0.207893	0.162973	0.171392	0.195273	0.17568	0.178441	0.187945	0.204327	0.18812	0.167828	0.198597	0.220857
1	ENSG00000142599	RERE	0.291833	0.275027	0.225789	0.252882	0.182232	0.255082	0.226869	0.278377	0.224592	0.270664	0.245908	0.257047	0.26656	0.206713	0.25148	0.296415	0.208213	0.253297	0.203492	0.226398	0.28889	0.24048	0.292769	0.210349	0.270252	0.203169	0.274458	0.282462	0.292253	0.285657	0.28798	0.220374	0.21321	0.265948	0.250836	0.280371	0.195434	0.211471	0.242286	0.223831	0.233028	0.257437	0.277646	0.281534	0.199535	0.264697	0.244245
0	ENSG00000142687	KIAA0319L	0.278788	0.277273	0.261616	0.272222	0.255051	0.278788	0.267172	0.277273	0.307576	0.277273	0.302525	0.308586	0.29596	0.260606	0.29596	0.309091	0.356566	0.269697	0.266667	0.270707	0.278283	0.293434	0.284343	0.258586	0.274747	0.251515	0.272727	0.279798	0.276768	0.279293	0.285354	0.265657	0.272727	0.305556	0.265657	0.282323	0.260101	0.269697	0.269192	0.262626	0.265657	0.262626	0.270707	0.273232	0.257071	0.275253	0.266162
0	ENSG00000142698	C1orf94	0.168422	0.160233	0.137566	0.154009	0.118509	0.160666	0.145615	0.171263	0.13972	0.171225	0.151817	0.153922	0.162178	0.13286	0.141836	0.182389	0.134857	0.150972	0.140931	0.137881	0.168791	0.133526	0.174253	0.132538	0.165154	0.130059	0.162807	0.166334	0.159059	0.16975	0.173531	0.148713	0.130429	0.167188	0.140027	0.166903	0.126769	0.134318	0.157775	0.136873	0.13849	0.153644	0.164806	0.146152	0.128661	0.15964	0.143466
1	ENSG00000142875	PRKACB	0.221737	0.213798	0.188859	0.200936	0.14445	0.205483	0.182782	0.210464	0.169505	0.209643	0.190982	0.195197	0.197705	0.16468	0.172265	0.242027	0.196622	0.183765	0.178959	0.177716	0.226787	0.180684	0.222441	0.163712	0.19205	0.153612	0.193181	0.214442	0.209953	0.222302	0.22093	0.181896	0.166731	0.223995	0.177211	0.214844	0.14984	0.159385	0.20121	0.171351	0.192907	0.203316	0.214227	0.189489	0.166946	0.218321	0.195005
0	ENSG00000143006	DMRTB1	0.182183	0.172695	0.140649	0.161697	0.111755	0.16979	0.150174	0.174236	0.148805	0.177111	0.16441	0.161567	0.172577	0.133214	0.148694	0.193339	0.141584	0.158035	0.13691	0.141444	0.179122	0.142513	0.187314	0.130722	0.178075	0.129951	0.173943	0.177769	0.161389	0.18632	0.185711	0.15288	0.135512	0.174439	0.144322	0.177595	0.124116	0.137462	0.164667	0.139496	0.1415	0.158119	0.177864	0.148778	0.126705	0.167661	0.15363
0	ENSG00000143105	KCNA10	0.156425	0.155505	0.140622	0.142522	0.103975	0.154171	0.148147	0.158134	0.120577	0.14545	0.153898	0.156461	0.168911	0.118938	0.133276	0.154615	0.15567	0.149338	0.141078	0.133546	0.160671	0.144699	0.164359	0.131792	0.157973	0.122097	0.148981	0.157903	0.153593	0.16268	0.158919	0.135067	0.120058	0.162042	0.125746	0.154517	0.128188	0.135286	0.155447	0.135104	0.144548	0.144502	0.147504	0.143196	0.12361	0.148506	0.143836
0	ENSG00000143147	GPR161	0.0855699	0.0789332	0.0557972	0.0692762	0.0491902	0.0750788	0.0613806	0.0760094	0.0582961	0.0765311	0.0727549	0.0666707	0.0832937	0.0530772	0.0576783	0.0785143	0.0729272	0.0693954	0.0603524	0.069702	0.0809781	0.069586	0.0851516	0.0602114	0.0759183	0.0509613	0.076702	0.0818226	0.0731094	0.0838874	0.0782908	0.0654555	0.0550077	0.0863401	0.0645576	0.0844616	0.0571387	0.0570418	0.0780872	0.0721723	0.0691046	0.0758666	0.0754612	0.0730079	0.0549737	0.0721974	0.0645916
0	ENSG00000143340	FAM163A	0.245316	0.252973	0.209719	0.213355	0.175516	0.232517	0.222506	0.232616	0.229562	0.237622	0.250463	0.230092	0.251048	0.217496	0.227304	0.267915	0.251636	0.227209	0.208419	0.216079	0.25552	0.18356	0.253008	0.207349	0.248673	0.19087	0.243949	0.255175	0.235647	0.26247	0.260929	0.236691	0.213361	0.24635	0.214933	0.263845	0.192147	0.216054	0.235243	0.19935	0.209817	0.234543	0.249199	0.207554	0.200011	0.238225	0.22259
0	ENSG00000143627	PKLR	0.257812	0.257812	0.21875	0.171875	0.132812	0.25	0.234375	0.257812	0.21875	0.25	0.25	0.25	0.242188	0.203125	0.257812	0.28125	0.21875	0.257812	0.226562	0.203125	0.257812	0.203125	0.257812	0.210938	0.25	0.195312	0.242188	0.257812	0.25	0.25	0.257812	0.257812	0.21875	0.28125	0.21875	0.257812	0.210938	0.257812	0.21875	0.203125	0.25	0.25	0.257812	0.21875	0.210938	0.257812	0.21875
0	ENSG00000143753	DEGS1	0.222698	0.253403	0.228233	0.231267	0.158679	0.244846	0.211933	0.252134	0.166524	0.251307	0.230801	0.202822	0.230394	0.195382	0.169675	0.290179	0.183496	0.200929	0.214104	0.214427	0.268743	0.226835	0.254529	0.190776	0.214783	0.190369	0.239268	0.235956	0.238568	0.244619	0.271839	0.201758	0.158772	0.24523	0.200273	0.231174	0.18476	0.186942	0.215535	0.214344	0.194097	0.236197	0.249069	0.235642	0.205646	0.225889	0.203904
0	ENSG00000144214	LYG1	0.141511	0.136033	0.116259	0.125476	0.118803	0.134567	0.133498	0.136169	0.140851	0.157809	0.122805	0.147125	0.138976	0.136577	0.136441	0.163287	0.120396	0.130692	0.131099	0.133236	0.143522	0.117997	0.15541	0.129623	0.134033	0.132964	0.130828	0.146057	0.135373	0.138578	0.142988	0.152205	0.129895	0.148057	0.130828	0.144988	0.125214	0.127885	0.138714	0.128555	0.127486	0.12535	0.134567	0.139782	0.123077	0.130021	0.12735
0	ENSG00000144504	ANKMY1	0.201807	0.186747	0.156627	0.179862	0.131239	0.183735	0.155336	0.198795	0.158348	0.203959	0.169105	0.171687	0.186747	0.14716	0.16222	0.210843	0.160499	0.179432	0.165232	0.151033	0.182014	0.144148	0.193201	0.151033	0.186747	0.149742	0.179862	0.189759	0.180723	0.195783	0.202238	0.169535	0.150172	0.19191	0.160929	0.19105	0.145439	0.151033	0.168675	0.159639	0.157057	0.165663	0.183305	0.172978	0.145009	0.183735	0.170396
0	ENSG00000144671	SLC22A14	0.121795	0.115385	0.0897436	0.0961538	0.0961538	0.121795	0.0961538	0.115385	0.108974	0.134615	0.0961538	0.134615	0.128205	0.108974	0.108974	0.128205	0.134615	0.115385	0.102564	0.0897436	0.121795	0.0833333	0.128205	0.0897436	0.115385	0.108974	0.121795	0.134615	0.0961538	0.115385	0.128205	0.115385	0.108974	0.134615	0.102564	0.128205	0.102564	0.115385	0.128205	0.108974	0.115385	0.102564	0.115385	0.115385	0.102564	0.115385	0.121795
0	ENSG00000144749	LRIG1	0.0972851	0.0633484	0.0633484	0.0633484	0.0633484	0.0972851	0.0633484	0.131222	0.0633484	0.165158	0.131222	0.0633484	0.165158	0.0633484	0.0633484	0.0972851	0.131222	0.0633484	0.0633484	0.0633484	0.0972851	0.0294118	0.131222	0.0633484	0.0972851	0.0633484	0.0972851	0.0972851	0.0633484	0.131222	0.0972851	0.0633484	0.0633484	0.131222	0.0633484	0.131222	0.0633484	0.0972851	0.0972851	0.0633484	0.0633484	0.0633484	0.131222	0.0633484	0.0633484	0.0972851	0.0633484
0	ENSG00000144771	LRTM1	0.175141	0.146893	0.131356	0.134181	0.108757	0.149718	0.111582	0.142655	0.121469	0.148305	0.155367	0.153955	0.186441	0.117232	0.132768	0.162429	0.152542	0.134181	0.125706	0.139831	0.166667	0.163842	0.179379	0.125706	0.134181	0.125706	0.129944	0.153955	0.144068	0.141243	0.148305	0.144068	0.127119	0.183616	0.129944	0.146893	0.122881	0.142655	0.148305	0.124294	0.139831	0.146893	0.144068	0.141243	0.117232	0.137006	0.168079
0	ENSG00000144815	NXPE3	0.157816	0.157107	0.146182	0.153208	0.138471	0.156891	0.157453	0.156891	0.157822	0.170013	0.175751	0.154764	0.167238	0.149514	0.15108	0.174747	0.175842	0.14354	0.143103	0.148981	0.168658	0.171251	0.17227	0.141379	0.153062	0.140958	0.160013	0.166387	0.157238	0.159186	0.164152	0.149657	0.16309	0.177242	0.144826	0.168816	0.14123	0.146186	0.156553	0.146182	0.145845	0.156088	0.156848	0.150889	0.141143	0.155651	0.169758
0	ENSG00000144820	ADGRG7	0.179055	0.164419	0.147462	0.167638	0.14072	0.166086	0.170413	0.163731	0.169588	0.184414	0.164577	0.164723	0.163676	0.169861	0.159203	0.183305	0.165539	0.145616	0.148672	0.169576	0.172338	0.146667	0.180007	0.15011	0.172369	0.139756	0.162017	0.170782	0.160472	0.173102	0.183111	0.158938	0.146636	0.178224	0.166645	0.182949	0.141317	0.155234	0.175967	0.150384	0.149282	0.162651	0.164652	0.154781	0.137309	0.165187	0.14178
1	ENSG00000145087	STXBP5L	0.14839	0.143189	0.118699	0.137743	0.110251	0.137222	0.126419	0.130347	0.130021	0.157629	0.154082	0.133295	0.145001	0.131147	0.140398	0.15675	0.18212	0.122215	0.120923	0.12934	0.152817	0.140915	0.153598	0.126288	0.138589	0.121245	0.131066	0.143835	0.137473	0.142064	0.14924	0.137874	0.130275	0.163546	0.125848	0.152266	0.123784	0.129628	0.133226	0.118933	0.124234	0.133287	0.138348	0.126617	0.117458	0.139903	0.151976
1	ENSG00000145248	SLC10A4	0.106985	0.106088	0.088476	0.100418	0.0811146	0.100394	0.0931744	0.100581	0.101953	0.105165	0.111484	0.0984073	0.114217	0.0891916	0.100286	0.108106	0.107944	0.0855348	0.0930114	0.097015	0.112596	0.109199	0.113891	0.089563	0.0982442	0.0829688	0.100418	0.104443	0.101985	0.0999317	0.0999317	0.089004	0.103665	0.119242	0.0978936	0.102894	0.0946781	0.0988692	0.100276	0.0904624	0.089563	0.0935666	0.10146	0.0952153	0.0852849	0.0946988	0.109217
0	ENSG00000145349	CAMK2D	0.208588	0.199649	0.17565	0.19673	0.134671	0.19475	0.173833	0.212935	0.167926	0.209406	0.201298	0.182885	0.212096	0.157874	0.164067	0.225186	0.187463	0.179735	0.162417	0.171234	0.205516	0.170313	0.210723	0.158402	0.204096	0.151069	0.197155	0.210235	0.185975	0.221842	0.224337	0.186686	0.155373	0.212087	0.168645	0.209197	0.146999	0.166497	0.200389	0.154604	0.174126	0.196745	0.202667	0.169923	0.152867	0.197015	0.179927
0	ENSG00000145491	ROPN1L	0.185734	0.159171	0.1241	0.12863	0.110483	0.146059	0.133264	0.150854	0.114643	0.16521	0.131947	0.126567	0.147202	0.115885	0.114485	0.188358	0.131792	0.12482	0.104883	0.136343	0.163852	0.169257	0.166728	0.0960184	0.168531	0.093618	0.160157	0.162612	0.140067	0.160306	0.151783	0.149957	0.118617	0.186595	0.110126	0.151916	0.107423	0.123364	0.138611	0.0973397	0.118718	0.142598	0.15434	0.13279	0.131786	0.143271	0.138791
0	ENSG00000145632	PLK2	0.258823	0.247892	0.199912	0.232166	0.160913	0.234518	0.21153	0.246384	0.196587	0.238599	0.237696	0.231994	0.233765	0.193594	0.208213	0.266511	0.226809	0.201071	0.210343	0.209019	0.263072	0.216238	0.259119	0.196237	0.239746	0.180421	0.232815	0.245996	0.232129	0.259589	0.26586	0.204423	0.191776	0.246455	0.206963	0.259067	0.18159	0.19632	0.237109	0.201806	0.211456	0.225982	0.244738	0.226592	0.194815	0.235718	0.217017
0	ENSG00000145888	GLRA1	0.218624	0.215638	0.198839	0.209128	0.187079	0.219504	0.208101	0.219472	0.204697	0.220297	0.208335	0.209565	0.219392	0.199613	0.209995	0.232488	0.192956	0.208894	0.200284	0.205432	0.225641	0.196607	0.224157	0.195422	0.217642	0.187885	0.218155	0.212195	0.216068	0.224925	0.215904	0.210789	0.204925	0.222549	0.201794	0.216672	0.194179	0.195676	0.213281	0.203011	0.207853	0.211633	0.224697	0.209937	0.19073	0.218884	0.204867
0	ENSG00000146006	LRRTM2	0.101832	0.101832	0.0971154	0.0978592	0.082656	0.101089	0.0901669	0.100036	0.0979862	0.108037	0.0959361	0.0982946	0.0999093	0.0897315	0.0994739	0.112754	0.110396	0.0822206	0.092217	0.0937046	0.10537	0.0929608	0.106985	0.0892961	0.100653	0.0807329	0.09873	0.101832	0.101089	0.110087	0.101832	0.0928338	0.096807	0.111266	0.0861938	0.106549	0.0857583	0.0928338	0.102141	0.0885522	0.0990385	0.106858	0.106549	0.103447	0.0838353	0.0928338	0.106858
0	ENSG00000146083	RNF44	0.168774	0.149918	0.121312	0.142641	0.0885552	0.139489	0.119527	0.16959	0.122485	0.1679	0.134318	0.130587	0.150217	0.110189	0.110198	0.174697	0.136705	0.146326	0.112598	0.109293	0.141134	0.119699	0.161971	0.103143	0.163083	0.100309	0.147959	0.153149	0.13156	0.169776	0.171033	0.134923	0.101348	0.161834	0.119606	0.159508	0.109344	0.126218	0.144016	0.114139	0.126808	0.138504	0.158323	0.130892	0.101898	0.15893	0.142802
0	ENSG00000146809	ASB15	0.127269	0.116665	0.101298	0.114246	0.0849321	0.113281	0.108718	0.128234	0.100889	0.122577	0.108417	0.119933	0.124232	0.103321	0.103356	0.136137	0.10242	0.10623	0.100948	0.1101	0.126306	0.108735	0.127346	0.0961751	0.114736	0.093552	0.117047	0.126159	0.116508	0.127922	0.130407	0.109567	0.0924355	0.126115	0.109007	0.128486	0.0921045	0.10096	0.11135	0.102578	0.102189	0.113497	0.127614	0.104106	0.0963767	0.121776	0.108965
0	ENSG00000147041	SYTL5	0.164166	0.177732	0.151853	0.154106	0.108051	0.168258	0.146851	0.171922	0.141282	0.153612	0.165905	0.159279	0.17767	0.129103	0.152321	0.188065	0.155796	0.156221	0.129254	0.148644	0.186189	0.148543	0.172212	0.138613	0.177541	0.139237	0.17822	0.17215	0.154916	0.174026	0.179702	0.154398	0.13603	0.181693	0.148883	0.163684	0.133093	0.136512	0.162368	0.147166	0.153389	0.160501	0.161012	0.144469	0.13309	0.162048	0.142418
0	ENSG00000147100	SLC16A2	0.105767	0.0963896	0.0844277	0.0927513	0.0794993	0.0990024	0.0899693	0.0980281	0.0877467	0.104398	0.0976802	0.0954685	0.10898	0.0874672	0.0892284	0.103647	0.0988623	0.0903635	0.0885433	0.0921651	0.107585	0.0899198	0.110215	0.0878086	0.0990265	0.0831989	0.0990044	0.0999715	0.0965967	0.100995	0.10207	0.0874012	0.0888454	0.110284	0.0905616	0.104918	0.0838195	0.0856359	0.100507	0.0902422	0.0922107	0.100678	0.0946718	0.090299	0.0767229	0.0985821	0.095051
1	ENSG00000148660	CAMK2G	0.254909	0.238058	0.199915	0.222529	0.152702	0.22453	0.203023	0.253307	0.185974	0.266828	0.24883	0.21386	0.259057	0.185074	0.183739	0.286523	0.234871	0.213102	0.183615	0.206889	0.237967	0.201666	0.249265	0.180398	0.243237	0.173015	0.228947	0.246186	0.219518	0.265381	0.269492	0.239578	0.167588	0.260771	0.190928	0.252431	0.177523	0.198739	0.229065	0.175468	0.199872	0.228556	0.241761	0.201096	0.173441	0.228818	0.218749
0	ENSG00000149084	HSD17B12	0.110389	0.112018	0.0888219	0.0976792	0.0745873	0.109918	0.0968763	0.116171	0.0870892	0.103754	0.106727	0.0886858	0.112408	0.0821478	0.0865799	0.12245	0.109125	0.0947464	0.0914212	0.0955645	0.115042	0.0924093	0.118203	0.0840567	0.105675	0.079693	0.10158	0.10904	0.104668	0.113186	0.1146	0.102418	0.0919138	0.108179	0.090427	0.11385	0.0834664	0.0895402	0.107398	0.0920541	0.0915644	0.0979004	0.10993	0.0993449	0.0823385	0.106106	0.0966161
0	ENSG00000149179	C11orf49	0.153753	0.153114	0.130028	0.137669	0.10181	0.148847	0.136142	0.154421	0.124009	0.148805	0.137636	0.138615	0.142359	0.120113	0.131805	0.162367	0.126033	0.148705	0.132253	0.133833	0.155302	0.128707	0.15736	0.123769	0.152137	0.119469	0.153298	0.150104	0.147931	0.161501	0.15937	0.149424	0.120486	0.146369	0.12622	0.156068	0.118216	0.13534	0.145457	0.129131	0.132573	0.139704	0.154845	0.135658	0.123316	0.149906	0.132929
0	ENSG00000149658	YTHDF1	0.157154	0.162155	0.127937	0.149475	0.107177	0.156589	0.13242	0.156224	0.132977	0.16584	0.132361	0.132642	0.150809	0.132147	0.127957	0.173284	0.135058	0.142627	0.145637	0.124912	0.166953	0.122684	0.171878	0.120761	0.156731	0.118612	0.152455	0.160309	0.163514	0.17323	0.164485	0.142515	0.126282	0.158988	0.136154	0.159443	0.117849	0.124561	0.142705	0.135056	0.149127	0.147329	0.163315	0.153376	0.120018	0.159213	0.135036
0	ENSG00000149922	TBX6	0.178883	0.173807	0.148756	0.171131	0.126118	0.178633	0.154259	0.1703	0.153655	0.180108	0.158953	0.160672	0.163792	0.142547	0.157819	0.190722	0.132403	0.162809	0.16346	0.142623	0.181376	0.137467	0.185524	0.142489	0.177864	0.137295	0.170252	0.180732	0.180909	0.185741	0.181739	0.156929	0.146201	0.172275	0.154373	0.175177	0.135979	0.136842	0.162319	0.150598	0.158935	0.161469	0.184562	0.171954	0.141372	0.168925	0.150624
0	ENSG00000149927	DOC2A	0.288265	0.298402	0.28248	0.298223	0.246585	0.290857	0.283701	0.289329	0.261674	0.305204	0.298905	0.265292	0.28285	0.247237	0.270768	0.305141	0.352165	0.262941	0.249386	0.286346	0.328057	0.283427	0.327221	0.244609	0.278629	0.239013	0.292467	0.299064	0.274369	0.307726	0.312457	0.260257	0.273153	0.314244	0.25934	0.299745	0.247064	0.240504	0.282878	0.25366	0.277416	0.30177	0.2708	0.264542	0.249797	0.294054	0.285188
0	ENSG00000150456	EEF1AKMT1	0.261628	0.24031	0.217054	0.236434	0.21124	0.232558	0.234496	0.248062	0.213178	0.26938	0.226744	0.263566	0.267442	0.222868	0.215116	0.304264	0.187984	0.213178	0.222868	0.248062	0.253876	0.172481	0.253876	0.209302	0.24031	0.197674	0.236434	0.253876	0.24031	0.234496	0.26938	0.226744	0.209302	0.267442	0.228682	0.281008	0.189922	0.207364	0.267442	0.21124	0.222868	0.232558	0.242248	0.224806	0.205426	0.25969	0.228682
1	ENSG00000150672	DLG2	0.329089	0.339818	0.296716	0.290243	0.237588	0.316467	0.308615	0.340793	0.273617	0.372929	0.410695	0.424114	0.413146	0.29435	0.281488	0.418204	0.379565	0.302423	0.277259	0.296582	0.349381	0.28694	0.350176	0.280511	0.329038	0.264771	0.319898	0.337986	0.315259	0.343486	0.349644	0.300638	0.263454	0.442815	0.286784	0.347338	0.257223	0.285472	0.329864	0.274174	0.279189	0.303689	0.347324	0.308174	0.276193	0.322881	0.303985
0	ENSG00000150676	CCDC83	0.058642	0.0555556	0.0401235	0.0493827	0.0432099	0.0524691	0.0524691	0.058642	0.037037	0.058642	0.0555556	0.0617284	0.0679012	0.0462963	0.037037	0.0771605	0.0740741	0.0339506	0.0462963	0.0462963	0.0648148	0.058642	0.0648148	0.0401235	0.0462963	0.037037	0.0524691	0.0524691	0.0555556	0.0648148	0.0648148	0.0648148	0.037037	0.0648148	0.0462963	0.0555556	0.0401235	0.0524691	0.0493827	0.0493827	0.0432099	0.0555556	0.0555556	0.058642	0.037037	0.0555556	0.0493827
1	ENSG00000151247	EIF4E	0.384591	0.380962	0.288212	0.359689	0.247965	0.37104	0.293673	0.384025	0.277188	0.307287	0.293971	0.349179	0.369732	0.275532	0.339391	0.43276	0.223607	0.357932	0.346557	0.351854	0.391392	0.337063	0.393147	0.331141	0.3743	0.268839	0.372557	0.381938	0.377567	0.39327	0.39522	0.298298	0.272633	0.364028	0.343922	0.384416	0.265984	0.282973	0.369097	0.292241	0.396891	0.308384	0.378248	0.359025	0.271842	0.425102	0.291542
0	ENSG00000151650	VENTX	0.165931	0.162119	0.137064	0.15558	0.112915	0.163584	0.13844	0.163963	0.136874	0.164249	0.143738	0.145668	0.152722	0.125258	0.137636	0.173663	0.129571	0.144705	0.143991	0.130171	0.167254	0.13337	0.172682	0.125641	0.163674	0.126034	0.160649	0.165911	0.162303	0.168554	0.171497	0.140511	0.128513	0.160765	0.135266	0.160853	0.123762	0.1262	0.14919	0.13461	0.144213	0.148377	0.167482	0.154776	0.126537	0.15426	0.137187
0	ENSG00000151665	PIGF	0.129159	0.136429	0.0853848	0.10617	0.0826284	0.112285	0.121984	0.110405	0.12298	0.151357	0.142404	0.106378	0.108616	0.101418	0.105434	0.16368	0.129832	0.108949	0.0652863	0.0967468	0.138674	0.127801	0.146388	0.0929188	0.118373	0.0844441	0.132718	0.146748	0.098355	0.119112	0.143978	0.103554	0.121788	0.155245	0.0893788	0.127746	0.0939265	0.099872	0.112085	0.103074	0.101186	0.109512	0.108836	0.0974576	0.0922998	0.121057	0.135233
0	ENSG00000151715	TMEM45B	0.106502	0.105467	0.0911124	0.0975264	0.0804637	0.104029	0.0954628	0.101173	0.0928807	0.10958	0.104856	0.099144	0.113661	0.0911886	0.0943869	0.111349	0.111873	0.0950917	0.0916183	0.0943323	0.109696	0.0929747	0.113259	0.090165	0.101581	0.0879535	0.101327	0.104142	0.0986957	0.104012	0.109233	0.0967951	0.0944748	0.11339	0.0917232	0.108094	0.087642	0.0962081	0.100576	0.0915104	0.0954059	0.0991652	0.101811	0.0955362	0.0863288	0.100798	0.104981
0	ENSG00000151923	TIAL1	0.186114	0.179497	0.156767	0.174789	0.127213	0.182698	0.157198	0.185429	0.153989	0.186151	0.166282	0.163357	0.173275	0.138067	0.155547	0.201398	0.131177	0.170293	0.162934	0.14799	0.188197	0.143863	0.192403	0.145195	0.185968	0.142996	0.182914	0.189545	0.181904	0.190868	0.196925	0.160577	0.142006	0.180987	0.157942	0.18445	0.136354	0.13697	0.173879	0.151015	0.158405	0.169093	0.188454	0.168848	0.146063	0.174069	0.154341
0	ENSG00000151962	RBM46	0.168596	0.15809	0.137904	0.154369	0.122591	0.151098	0.141543	0.167577	0.141847	0.179706	0.148736	0.152651	0.163542	0.137569	0.133957	0.183862	0.141372	0.149878	0.132812	0.135169	0.157448	0.114016	0.165278	0.131974	0.160374	0.126749	0.153042	0.155739	0.147045	0.166683	0.16516	0.151208	0.131829	0.173123	0.14153	0.164395	0.128098	0.138254	0.159297	0.138844	0.138489	0.147177	0.154134	0.137539	0.126132	0.158951	0.145691
0	ENSG00000152253	SPC25	0.0696547	0.0840941	0.0608112	0.0638724	0.0487931	0.0690879	0.0693548	0.0720357	0.0692415	0.085835	0.0911638	0.0663668	0.0669337	0.0545754	0.0587704	0.0915039	0.0654597	0.062852	0.0496599	0.0583169	0.0847743	0.0726831	0.0837539	0.0552557	0.0686343	0.0546888	0.078085	0.0787653	0.0680674	0.0682942	0.0830737	0.0609246	0.0658401	0.0882159	0.0566162	0.0715822	0.0589971	0.0592239	0.0640992	0.0582035	0.0596774	0.0622851	0.0687477	0.0642126	0.0576366	0.06614	0.07389
1	ENSG00000152413	HOMER1	0.253585	0.264385	0.236626	0.253692	0.180693	0.255752	0.24453	0.258023	0.220898	0.329842	0.303135	0.248712	0.278939	0.215277	0.238493	0.350931	0.295392	0.235708	0.211078	0.23132	0.26834	0.225713	0.269384	0.21631	0.258783	0.207805	0.255164	0.270822	0.252568	0.264315	0.273802	0.254753	0.203472	0.343015	0.229863	0.26512	0.209424	0.213575	0.260615	0.216732	0.23183	0.249585	0.261475	0.23028	0.211284	0.254847	0.235179
0	ENSG00000152430	BOLL	0.171298	0.154847	0.127346	0.147282	0.106214	0.14832	0.132684	0.171868	0.144148	0.179733	0.158495	0.156069	0.168882	0.125241	0.1334	0.19033	0.155071	0.144741	0.114624	0.123035	0.152479	0.142352	0.177088	0.114096	0.164978	0.110717	0.152399	0.162336	0.137043	0.179338	0.175547	0.14908	0.11719	0.172209	0.129505	0.167353	0.119204	0.134403	0.154066	0.118451	0.13115	0.147644	0.165054	0.127054	0.116622	0.155184	0.147616
0	ENSG00000152683	SLC30A6	0.0714286	0.0654762	0.0535714	0.077381	0.0535714	0.0833333	0.0654762	0.0833333	0.0714286	0.0892857	0.0892857	0.0892857	0.0892857	0.0535714	0.0714286	0.107143	0.107143	0.0833333	0.0595238	0.0535714	0.0714286	0.0654762	0.0714286	0.0535714	0.0833333	0.0535714	0.0654762	0.0714286	0.077381	0.0595238	0.0714286	0.0833333	0.0535714	0.0892857	0.0535714	0.0714286	0.0535714	0.0595238	0.0714286	0.0595238	0.0714286	0.0714286	0.0833333	0.0714286	0.0535714	0.0714286	0.047619
0	ENSG00000152689	RASGRP3	0.108586	0.119949	0.10101	0.106061	0.0858586	0.108586	0.0997475	0.102273	0.0972222	0.131313	0.130051	0.123737	0.130051	0.0934343	0.0972222	0.131313	0.123737	0.0984848	0.0883838	0.0959596	0.125	0.0871212	0.126263	0.0921717	0.113636	0.084596	0.0972222	0.114899	0.108586	0.116162	0.123737	0.0984848	0.0896465	0.140152	0.10101	0.128788	0.0896465	0.0984848	0.121212	0.0972222	0.102273	0.106061	0.109848	0.114899	0.0896465	0.117424	0.094697
0	ENSG00000152904	GGPS1	0.122293	0.147187	0.136248	0.145099	0.0772121	0.0916313	0.0882502	0.123586	0.128182	0.172379	0.0874547	0.0873553	0.145994	0.0835764	0.103686	0.177451	0.133154	0.111056	0.0859631	0.143806	0.150369	0.177064	0.123188	0.110658	0.118614	0.1032	0.144502	0.120801	0.0934213	0.091333	0.154546	0.144402	0.09762	0.172479	0.129177	0.12468	0.0782065	0.113045	0.144999	0.0847697	0.136944	0.114337	0.118812	0.0873553	0.0785048	0.118415	0.116724
1	ENSG00000153130	SCOC	0.204144	0.198162	0.18163	0.18873	0.131714	0.195403	0.177705	0.201682	0.153462	0.18062	0.168835	0.170055	0.191452	0.156145	0.164792	0.208742	0.16334	0.176338	0.170201	0.166562	0.207628	0.180259	0.203304	0.152786	0.191873	0.148322	0.189629	0.199524	0.193557	0.201248	0.20749	0.181955	0.148737	0.19473	0.172984	0.202683	0.15486	0.170612	0.197259	0.162939	0.1691	0.190089	0.201512	0.187668	0.142119	0.19632	0.181778
0	ENSG00000153560	UBP1	0.119071	0.121373	0.103041	0.119861	0.0822277	0.109829	0.101672	0.114911	0.104888	0.122246	0.107326	0.106781	0.115696	0.0909509	0.0931819	0.137003	0.110445	0.109187	0.0884201	0.106052	0.129745	0.0977529	0.129403	0.0925902	0.108573	0.0873733	0.112244	0.121859	0.112077	0.12607	0.130372	0.111033	0.103333	0.11885	0.100361	0.117229	0.0946272	0.0953008	0.113992	0.0985569	0.118608	0.115249	0.122562	0.103864	0.0980513	0.118673	0.103107
0	ENSG00000154814	OXNAD1	0.129559	0.139138	0.122707	0.127925	0.0867906	0.132837	0.131249	0.134384	0.122455	0.139923	0.137356	0.127023	0.134943	0.108358	0.127181	0.149814	0.103444	0.118918	0.112337	0.119926	0.145109	0.12474	0.143619	0.117436	0.129473	0.119172	0.139091	0.146403	0.12864	0.138061	0.14204	0.120895	0.123455	0.146412	0.117152	0.140078	0.0978481	0.110131	0.126687	0.121993	0.123825	0.128786	0.135237	0.123062	0.112172	0.13164	0.120946
0	ENSG00000154839	SKA1	0.146095	0.144438	0.112491	0.136868	0.0925341	0.129032	0.127117	0.134743	0.121314	0.150155	0.122833	0.123905	0.137484	0.108067	0.115342	0.160374	0.110128	0.115442	0.110709	0.120613	0.143447	0.12906	0.144775	0.116482	0.146478	0.11113	0.146226	0.145292	0.126475	0.143023	0.153366	0.132444	0.111868	0.147276	0.115197	0.141304	0.101835	0.102528	0.125119	0.119014	0.108778	0.122325	0.142299	0.118277	0.104219	0.13672	0.121977
0	ENSG00000155324	GRAMD2B	0.0723559	0.0762841	0.0662909	0.0686307	0.056382	0.0710212	0.0688056	0.0744455	0.0704984	0.0808812	0.078162	0.0702721	0.0784919	0.0624574	0.0662359	0.086722	0.0691966	0.0684942	0.0649026	0.0686598	0.0775269	0.0675429	0.0808507	0.0624312	0.0723765	0.0606119	0.0755126	0.0789646	0.0743632	0.0773908	0.0810492	0.0711606	0.0703503	0.0851623	0.0674348	0.0790491	0.0601092	0.0665051	0.0694541	0.0653892	0.0636484	0.0681248	0.0727317	0.0724717	0.0621894	0.0713103	0.070384
0	ENSG00000155330	C16orf87	0.202346	0.198314	0.171554	0.160924	0.122067	0.202346	0.202346	0.186217	0.211877	0.198314	0.198314	0.202346	0.198314	0.179619	0.238636	0.206378	0.187683	0.186217	0.186217	0.175587	0.202346	0.13673	0.206378	0.175587	0.202346	0.171554	0.198314	0.202346	0.202346	0.202346	0.202346	0.198314	0.211877	0.198314	0.175587	0.194282	0.171554	0.186217	0.179619	0.179619	0.198314	0.198314	0.206378	0.179619	0.175587	0.206378	0.179619
0	ENSG00000155545	MIER3	0.142247	0.129932	0.104199	0.119372	0.0936806	0.130955	0.121652	0.1347	0.111865	0.138735	0.113389	0.132944	0.122229	0.105996	0.12227	0.153831	0.105223	0.125628	0.113312	0.112616	0.142962	0.110223	0.140105	0.107443	0.130705	0.101074	0.129122	0.134063	0.1347	0.139063	0.139236	0.120551	0.110437	0.142384	0.103949	0.1447	0.105514	0.111884	0.122075	0.115146	0.105955	0.126843	0.132866	0.121843	0.106401	0.128581	0.105223
1	ENSG00000155974	GRIP1	0.294424	0.297679	0.256845	0.289971	0.182652	0.268086	0.269548	0.281776	0.236912	0.283172	0.286493	0.256908	0.290263	0.20422	0.21394	0.31843	0.260312	0.26042	0.247273	0.267915	0.294062	0.267468	0.304482	0.241631	0.278038	0.215401	0.298932	0.300059	0.274236	0.304346	0.31469	0.272696	0.204889	0.297166	0.264375	0.298716	0.233924	0.206421	0.291823	0.255243	0.249379	0.262548	0.294458	0.241827	0.213747	0.294832	0.263324
1	ENSG00000156097	GPR61	0.103774	0.102823	0.0862114	0.0887354	0.0775426	0.0959375	0.0851446	0.0974838	0.106524	0.124345	0.11396	0.119719	0.131776	0.0943002	0.104147	0.129604	0.111888	0.09374	0.0839188	0.0892096	0.105996	0.0887615	0.110164	0.0877834	0.100241	0.0836126	0.0983809	0.105587	0.0932776	0.103405	0.10498	0.0890601	0.113256	0.123182	0.0863124	0.106727	0.0859737	0.0897607	0.0976195	0.0892098	0.0936379	0.0953913	0.099123	0.0944998	0.0825025	0.0983045	0.0982184
0	ENSG00000156966	B3GNT7	0.23869	0.23869	0.221429	0.229762	0.209524	0.22619	0.230952	0.229762	0.241667	0.273214	0.275	0.238095	0.256548	0.226786	0.230952	0.267262	0.281548	0.22381	0.206548	0.221429	0.260119	0.2625	0.265476	0.217857	0.230357	0.214881	0.2375	0.238095	0.223214	0.230357	0.245238	0.229762	0.255952	0.277381	0.217857	0.244048	0.214881	0.220238	0.230357	0.220833	0.22619	0.230952	0.233929	0.22381	0.214286	0.233333	0.266071
0	ENSG00000157110	RBPMS	0.159388	0.155459	0.131059	0.146745	0.108626	0.153905	0.138219	0.158784	0.129538	0.158234	0.143177	0.142134	0.149698	0.125526	0.129051	0.171003	0.13095	0.140935	0.131792	0.130559	0.16546	0.128705	0.169844	0.122957	0.154065	0.119164	0.151618	0.159456	0.149188	0.166889	0.166992	0.142812	0.121537	0.155633	0.131716	0.158774	0.119885	0.127561	0.145004	0.13044	0.130665	0.141673	0.160548	0.138377	0.121661	0.155319	0.138779
0	ENSG00000157353	FCSK	0.117419	0.112822	0.0890408	0.104286	0.0836883	0.10747	0.101597	0.110214	0.0990796	0.131674	0.102207	0.115283	0.116136	0.0945231	0.0999488	0.139341	0.0883912	0.0982104	0.0976907	0.0934673	0.117825	0.080131	0.129659	0.0988764	0.11123	0.0893573	0.095579	0.116379	0.0990796	0.116582	0.11988	0.119937	0.0941901	0.127231	0.103766	0.121122	0.086726	0.0986733	0.110101	0.0934673	0.0976339	0.0939302	0.11577	0.104172	0.0939302	0.112416	0.0990228
1	ENSG00000157470	FAM81A	0.143712	0.150328	0.12336	0.131046	0.0966357	0.127279	0.114815	0.149432	0.12496	0.146755	0.127832	0.136584	0.150784	0.112893	0.1283	0.163593	0.132148	0.105167	0.124096	0.127597	0.151412	0.132324	0.157576	0.115262	0.139776	0.109159	0.131713	0.146402	0.138492	0.146535	0.156554	0.124366	0.11808	0.155412	0.122276	0.144934	0.108694	0.115945	0.135848	0.12239	0.122464	0.132519	0.144751	0.130672	0.110121	0.141489	0.134825
0	ENSG00000158042	MRPL17	0.154439	0.151106	0.107694	0.151106	0.103308	0.146539	0.118635	0.142625	0.121966	0.164908	0.148818	0.128637	0.146828	0.114726	0.109394	0.171575	0.105302	0.124541	0.132151	0.118239	0.138059	0.0613851	0.1473	0.136065	0.145959	0.110738	0.121681	0.143675	0.133673	0.142153	0.145197	0.132914	0.112727	0.150342	0.137118	0.148822	0.0960626	0.0947256	0.132914	0.123782	0.123782	0.126065	0.142625	0.134434	0.125302	0.129109	0.136065
0	ENSG00000158315	RHBDL2	0.137991	0.138345	0.127624	0.125261	0.109254	0.117611	0.122041	0.132408	0.114689	0.180613	0.157516	0.142365	0.156157	0.116904	0.122338	0.178752	0.146851	0.131198	0.126619	0.125912	0.14257	0.13935	0.141565	0.117611	0.133766	0.113535	0.140206	0.135628	0.130695	0.136484	0.144282	0.136279	0.104675	0.175681	0.119621	0.131198	0.109757	0.11011	0.131198	0.119472	0.118616	0.124404	0.143277	0.117611	0.112325	0.137135	0.11454
0	ENSG00000158714	SLAMF8	0.116427	0.131226	0.108094	0.110872	0.102538	0.11499	0.103879	0.119205	0.112308	0.129885	0.122893	0.117864	0.134004	0.106034	0.112308	0.12773	0.118056	0.116427	0.106657	0.106657	0.122797	0.111494	0.128544	0.108094	0.121983	0.101102	0.113649	0.121983	0.109435	0.117768	0.126293	0.108094	0.11796	0.127107	0.109435	0.121983	0.106657	0.110872	0.124856	0.112213	0.104502	0.109435	0.109435	0.110872	0.101102	0.119205	0.117337
0	ENSG00000158786	PLA2G2F	0.106167	0.0814061	0.0742836	0.0789132	0.0714346	0.101538	0.0782009	0.12523	0.0785571	0.159251	0.122381	0.0842551	0.148211	0.0757081	0.0771326	0.116139	0.123806	0.0778448	0.0735713	0.0749958	0.102962	0.051303	0.131997	0.0771326	0.101181	0.0778448	0.0990447	0.106167	0.0764203	0.123806	0.102606	0.0846112	0.0742836	0.131641	0.0764203	0.128079	0.0757081	0.100113	0.099757	0.0764203	0.0757081	0.0742836	0.124162	0.0778448	0.0742836	0.101538	0.0771326
0	ENSG00000159374	M1AP	0.131052	0.140396	0.118072	0.127061	0.10159	0.126408	0.126969	0.135019	0.119278	0.169969	0.144541	0.117792	0.121042	0.113115	0.111574	0.1774	0.109361	0.123077	0.103154	0.121919	0.146812	0.112192	0.141571	0.10842	0.128336	0.105228	0.135343	0.140463	0.127109	0.136417	0.145329	0.136811	0.113869	0.154378	0.120881	0.131642	0.108112	0.110898	0.124267	0.114888	0.119561	0.12272	0.141491	0.118088	0.110373	0.128402	0.137324
0	ENSG00000159399	HK2	0.21507	0.210018	0.174494	0.183419	0.141656	0.196952	0.190288	0.209215	0.187971	0.197303	0.198375	0.183835	0.193883	0.158515	0.182515	0.222096	0.176799	0.190996	0.179213	0.177686	0.218568	0.180405	0.21776	0.169623	0.202185	0.164393	0.198266	0.204384	0.204438	0.210635	0.218699	0.192702	0.188585	0.208618	0.177106	0.205653	0.155816	0.17063	0.189363	0.175212	0.181891	0.194705	0.201722	0.189595	0.163819	0.198458	0.194007
0	ENSG00000159840	ZYX	0.173686	0.168317	0.134574	0.142112	0.12106	0.155164	0.151888	0.165286	0.147025	0.170233	0.167204	0.155213	0.169669	0.13316	0.1495	0.184145	0.156939	0.140706	0.12422	0.145451	0.175855	0.144946	0.172059	0.139369	0.161374	0.131846	0.16562	0.171378	0.154909	0.174065	0.179407	0.152964	0.138375	0.168859	0.145873	0.177458	0.125126	0.138866	0.159377	0.148426	0.13919	0.154189	0.169082	0.143701	0.141951	0.155511	0.146472
0	ENSG00000160570	DEDD2	0.197576	0.19336	0.151995	0.174203	0.111143	0.173466	0.14917	0.189833	0.143392	0.178506	0.158393	0.158569	0.175698	0.141567	0.145038	0.204028	0.131851	0.158342	0.159071	0.154246	0.203726	0.149684	0.202898	0.144487	0.172158	0.137139	0.169886	0.183148	0.183191	0.192792	0.192396	0.157624	0.135121	0.183749	0.151419	0.193511	0.128019	0.149652	0.176121	0.149256	0.158722	0.166134	0.182123	0.165834	0.132219	0.176962	0.159369
0	ENSG00000160767	FAM189B	0.21875	0.1875	0.15625	0.1875	0.15625	0.15625	0.15625	0.21875	0.1875	0.15625	0.1875	0.15625	0.15625	0.15625	0.25	0.15625	0.1875	0.21875	0.125	0.15625	0.1875	0.21875	0.15625	0.15625	0.15625	0.15625	0.15625	0.21875	0.1875	0.15625	0.21875	0.15625	0.1875	0.15625	0.15625	0.1875	0.15625	0.15625	0.21875	0.1875	0.125	0.15625	0.21875	0.1875	0.15625	0.1875	0.125
1	ENSG00000161082	CELF5	0.160227	0.155659	0.131343	0.147381	0.107246	0.14484	0.128442	0.159965	0.12733	0.167641	0.134317	0.133375	0.147279	0.118512	0.119313	0.173858	0.130821	0.144266	0.1253	0.122762	0.154881	0.12585	0.161821	0.113864	0.152301	0.112892	0.148116	0.154804	0.147332	0.158359	0.16249	0.146508	0.116329	0.163618	0.124662	0.157233	0.119112	0.135498	0.149015	0.124042	0.134545	0.144822	0.15744	0.137397	0.118204	0.147895	0.134182
0	ENSG00000161217	PCYT1A	0.156807	0.156761	0.12832	0.133626	0.10675	0.147368	0.136283	0.145485	0.128377	0.148884	0.138038	0.139496	0.148183	0.123373	0.134031	0.16968	0.133878	0.130335	0.127942	0.136477	0.166336	0.128839	0.162334	0.118489	0.14226	0.114726	0.154094	0.154731	0.148354	0.156406	0.163156	0.137469	0.128644	0.158339	0.123854	0.156314	0.111512	0.125362	0.143691	0.122275	0.134618	0.144014	0.146783	0.131061	0.113741	0.145628	0.133979
0	ENSG00000161542	PRPSAP1	0.184545	0.175964	0.153567	0.161561	0.1407	0.183629	0.167023	0.184392	0.161586	0.191163	0.157304	0.145187	0.170767	0.143194	0.162373	0.199679	0.158985	0.170818	0.148055	0.163965	0.192341	0.164712	0.190067	0.138089	0.169189	0.137238	0.173777	0.165636	0.152746	0.185934	0.179649	0.1592	0.157215	0.188888	0.150753	0.180214	0.126844	0.133124	0.171083	0.157047	0.150677	0.165621	0.168499	0.151065	0.138653	0.180026	0.155289
0	ENSG00000161618	ALDH16A1	0.150253	0.148047	0.113894	0.135426	0.0805825	0.127716	0.108838	0.131038	0.111579	0.159733	0.144044	0.14187	0.145438	0.0950825	0.121879	0.160438	0.142638	0.12057	0.11943	0.114591	0.156412	0.121413	0.159346	0.10789	0.133555	0.103183	0.12734	0.146136	0.136197	0.146805	0.156165	0.109573	0.118366	0.1664	0.123748	0.151983	0.101954	0.127848	0.147993	0.105959	0.126715	0.140965	0.14236	0.133695	0.107366	0.140525	0.12264
0	ENSG00000162374	ELAVL4	0.2172	0.253232	0.190939	0.195734	0.163044	0.215677	0.207218	0.223579	0.200602	0.285445	0.212956	0.209059	0.221481	0.177781	0.210247	0.318469	0.18772	0.220912	0.194046	0.222038	0.257092	0.153104	0.258041	0.189761	0.236068	0.187918	0.226721	0.223603	0.228472	0.23183	0.233499	0.204808	0.185629	0.276717	0.215569	0.254262	0.192245	0.190411	0.210043	0.202617	0.211659	0.228445	0.216574	0.214246	0.185603	0.203772	0.195202
0	ENSG00000162399	BSND	0.145877	0.14134	0.124474	0.13599	0.111095	0.13974	0.128978	0.137887	0.124027	0.139087	0.136646	0.134814	0.143532	0.122643	0.125277	0.148397	0.131442	0.129017	0.118176	0.125971	0.145912	0.129337	0.14604	0.120307	0.138381	0.116263	0.135913	0.144974	0.136043	0.145107	0.144296	0.129403	0.122042	0.142895	0.124851	0.147567	0.117171	0.121797	0.130786	0.121266	0.12953	0.133273	0.138457	0.128962	0.121269	0.140964	0.1363
0	ENSG00000162728	KCNJ9	0.200295	0.198526	0.17374	0.184135	0.16204	0.185929	0.174938	0.191501	0.214701	0.191267	0.211355	0.191884	0.189599	0.207601	0.16499	0.194326	0.279706	0.172108	0.165999	0.181771	0.197905	0.186797	0.196498	0.17142	0.183468	0.17088	0.187779	0.193447	0.178509	0.193125	0.204233	0.177037	0.21163	0.195936	0.17806	0.208133	0.173985	0.166834	0.179351	0.174057	0.151277	0.175634	0.180693	0.173265	0.178366	0.200421	0.180823
0	ENSG00000162881	OXER1	0.166291	0.149902	0.129349	0.148712	0.118871	0.159881	0.144606	0.160436	0.136467	0.162006	0.145153	0.15317	0.157587	0.129822	0.14268	0.173626	0.12519	0.150508	0.139992	0.130353	0.162668	0.128395	0.165309	0.131746	0.162116	0.133677	0.157554	0.16232	0.153573	0.160938	0.164208	0.137416	0.126975	0.159959	0.139643	0.161948	0.128038	0.129661	0.151841	0.13576	0.132931	0.147281	0.158043	0.140447	0.126762	0.152227	0.131752
0	ENSG00000162975	KCNF1	0.168393	0.157038	0.143471	0.162426	0.134019	0.154907	0.143032	0.161489	0.139832	0.230405	0.157257	0.136245	0.191844	0.135128	0.137742	0.241397	0.159584	0.13284	0.128016	0.148567	0.16199	0.15143	0.176292	0.139012	0.165656	0.134658	0.151762	0.158495	0.148054	0.172477	0.160892	0.152511	0.133442	0.187448	0.14271	0.175851	0.156083	0.163087	0.153108	0.15228	0.146244	0.166757	0.161567	0.143795	0.140174	0.154118	0.142818
0	ENSG00000163006	CCDC138	0.130459	0.139769	0.124834	0.131273	0.10288	0.130256	0.125248	0.137006	0.123091	0.137523	0.129807	0.134489	0.137252	0.111838	0.121615	0.149319	0.123274	0.123194	0.112278	0.121513	0.145063	0.12013	0.143959	0.11219	0.13019	0.112458	0.132971	0.139743	0.129689	0.142341	0.14326	0.126343	0.120941	0.140607	0.121043	0.137536	0.106557	0.11823	0.129141	0.118457	0.119949	0.134207	0.135792	0.124155	0.113055	0.135135	0.12013
0	ENSG00000163344	PMVK	0.159268	0.16465	0.131071	0.161492	0.12088	0.152111	0.148774	0.148423	0.128559	0.160498	0.138714	0.133895	0.147905	0.136196	0.155291	0.181583	0.186801	0.151338	0.106029	0.136236	0.164824	0.152903	0.17515	0.130034	0.161138	0.112151	0.161009	0.173244	0.153546	0.176152	0.171808	0.151245	0.127431	0.176684	0.136671	0.166472	0.129902	0.145914	0.164265	0.133025	0.136584	0.138571	0.168776	0.144474	0.131031	0.172508	0.149949
0	ENSG00000163440	PDCL2	0.264463	0.254305	0.222085	0.250581	0.174987	0.252825	0.25092	0.253661	0.198553	0.305166	0.285681	0.213628	0.225466	0.239701	0.207674	0.283729	0.284759	0.229279	0.202001	0.237769	0.267922	0.301373	0.269314	0.187734	0.256386	0.20035	0.24301	0.278855	0.269407	0.259776	0.284182	0.254632	0.199893	0.270138	0.193671	0.265098	0.223378	0.249573	0.261971	0.188692	0.227785	0.216057	0.281028	0.248836	0.220371	0.247685	0.270912
0	ENSG00000163464	CXCR1	0.159894	0.152865	0.128915	0.149207	0.110211	0.14975	0.131941	0.152105	0.12862	0.151221	0.139851	0.148601	0.15353	0.128799	0.13016	0.172042	0.137084	0.143582	0.1374	0.13467	0.162662	0.130834	0.163647	0.129498	0.15945	0.11375	0.1399	0.148886	0.145252	0.157355	0.157707	0.128949	0.126165	0.15555	0.117633	0.1674	0.118877	0.124416	0.143621	0.117605	0.137549	0.140374	0.148687	0.140685	0.123351	0.14292	0.137534
0	ENSG00000163694	RBM47	0.171073	0.163186	0.135522	0.151867	0.108207	0.158377	0.142443	0.151217	0.154948	0.184686	0.154985	0.152872	0.157344	0.128698	0.156593	0.195189	0.133427	0.148942	0.147197	0.122809	0.162088	0.121757	0.167817	0.132868	0.163447	0.127006	0.154417	0.168855	0.15674	0.16739	0.170403	0.148046	0.139482	0.173338	0.135378	0.166126	0.115878	0.122971	0.150624	0.131882	0.138886	0.146709	0.164896	0.144533	0.12745	0.156176	0.133312
0	ENSG00000163959	SLC51A	0.140761	0.146092	0.124366	0.131159	0.089441	0.139208	0.120199	0.138729	0.118543	0.145704	0.14463	0.130965	0.13979	0.102834	0.123111	0.154827	0.118064	0.127666	0.124275	0.122813	0.151915	0.129102	0.149301	0.120678	0.136206	0.108851	0.134653	0.150078	0.139984	0.144255	0.149495	0.126605	0.117184	0.144048	0.128533	0.147554	0.105538	0.118543	0.134459	0.125621	0.120872	0.134938	0.141537	0.136491	0.107104	0.137953	0.118051
0	ENSG00000164023	SGMS2	0.101642	0.100438	0.0921567	0.0964571	0.0876063	0.098994	0.094016	0.0954207	0.0924673	0.103075	0.105475	0.0935445	0.102718	0.0930203	0.0906681	0.0981259	0.113283	0.0957555	0.0884729	0.0971816	0.103128	0.0955981	0.106865	0.0888789	0.0992953	0.0858406	0.0992434	0.103154	0.0929852	0.105281	0.10154	0.0937618	0.0925147	0.101931	0.0921305	0.104221	0.0878696	0.0920485	0.100292	0.0934452	0.0935016	0.0993811	0.0970303	0.091386	0.0880154	0.104864	0.10073
1	ENSG00000164082	GRM2	0.18431	0.174421	0.155316	0.167715	0.138143	0.171224	0.164531	0.175875	0.157571	0.178623	0.191584	0.181964	0.19689	0.158612	0.158593	0.206805	0.210921	0.159786	0.150863	0.165347	0.18619	0.159741	0.190539	0.154091	0.17907	0.148995	0.177583	0.181767	0.169917	0.18245	0.188911	0.163285	0.15221	0.200574	0.156984	0.186572	0.147888	0.158153	0.173262	0.156097	0.165631	0.174995	0.176412	0.162061	0.149354	0.17753	0.166411
0	ENSG00000164106	SCRG1	0.120616	0.112306	0.0753405	0.10625	0.0703299	0.112625	0.0979412	0.106104	0.112205	0.100262	0.0977489	0.0909075	0.0965166	0.0962467	0.120473	0.100111	0.1343	0.10329	0.092453	0.0897258	0.118656	0.0810816	0.123363	0.0955162	0.11663	0.0730952	0.107192	0.119345	0.094921	0.120631	0.12177	0.101937	0.109164	0.101023	0.0904326	0.131157	0.0972764	0.0911703	0.102043	0.0887711	0.0898367	0.10896	0.0989147	0.0890637	0.0856167	0.117186	0.118367
0	ENSG00000164181	ELOVL7	0.0799739	0.080877	0.0651402	0.0694899	0.0559098	0.0823392	0.0695187	0.08685	0.0723963	0.0867719	0.0884484	0.0780915	0.0971533	0.0598437	0.0733417	0.0970531	0.0919286	0.0729319	0.0580222	0.0704919	0.0855526	0.0839775	0.0853981	0.0650237	0.0791565	0.0634799	0.0791624	0.0820707	0.0752316	0.0853532	0.0873185	0.0791287	0.0744063	0.0915409	0.0683505	0.0894343	0.0593916	0.0661164	0.0746187	0.0670072	0.0657157	0.0710707	0.0831602	0.0710095	0.0685241	0.0782539	0.0745894
0	ENSG00000164674	SYTL3	0.182767	0.178231	0.159674	0.166085	0.116639	0.168295	0.159526	0.171255	0.175269	0.184214	0.197099	0.174294	0.205836	0.16233	0.176344	0.204498	0.188919	0.167301	0.136504	0.168622	0.201024	0.131618	0.199013	0.165288	0.185176	0.161653	0.191742	0.193276	0.171999	0.177254	0.198547	0.173197	0.168748	0.2061	0.169979	0.187559	0.134331	0.155704	0.185205	0.161461	0.154265	0.168279	0.168448	0.163954	0.161007	0.174966	0.173152
0	ENSG00000165061	ZMAT4	0.249391	0.248526	0.216496	0.235192	0.184587	0.232154	0.217879	0.263457	0.185272	0.257865	0.233328	0.217059	0.222708	0.205751	0.20359	0.271838	0.203547	0.207194	0.208263	0.226006	0.245342	0.215293	0.254181	0.192404	0.236512	0.191707	0.230845	0.248655	0.236027	0.243572	0.24899	0.226478	0.186919	0.250841	0.18141	0.251299	0.203223	0.206657	0.237681	0.199379	0.195315	0.213966	0.241872	0.229081	0.201139	0.228969	0.221073
1	ENSG00000165209	STRBP	0.228179	0.233305	0.203295	0.223841	0.16246	0.21708	0.194817	0.249597	0.182073	0.244402	0.212384	0.21328	0.227161	0.183667	0.191578	0.257672	0.194315	0.20211	0.188347	0.195393	0.227269	0.193879	0.231996	0.174339	0.220105	0.171229	0.217759	0.231859	0.215272	0.228953	0.233814	0.198782	0.178262	0.24008	0.178844	0.231028	0.17819	0.182907	0.229037	0.183236	0.194938	0.202585	0.239202	0.205003	0.180083	0.214066	0.200035
0	ENSG00000165406	MARCHF8	0.0841203	0.0876172	0.0720548	0.0843769	0.0635608	0.0789833	0.0797917	0.077419	0.076499	0.0838	0.083588	0.0758261	0.0870135	0.0735184	0.0800141	0.0868041	0.113185	0.0753228	0.0684234	0.0729247	0.0957422	0.0885938	0.0926174	0.0769568	0.0786453	0.071629	0.0815382	0.085116	0.0732825	0.0790175	0.0844583	0.0745141	0.0815572	0.0925551	0.073665	0.0830017	0.076933	0.0725183	0.0852627	0.0685043	0.074395	0.0765989	0.0770455	0.06877	0.0683979	0.0764821	0.0861355
0	ENSG00000165449	SLC16A9	0.157629	0.151926	0.106298	0.129224	0.0991657	0.126797	0.123938	0.162792	0.12972	0.164829	0.154818	0.133875	0.157895	0.115435	0.112074	0.178773	0.155885	0.123799	0.0963386	0.122145	0.151147	0.150357	0.157863	0.106911	0.156338	0.101646	0.154508	0.163032	0.129891	0.174154	0.17362	0.154791	0.109215	0.167667	0.119665	0.161763	0.106298	0.127314	0.139812	0.105977	0.109915	0.139199	0.144714	0.123436	0.108975	0.148747	0.136953
0	ENSG00000165588	OTX2	0.161202	0.165045	0.138056	0.155985	0.105548	0.156073	0.147479	0.157454	0.135041	0.166703	0.157201	0.144067	0.156896	0.122457	0.130496	0.181591	0.135933	0.138092	0.126308	0.136581	0.171571	0.14216	0.169236	0.128409	0.15336	0.120145	0.161488	0.165843	0.150928	0.163949	0.165874	0.143695	0.126936	0.166919	0.134706	0.160308	0.118618	0.128851	0.14966	0.131931	0.13981	0.148158	0.159134	0.139058	0.115684	0.152987	0.145482
0	ENSG00000165695	AK8	0.185081	0.184558	0.150794	0.156188	0.105699	0.172565	0.143766	0.18103	0.153502	0.183539	0.159462	0.177626	0.173279	0.146082	0.172218	0.197926	0.15528	0.143372	0.144208	0.14964	0.192646	0.156024	0.190596	0.131065	0.162939	0.12727	0.173453	0.175446	0.163434	0.185071	0.187528	0.150145	0.148012	0.188458	0.136559	0.19311	0.139393	0.142524	0.145573	0.137266	0.146536	0.143605	0.16828	0.15834	0.128095	0.168472	0.148286
0	ENSG00000166069	TMCO5A	0.0638841	0.0678295	0.0562001	0.0591537	0.0482155	0.063444	0.0593674	0.058893	0.0619318	0.0729902	0.0778613	0.0662075	0.0758042	0.0570794	0.0614386	0.0794809	0.08459	0.0538587	0.0525163	0.0597863	0.0721011	0.0571027	0.0721651	0.0547252	0.0627282	0.0525336	0.0611971	0.0666991	0.0609693	0.0647886	0.0671416	0.0623421	0.0637312	0.0779229	0.0552859	0.0669833	0.0531842	0.0539935	0.0598914	0.0544228	0.0595971	0.0633155	0.0608933	0.061071	0.0528343	0.0619217	0.0685978
1	ENSG00000166451	CENPN	0.172303	0.176953	0.151629	0.165806	0.143034	0.15979	0.160788	0.184311	0.15825	0.178263	0.192899	0.161303	0.15663	0.152564	0.153928	0.188878	0.157272	0.152921	0.146533	0.15952	0.179456	0.16612	0.174503	0.153577	0.163774	0.147995	0.173914	0.168942	0.166365	0.170745	0.176472	0.156752	0.158702	0.181911	0.152333	0.172862	0.145265	0.148959	0.161437	0.153491	0.154916	0.160637	0.183345	0.156856	0.151056	0.166737	0.182925
0	ENSG00000166562	SEC11C	0.0982912	0.0970205	0.0857984	0.0932814	0.0733904	0.0969827	0.0853894	0.0894832	0.0856147	0.106542	0.098944	0.0895294	0.103771	0.0827621	0.0891798	0.104672	0.106659	0.0870384	0.0791125	0.0900087	0.105897	0.0953334	0.106337	0.0813096	0.0924206	0.0746747	0.0897192	0.0958616	0.0951822	0.0972687	0.0996656	0.0907732	0.0900126	0.108133	0.0887302	0.0992282	0.0788448	0.0850167	0.0916571	0.0850082	0.0839672	0.0925388	0.0951683	0.0900361	0.0778534	0.0954677	0.0966546
1	ENSG00000166734	GOLM2	0.25906	0.259808	0.211	0.215102	0.122034	0.250477	0.13926	0.223008	0.209298	0.266436	0.260459	0.248601	0.261063	0.132088	0.205861	0.271908	0.141537	0.171947	0.136301	0.13972	0.267446	0.104571	0.234531	0.202341	0.251418	0.201029	0.254151	0.258004	0.183716	0.258494	0.229296	0.142563	0.208413	0.265877	0.207507	0.22754	0.123235	0.164164	0.14592	0.136443	0.21347	0.217324	0.257256	0.180133	0.200636	0.220707	0.221782
0	ENSG00000166747	AP1G1	0.188457	0.177702	0.156758	0.164073	0.120601	0.180743	0.159538	0.185529	0.143622	0.176912	0.171282	0.166821	0.184972	0.142618	0.151251	0.197264	0.168461	0.15802	0.153893	0.158872	0.19072	0.163991	0.190511	0.137747	0.172094	0.132695	0.173788	0.17875	0.173299	0.189193	0.194899	0.155197	0.139325	0.177326	0.151127	0.191069	0.135438	0.152293	0.171086	0.138732	0.15606	0.164857	0.181417	0.163228	0.139136	0.174624	0.165371
0	ENSG00000166831	RBPMS2	0.169404	0.160795	0.134431	0.150973	0.109963	0.159212	0.139587	0.166783	0.141939	0.174562	0.154354	0.153064	0.15993	0.126775	0.138488	0.185258	0.12766	0.151375	0.133244	0.130448	0.164919	0.135457	0.173637	0.12609	0.163037	0.12352	0.154926	0.167491	0.155653	0.170884	0.170342	0.147335	0.127663	0.168755	0.136015	0.165483	0.122241	0.127503	0.149021	0.129561	0.14021	0.146906	0.168412	0.146254	0.122556	0.155611	0.141476
0	ENSG00000166863	TAC3	0.168018	0.169248	0.140969	0.146988	0.103679	0.167461	0.140337	0.170869	0.137211	0.159868	0.144986	0.153926	0.163823	0.129268	0.148322	0.182626	0.147249	0.131008	0.145246	0.152606	0.177659	0.154485	0.1744	0.132799	0.157072	0.121603	0.158936	0.165865	0.162292	0.178874	0.179304	0.146557	0.12932	0.173085	0.135726	0.17812	0.128021	0.136133	0.157464	0.13604	0.151091	0.148018	0.166579	0.15954	0.122558	0.165791	0.144302
0	ENSG00000166927	MS4A7	0.0819301	0.0798326	0.0648059	0.0793996	0.0615229	0.0748529	0.0685415	0.0747486	0.0724829	0.0837536	0.0767402	0.0701928	0.0839089	0.0657443	0.0690149	0.091131	0.0750524	0.0686857	0.0640857	0.068217	0.0805736	0.0583963	0.0875695	0.0628569	0.0770154	0.057979	0.0800894	0.0841529	0.0751684	0.0819526	0.0844742	0.0782129	0.0717626	0.0898831	0.0598142	0.0836203	0.0586432	0.0731242	0.079495	0.0665228	0.0720856	0.075343	0.0799844	0.0689675	0.0579524	0.0766749	0.0776714
1	ENSG00000166987	MBD6	0.247443	0.254587	0.219002	0.199203	0.176146	0.220544	0.217027	0.246958	0.20903	0.259626	0.251632	0.219337	0.23648	0.202083	0.191226	0.267451	0.189622	0.231419	0.226682	0.203497	0.243197	0.237995	0.238022	0.194708	0.223666	0.180246	0.241313	0.253423	0.245169	0.228022	0.259957	0.229518	0.189877	0.259888	0.199946	0.248432	0.175552	0.226317	0.226204	0.224099	0.204928	0.20095	0.245861	0.234339	0.181024	0.251627	0.222334
0	ENSG00000167105	TMEM92	0.0875196	0.0762205	0.0752806	0.081362	0.0569662	0.0579061	0.0560264	0.0637738	0.0633315	0.0957646	0.0584037	0.0897654	0.0851214	0.0579061	0.0597858	0.0938849	0.0870773	0.0665934	0.0541467	0.0804221	0.0781002	0.080706	0.0745544	0.0633315	0.0675332	0.0647137	0.0752806	0.0717349	0.0678993	0.0630476	0.0762205	0.0729586	0.056524	0.0890332	0.0656535	0.0717349	0.0537044	0.0665934	0.0662273	0.0469731	0.0846238	0.0717349	0.0675332	0.0579061	0.0569662	0.0726747	0.0828756
0	ENSG00000167524	RSKR	0.138695	0.13151	0.110042	0.128233	0.0943644	0.131681	0.121118	0.131612	0.107995	0.131347	0.114482	0.12461	0.131799	0.106396	0.108837	0.142671	0.114844	0.119989	0.109959	0.112969	0.133969	0.112163	0.135875	0.11106	0.128924	0.104943	0.12677	0.135842	0.12028	0.136781	0.139974	0.130381	0.102806	0.1367	0.119155	0.14045	0.106136	0.117657	0.129858	0.112118	0.110158	0.114658	0.136142	0.118654	0.104786	0.129853	0.118993
0	ENSG00000167608	TMC4	0.113882	0.0937754	0.0760631	0.0826367	0.0723503	0.0892104	0.0773008	0.0888249	0.0748255	0.0884394	0.0933493	0.0879727	0.118832	0.079776	0.0748255	0.0991113	0.0863496	0.0888249	0.0760631	0.0854975	0.0966361	0.0760226	0.111832	0.0735879	0.0925377	0.0776863	0.095013	0.106111	0.0859236	0.0945869	0.0962506	0.0826367	0.0748255	0.115119	0.0723503	0.0982998	0.0694895	0.085112	0.0929232	0.0773008	0.0773008	0.0813991	0.0892104	0.0826367	0.069875	0.0872018	0.100308
0	ENSG00000167861	HID1	0.186037	0.187588	0.168512	0.186203	0.127755	0.185916	0.171026	0.196897	0.151713	0.205273	0.157952	0.16674	0.174179	0.152507	0.158724	0.21966	0.134797	0.179116	0.168831	0.173158	0.205044	0.1405	0.202452	0.158579	0.186521	0.15508	0.194564	0.199973	0.184839	0.194787	0.196901	0.173744	0.14901	0.201871	0.165641	0.183408	0.146768	0.162626	0.1834	0.160015	0.175867	0.187496	0.186162	0.176906	0.154657	0.183291	0.151827
0	ENSG00000167914	GSDMA	0.0484273	0.0460463	0.0436654	0.0276278	0.0207995	0.0412844	0.0412844	0.0436654	0.0207995	0.0484273	0.0344561	0.0276278	0.0279423	0.0207995	0.0207995	0.0528747	0.0368371	0.0389035	0.0436654	0.0344561	0.0484273	0.0139712	0.0484273	0.0276278	0.0412844	0.0276278	0.0460463	0.0323897	0.0436654	0.0412844	0.0484273	0.0323897	0.0231804	0.0484273	0.0207995	0.0484273	0.0207995	0.0347707	0.0300088	0.0276278	0.039218	0.0436654	0.0484273	0.0368371	0.0207995	0.0368371	0.0525601
0	ENSG00000167987	VPS37C	0.166803	0.166935	0.141493	0.160648	0.113725	0.168263	0.144538	0.171678	0.138782	0.166573	0.151235	0.151	0.160542	0.130803	0.142875	0.18182	0.127497	0.147683	0.146143	0.138399	0.179257	0.133347	0.176981	0.13179	0.167139	0.130668	0.166941	0.169573	0.168721	0.177423	0.176875	0.143952	0.132294	0.165982	0.141216	0.168914	0.125462	0.129718	0.154328	0.135763	0.147468	0.154848	0.169413	0.155896	0.127692	0.159283	0.140569
0	ENSG00000168070	MAJIN	0.131355	0.146182	0.0969948	0.117594	0.0921369	0.125924	0.136857	0.138409	0.124137	0.161233	0.14193	0.11189	0.111421	0.110386	0.109547	0.168223	0.111236	0.113174	0.0878314	0.107233	0.152957	0.154887	0.158509	0.0960458	0.119265	0.0959582	0.144216	0.1455	0.123996	0.139801	0.161288	0.121012	0.12202	0.158178	0.111556	0.133844	0.109773	0.117389	0.116068	0.105602	0.105357	0.116554	0.130099	0.12058	0.0980128	0.123984	0.120877
0	ENSG00000168175	MAPK1IP1L	0.19219	0.178625	0.150379	0.17236	0.126739	0.175215	0.155375	0.191311	0.15483	0.191446	0.172777	0.165111	0.179517	0.14242	0.146632	0.20303	0.153266	0.170444	0.142168	0.152676	0.18286	0.152466	0.191503	0.138605	0.184467	0.135798	0.181935	0.183166	0.167371	0.199283	0.19436	0.162512	0.134788	0.181625	0.15358	0.186669	0.133493	0.147316	0.175824	0.143984	0.153657	0.168083	0.180666	0.156419	0.137775	0.178	0.165339
0	ENSG00000168263	KCNV2	0.320298	0.287309	0.206273	0.275247	0.164037	0.284093	0.250501	0.285799	0.223722	0.304957	0.34127	0.240493	0.278439	0.21087	0.198982	0.329843	0.370495	0.285416	0.192298	0.222483	0.287382	0.224151	0.318072	0.18301	0.315478	0.199073	0.291513	0.306914	0.245446	0.315478	0.325733	0.302584	0.190499	0.28875	0.199533	0.347932	0.201983	0.221754	0.299494	0.200598	0.201225	0.238487	0.304695	0.210089	0.190049	0.295504	0.274067
0	ENSG00000168454	TXNDC2	0.102134	0.0891768	0.0815549	0.086128	0.0617378	0.0891768	0.0724085	0.102134	0.0762195	0.0716463	0.0884146	0.09375	0.105183	0.0670732	0.0724085	0.0952744	0.0769817	0.0739329	0.0838415	0.0693598	0.0983232	0.0907012	0.0846037	0.0815549	0.0876524	0.0846037	0.0838415	0.0952744	0.0967988	0.0967988	0.102134	0.0785061	0.0678354	0.0846037	0.0670732	0.0967988	0.0632622	0.0647866	0.0853659	0.0823171	0.0647866	0.0800305	0.0907012	0.0876524	0.0754573	0.089939	0.070122
0	ENSG00000168621	GDNF	0.213349	0.177434	0.138986	0.174875	0.125936	0.18097	0.168681	0.211496	0.134109	0.192345	0.179536	0.201601	0.200804	0.163399	0.131665	0.225231	0.221574	0.154566	0.126523	0.172219	0.194042	0.10047	0.189496	0.189449	0.146275	0.125809	0.174943	0.188613	0.172872	0.189185	0.185983	0.139308	0.133131	0.194332	0.133502	0.187788	0.125149	0.12944	0.183354	0.129533	0.173484	0.199637	0.17863	0.17224	0.125798	0.158638	0.175395
0	ENSG00000168734	PKIG	0.187875	0.208134	0.1728	0.182769	0.133443	0.192478	0.176872	0.191056	0.165876	0.205119	0.203065	0.199837	0.203061	0.149815	0.166892	0.21999	0.194805	0.173331	0.160548	0.166241	0.215498	0.162052	0.214454	0.154437	0.198766	0.142818	0.183331	0.200296	0.184109	0.20555	0.218618	0.156962	0.149264	0.220498	0.174675	0.210431	0.1479	0.162663	0.209865	0.15732	0.172666	0.184338	0.204532	0.190563	0.145255	0.196769	0.169753
1	ENSG00000168758	SEMA4C	0.208738	0.207162	0.181185	0.191681	0.142194	0.198761	0.180149	0.21007	0.172102	0.209185	0.212616	0.194528	0.216772	0.171922	0.185589	0.226637	0.202642	0.187396	0.169711	0.181229	0.214645	0.170927	0.221638	0.17043	0.201269	0.160848	0.195959	0.212468	0.196819	0.213952	0.22599	0.181504	0.173361	0.217388	0.175434	0.225211	0.160366	0.182143	0.202013	0.162928	0.176935	0.192758	0.210774	0.189359	0.159667	0.193092	0.191254
0	ENSG00000168875	SOX14	0.175836	0.179762	0.162067	0.163273	0.126046	0.163281	0.153857	0.179875	0.158115	0.179947	0.167638	0.168887	0.174274	0.144955	0.151305	0.199657	0.152945	0.166294	0.14441	0.148513	0.182077	0.147876	0.190409	0.143179	0.174485	0.135121	0.168461	0.182647	0.164843	0.189091	0.19014	0.161663	0.140486	0.17893	0.153532	0.186044	0.139452	0.148381	0.171222	0.146632	0.15502	0.157473	0.176247	0.1598	0.141686	0.172525	0.164094
0	ENSG00000169071	ROR2	0.237325	0.230064	0.191821	0.214435	0.163865	0.234069	0.211278	0.233749	0.193315	0.24113	0.212387	0.209867	0.235067	0.180042	0.199599	0.258647	0.186217	0.207621	0.201956	0.205882	0.244335	0.180238	0.251282	0.194321	0.224322	0.177927	0.215622	0.23193	0.231471	0.231568	0.237232	0.207688	0.18812	0.241725	0.194191	0.233289	0.169405	0.185683	0.23103	0.196172	0.199389	0.218526	0.247022	0.216136	0.178735	0.231885	0.206407
1	ENSG00000169507	SLC38A11	0.108911	0.101485	0.0742574	0.0792079	0.0668317	0.0841584	0.0767327	0.0915842	0.0717822	0.0990099	0.0965347	0.0816832	0.118812	0.0816832	0.0717822	0.10396	0.0866337	0.0915842	0.0742574	0.0767327	0.0990099	0.0618812	0.108911	0.0693069	0.0990099	0.0693069	0.10396	0.113861	0.0816832	0.0990099	0.106436	0.0792079	0.0717822	0.111386	0.0668317	0.106436	0.0693069	0.0841584	0.0915842	0.0767327	0.0767327	0.0767327	0.0841584	0.0792079	0.0618812	0.0965347	0.0940594
0	ENSG00000169676	DRD5	0.187974	0.161161	0.168257	0.145296	0.115576	0.150603	0.134013	0.170864	0.148381	0.209941	0.18719	0.155678	0.175169	0.13981	0.141955	0.226729	0.226556	0.136764	0.109896	0.122318	0.166874	0.1454	0.168361	0.120648	0.158646	0.137508	0.142433	0.175774	0.156332	0.166599	0.173809	0.153842	0.154017	0.23421	0.125062	0.172262	0.132019	0.136935	0.152198	0.126208	0.159353	0.222446	0.160341	0.145988	0.122246	0.149912	0.144453
0	ENSG00000169840	GSX1	0.173295	0.170455	0.133523	0.153409	0.0994318	0.153409	0.133523	0.173295	0.153409	0.190341	0.173295	0.164773	0.181818	0.119318	0.136364	0.204545	0.150568	0.147727	0.127841	0.113636	0.150568	0.139205	0.178977	0.110795	0.170455	0.110795	0.150568	0.170455	0.144886	0.178977	0.173295	0.159091	0.125	0.178977	0.127841	0.167614	0.122159	0.142045	0.153409	0.119318	0.142045	0.159091	0.164773	0.139205	0.105114	0.161932	0.153409
1	ENSG00000169953	HSFY2	0.261159	0.256455	0.228806	0.249626	0.201696	0.246724	0.234206	0.26684	0.230942	0.267778	0.256365	0.240817	0.248697	0.217315	0.222828	0.27967	0.240984	0.242181	0.229668	0.223618	0.25935	0.221929	0.259357	0.217881	0.255827	0.219152	0.248931	0.257189	0.245056	0.261557	0.262948	0.246932	0.217563	0.262992	0.229484	0.258183	0.214872	0.222352	0.249516	0.226329	0.227003	0.240591	0.266312	0.236445	0.221036	0.247607	0.244972
1	ENSG00000170091	NSG2	0.232099	0.220596	0.193258	0.214939	0.177475	0.218837	0.211062	0.238016	0.202626	0.303715	0.210321	0.193652	0.278663	0.199673	0.185158	0.303604	0.19708	0.191848	0.204341	0.229582	0.24606	0.207451	0.246858	0.188831	0.218044	0.180002	0.251375	0.243086	0.218323	0.24372	0.259978	0.20061	0.201424	0.310518	0.198154	0.22694	0.192799	0.199756	0.228593	0.205562	0.197103	0.212474	0.230834	0.192971	0.204199	0.218374	0.213763
0	ENSG00000170370	EMX2	0.147913	0.133798	0.126001	0.134038	0.095691	0.136234	0.121878	0.134233	0.11566	0.136234	0.118115	0.13643	0.130325	0.115383	0.113487	0.152263	0.107491	0.121398	0.0991705	0.129556	0.139038	0.110004	0.145066	0.118967	0.125546	0.115868	0.132068	0.141278	0.129297	0.152225	0.14643	0.118229	0.113349	0.143923	0.12999	0.128229	0.100199	0.104246	0.130123	0.123053	0.132364	0.137364	0.137144	0.132263	0.134952	0.142793	0.125741
0	ENSG00000170417	TMEM182	0.120805	0.116403	0.104293	0.108592	0.101875	0.116576	0.1071	0.118153	0.113855	0.120632	0.116537	0.120077	0.123292	0.111388	0.117862	0.122757	0.129261	0.110675	0.106883	0.111438	0.123094	0.104237	0.126722	0.105751	0.114316	0.106107	0.116649	0.121524	0.112367	0.12058	0.123042	0.113113	0.116217	0.125035	0.105122	0.123718	0.106639	0.110803	0.114574	0.108177	0.112153	0.111988	0.116435	0.112838	0.104989	0.118396	0.115651
0	ENSG00000170522	ELOVL6	0.10668	0.103604	0.103438	0.118523	0.082244	0.102992	0.0887039	0.102438	0.0877369	0.11494	0.117149	0.0959661	0.120867	0.087258	0.0859366	0.128929	0.11622	0.0851268	0.0760466	0.0931456	0.110962	0.107023	0.120409	0.0855048	0.0931456	0.0798999	0.0980988	0.106055	0.0983412	0.106055	0.106203	0.0893707	0.102111	0.116865	0.0897687	0.105188	0.0854315	0.090926	0.112962	0.0897367	0.103426	0.107437	0.100147	0.0960384	0.0857724	0.102772	0.10026
1	ENSG00000170579	DLGAP1	0.371688	0.378612	0.335599	0.353179	0.272331	0.363437	0.345055	0.36649	0.329677	0.395283	0.411095	0.391488	0.42208	0.321788	0.330423	0.431175	0.400316	0.34001	0.321567	0.334967	0.396365	0.320719	0.404352	0.313233	0.372621	0.297827	0.360228	0.381993	0.364575	0.393089	0.397447	0.334309	0.313873	0.4303	0.324309	0.389298	0.303429	0.325941	0.375249	0.314682	0.334884	0.363738	0.375817	0.351359	0.306466	0.366009	0.334925
0	ENSG00000170615	SLC26A5	0.0919118	0.102941	0.0772059	0.0772059	0.0698529	0.0992647	0.0772059	0.0882353	0.0661765	0.102941	0.0661765	0.0661765	0.0955882	0.0698529	0.0882353	0.117647	0.0845588	0.0882353	0.0735294	0.0919118	0.106618	0.102941	0.102941	0.0661765	0.0882353	0.0625	0.0992647	0.0955882	0.0772059	0.102941	0.113971	0.0882353	0.0698529	0.0955882	0.0882353	0.106618	0.0808824	0.0808824	0.0845588	0.0661765	0.0735294	0.0772059	0.0808824	0.0772059	0.0808824	0.0955882	0.0919118
0	ENSG00000170743	SYT9	0.202833	0.193749	0.173561	0.178543	0.147676	0.18703	0.17262	0.178431	0.177103	0.194736	0.182258	0.172963	0.198189	0.171465	0.184758	0.216286	0.211969	0.178723	0.163231	0.179158	0.198401	0.168439	0.204767	0.174086	0.197404	0.16964	0.194464	0.198614	0.180814	0.198303	0.199913	0.170376	0.172599	0.210323	0.171837	0.198917	0.167457	0.167233	0.189639	0.171174	0.177774	0.184758	0.190606	0.175292	0.164764	0.18489	0.185643
0	ENSG00000170854	RIOX2	0.174819	0.173611	0.145373	0.158831	0.121444	0.171049	0.161743	0.171727	0.140116	0.167062	0.161607	0.157577	0.155415	0.137104	0.133557	0.189378	0.152169	0.158457	0.132481	0.144662	0.179385	0.14652	0.180412	0.150862	0.163357	0.135019	0.172696	0.175734	0.160708	0.179304	0.182042	0.140627	0.136492	0.172846	0.13757	0.17232	0.129302	0.133409	0.161397	0.137874	0.14738	0.164383	0.16864	0.152464	0.133915	0.160519	0.153389
0	ENSG00000170893	TRH	0.218531	0.176906	0.141956	0.173924	0.117686	0.183248	0.158716	0.219611	0.153579	0.227786	0.185385	0.16253	0.180807	0.175942	0.14565	0.248894	0.18031	0.171016	0.155009	0.185561	0.209478	0.194157	0.206726	0.127809	0.186229	0.142252	0.214747	0.200817	0.184761	0.234209	0.229419	0.157694	0.13612	0.216188	0.154682	0.227952	0.121059	0.138862	0.208433	0.145352	0.141241	0.180223	0.200971	0.152979	0.152578	0.207166	0.177868
0	ENSG00000171124	FUT3	0.0971098	0.107125	0.0799935	0.0878402	0.0745809	0.0952545	0.0960452	0.0909994	0.0954414	0.120015	0.114043	0.0884741	0.104175	0.0822504	0.0798692	0.126621	0.0871731	0.0867576	0.0682204	0.0853016	0.10905	0.110604	0.120877	0.078947	0.0924584	0.0810731	0.105345	0.108967	0.0883969	0.0909192	0.111096	0.087032	0.0937581	0.129907	0.0794096	0.0975724	0.0749163	0.0910796	0.0909994	0.0793764	0.079675	0.0850133	0.0911569	0.0876189	0.0763916	0.0873613	0.106109
0	ENSG00000171368	TPPP	0.255658	0.244356	0.201083	0.216342	0.150915	0.244762	0.200478	0.254988	0.211048	0.257433	0.229381	0.229885	0.244908	0.19144	0.19866	0.27479	0.253756	0.213342	0.186103	0.197304	0.254317	0.240321	0.252616	0.172243	0.223017	0.166599	0.235469	0.237457	0.208009	0.262326	0.263034	0.190759	0.195464	0.256935	0.193714	0.252744	0.178425	0.179821	0.222267	0.183954	0.208751	0.205109	0.234321	0.208981	0.173526	0.226966	0.218598
0	ENSG00000171540	OTP	0.213728	0.226074	0.179139	0.172871	0.104765	0.22375	0.156295	0.188474	0.188636	0.158853	0.192591	0.211521	0.208599	0.139101	0.219846	0.25511	0.192384	0.148514	0.139221	0.162419	0.230405	0.174616	0.198813	0.190716	0.230243	0.154495	0.221031	0.220564	0.191668	0.209931	0.20507	0.182286	0.182181	0.250352	0.160904	0.181998	0.154975	0.168603	0.195106	0.187105	0.186299	0.188116	0.190909	0.189096	0.140125	0.198874	0.137687
0	ENSG00000171724	VAT1L	0.15046	0.184956	0.146723	0.151212	0.117567	0.137339	0.130917	0.213347	0.127319	0.144306	0.239784	0.133444	0.147725	0.124405	0.131155	0.151234	0.130382	0.133682	0.128806	0.130828	0.178882	0.116904	0.144713	0.123781	0.136953	0.122413	0.136685	0.149687	0.138469	0.15168	0.154474	0.132671	0.125387	0.146744	0.130233	0.155129	0.119559	0.128538	0.136239	0.127676	0.145622	0.152253	0.210998	0.134307	0.123692	0.147338	0.23586
0	ENSG00000171916	LGALS9C	0.197898	0.190143	0.162296	0.174586	0.139266	0.183366	0.163022	0.192561	0.159827	0.193958	0.169509	0.170297	0.182571	0.1516	0.165963	0.208424	0.152702	0.17741	0.163839	0.156475	0.198572	0.159128	0.203818	0.151189	0.184594	0.151992	0.18565	0.191915	0.186136	0.191981	0.201225	0.170455	0.158719	0.192433	0.16241	0.197456	0.148447	0.151498	0.180446	0.159475	0.166212	0.176567	0.192757	0.177712	0.150377	0.178509	0.163544
0	ENSG00000172073	TEX37	0.164652	0.156706	0.126729	0.145658	0.102834	0.147878	0.132844	0.163743	0.131084	0.16308	0.152706	0.145005	0.153274	0.121017	0.126348	0.170459	0.138499	0.140339	0.119926	0.118892	0.156971	0.12986	0.165052	0.113873	0.155935	0.113225	0.148552	0.15902	0.139227	0.162997	0.166001	0.14261	0.116184	0.157194	0.129491	0.162341	0.12026	0.131051	0.145781	0.120164	0.130563	0.138698	0.159823	0.134684	0.112308	0.149909	0.144501
0	ENSG00000172159	FRMD3	0.101467	0.102301	0.0869434	0.0923642	0.0729974	0.0983163	0.0885437	0.0953237	0.0868215	0.106894	0.106789	0.0922739	0.110163	0.0835779	0.0852477	0.103745	0.107288	0.0889621	0.0839435	0.0869939	0.108183	0.0929098	0.111228	0.0832445	0.0929961	0.0830865	0.0933579	0.0951105	0.0893824	0.0984922	0.0980032	0.0876998	0.0897779	0.111806	0.0850399	0.10245	0.0818631	0.0840303	0.0909181	0.082705	0.0924776	0.0964863	0.0899963	0.0904355	0.0784747	0.0918694	0.0988629
0	ENSG00000172292	CERS6	0.144531	0.148438	0.144531	0.140625	0.125	0.144531	0.132812	0.144531	0.136719	0.15625	0.160156	0.144531	0.160156	0.128906	0.136719	0.148438	0.15625	0.140625	0.140625	0.136719	0.152344	0.15625	0.152344	0.136719	0.144531	0.136719	0.140625	0.132812	0.144531	0.148438	0.140625	0.136719	0.144531	0.15625	0.140625	0.148438	0.136719	0.140625	0.140625	0.140625	0.140625	0.144531	0.144531	0.144531	0.125	0.144531	0.160156
1	ENSG00000172350	ABCG4	0.165898	0.163503	0.133811	0.153108	0.119691	0.157876	0.156528	0.14699	0.136631	0.158814	0.150437	0.141223	0.148818	0.141869	0.143334	0.169407	0.153268	0.135601	0.13827	0.156299	0.161052	0.144895	0.155082	0.139993	0.159355	0.135249	0.165294	0.156998	0.151356	0.152004	0.157312	0.155176	0.13587	0.159904	0.140589	0.156855	0.128596	0.131173	0.155943	0.144435	0.1379	0.145642	0.160061	0.147866	0.125078	0.155939	0.142882
1	ENSG00000172379	ARNT2	0.201168	0.197963	0.173538	0.190018	0.146501	0.198598	0.179419	0.233978	0.228567	0.217851	0.203541	0.2383	0.189924	0.163358	0.23471	0.260277	0.164928	0.185889	0.210407	0.178347	0.210258	0.168304	0.209285	0.169148	0.228008	0.164995	0.230832	0.202861	0.200221	0.240374	0.210649	0.207491	0.225123	0.248863	0.177578	0.232835	0.155748	0.167248	0.189337	0.174544	0.175119	0.187605	0.231947	0.186714	0.164902	0.200284	0.174571
1	ENSG00000172468	HSFY1	0.255261	0.25097	0.225425	0.244538	0.195479	0.24362	0.229482	0.262087	0.226472	0.260246	0.246562	0.235748	0.244424	0.210522	0.219629	0.273929	0.228556	0.238334	0.223334	0.217864	0.254941	0.216086	0.256876	0.213577	0.251458	0.214181	0.245627	0.254747	0.241486	0.258152	0.259995	0.238913	0.213399	0.255502	0.224414	0.252732	0.20849	0.214423	0.243919	0.220557	0.223019	0.235634	0.260741	0.232184	0.215791	0.243069	0.23691
0	ENSG00000173065	FAM222B	0.174963	0.164949	0.148605	0.171472	0.118228	0.168408	0.143146	0.166831	0.146515	0.167924	0.148011	0.156503	0.163282	0.131376	0.143164	0.179405	0.109554	0.153667	0.160846	0.133448	0.17805	0.135057	0.176189	0.132662	0.170024	0.137811	0.166685	0.167724	0.17508	0.168431	0.172541	0.148	0.133661	0.165277	0.143153	0.162553	0.132693	0.122425	0.158319	0.1454	0.156685	0.157887	0.174186	0.165914	0.13244	0.148841	0.135558
0	ENSG00000173369	C1QB	0.147938	0.139339	0.127806	0.146651	0.0970825	0.151682	0.135108	0.150881	0.130874	0.141639	0.133498	0.147861	0.140989	0.125094	0.13886	0.16461	0.136384	0.117024	0.11424	0.137232	0.152912	0.119521	0.151618	0.11444	0.120926	0.101149	0.129978	0.144276	0.146006	0.160827	0.158206	0.125057	0.12454	0.161665	0.119949	0.155516	0.112899	0.110032	0.135335	0.116508	0.141764	0.119594	0.127242	0.14575	0.113072	0.137971	0.122632
0	ENSG00000173638	SLC19A1	0.0729167	0.0729167	0.0416667	0.0625	0.03125	0.0729167	0.0729167	0.0729167	0.0208333	0.0520833	0.0520833	0.0520833	0.0625	0.03125	0.03125	0.0833333	0.0416667	0.0625	0.03125	0.03125	0.0625	0.0520833	0.0729167	0.0520833	0.0729167	0.0416667	0.0625	0.0625	0.0625	0.0729167	0.0729167	0.0729167	0.03125	0.0625	0.0208333	0.0729167	0.0208333	0.0416667	0.0625	0.0520833	0.03125	0.0416667	0.0729167	0.0625	0.0416667	0.0625	0.0625
0	ENSG00000174279	EVX2	0.124185	0.123241	0.107266	0.120419	0.0881195	0.121393	0.105541	0.129487	0.111125	0.133736	0.117501	0.116446	0.124608	0.100524	0.10842	0.139086	0.0971872	0.119069	0.106591	0.105522	0.122823	0.107769	0.131493	0.0972606	0.126468	0.0983652	0.123337	0.125714	0.118769	0.13072	0.131744	0.111881	0.0964948	0.129001	0.109687	0.125621	0.100948	0.113088	0.118873	0.103829	0.116489	0.123344	0.1249	0.113746	0.0998589	0.124087	0.11579
0	ENSG00000174292	TNK1	0.160151	0.162004	0.133703	0.147884	0.105156	0.15215	0.139218	0.165327	0.141315	0.177255	0.149095	0.16503	0.160493	0.12169	0.130561	0.191653	0.130213	0.151146	0.131179	0.138094	0.176087	0.118026	0.1806	0.125198	0.158824	0.114894	0.159174	0.162296	0.161153	0.173704	0.179494	0.144217	0.124823	0.166958	0.135964	0.16513	0.0988714	0.123287	0.162132	0.132389	0.1399	0.148314	0.15672	0.146312	0.115145	0.162417	0.145161
0	ENSG00000174500	GCSAM	0.138924	0.145616	0.121558	0.130192	0.09135	0.134258	0.122445	0.146158	0.121832	0.146839	0.137848	0.134583	0.149724	0.115902	0.124635	0.158524	0.111166	0.120395	0.126013	0.11984	0.154566	0.0973206	0.155331	0.110552	0.138352	0.11258	0.134078	0.147798	0.139947	0.14664	0.151116	0.126866	0.12458	0.143374	0.130894	0.148484	0.106155	0.107162	0.139833	0.111138	0.123336	0.132127	0.142298	0.129573	0.103963	0.144587	0.125126
0	ENSG00000174851	YIF1A	0.11984	0.121946	0.099659	0.113486	0.0852686	0.117029	0.105745	0.114858	0.0991146	0.117632	0.115222	0.110322	0.116449	0.0987257	0.0985354	0.132836	0.105995	0.0981218	0.101044	0.105195	0.126139	0.0964625	0.128672	0.096182	0.115457	0.0902282	0.116996	0.12376	0.115035	0.121682	0.12631	0.109897	0.0946649	0.121825	0.0986729	0.129012	0.090885	0.100204	0.114882	0.0976526	0.105502	0.112784	0.120793	0.106653	0.0912649	0.116694	0.11469
0	ENSG00000175003	SLC22A1	0.138889	0.129464	0.118993	0.118993	0.109843	0.143188	0.118993	0.150904	0.122079	0.140046	0.151951	0.128252	0.158124	0.103781	0.125276	0.164242	0.145778	0.131448	0.119103	0.121914	0.140377	0.130952	0.152447	0.128362	0.145062	0.126819	0.145007	0.144896	0.14192	0.147983	0.151069	0.115575	0.134094	0.152392	0.122079	0.140101	0.114308	0.100419	0.130952	0.12963	0.122079	0.122024	0.145007	0.137291	0.123732	0.132606	0.131173
0	ENSG00000175699	CCDC197	0.130869	0.128138	0.109808	0.118687	0.0803766	0.122537	0.117397	0.13065	0.106276	0.125002	0.113644	0.116546	0.121035	0.102685	0.110367	0.143572	0.107487	0.106451	0.0992869	0.114653	0.13246	0.112044	0.131354	0.106053	0.123666	0.101517	0.123855	0.131714	0.118726	0.132622	0.135294	0.115791	0.101209	0.128263	0.111184	0.13056	0.0970019	0.0949934	0.120707	0.108953	0.104988	0.118266	0.131904	0.106656	0.101001	0.118858	0.10461
0	ENSG00000175766	EIF4E1B	0.5	0.363636	0.295455	0.431818	0.431818	0.5	0.431818	0.5	0.363636	0.431818	0.295455	0.5	0.5	0.431818	0.5	0.568182	0.227273	0.431818	0.5	0.431818	0.5	0.431818	0.5	0.5	0.5	0.431818	0.5	0.431818	0.5	0.431818	0.431818	0.295455	0.363636	0.5	0.5	0.5	0.431818	0.363636	0.5	0.431818	0.431818	0.431818	0.363636	0.363636	0.295455	0.568182	0.295455
0	ENSG00000176029	C11orf16	0.150195	0.14242	0.116692	0.131636	0.0912247	0.138113	0.11442	0.150156	0.11555	0.149081	0.119644	0.121488	0.135055	0.103656	0.113535	0.156616	0.107498	0.132285	0.123447	0.108182	0.141379	0.112731	0.152593	0.104421	0.144516	0.104273	0.137324	0.145859	0.141871	0.151282	0.153285	0.125924	0.104796	0.143081	0.117071	0.143527	0.102964	0.11377	0.126271	0.110793	0.123491	0.131439	0.148544	0.134088	0.104233	0.139818	0.124387
0	ENSG00000176049	JAKMIP2	0.150133	0.14429	0.125599	0.140564	0.0997117	0.135719	0.126592	0.1515	0.125024	0.144945	0.134287	0.136855	0.148819	0.117973	0.123738	0.162892	0.116929	0.12908	0.117525	0.128284	0.150029	0.122474	0.153816	0.116201	0.143396	0.114502	0.146207	0.156457	0.137112	0.159282	0.162867	0.139249	0.119126	0.150272	0.124521	0.156513	0.109126	0.120824	0.141267	0.121897	0.123392	0.13841	0.150209	0.125518	0.112282	0.145695	0.127021
0	ENSG00000176076	KCNE5	0.199777	0.205143	0.17795	0.185642	0.156742	0.190644	0.183322	0.184544	0.181404	0.252856	0.184132	0.177891	0.2197	0.16603	0.190109	0.26274	0.211953	0.187758	0.169481	0.176289	0.206917	0.180297	0.202056	0.178693	0.196216	0.172839	0.193433	0.192154	0.182115	0.200305	0.202892	0.182201	0.183828	0.229336	0.175874	0.194421	0.17777	0.172862	0.194873	0.180647	0.173417	0.186362	0.200306	0.173158	0.173911	0.184743	0.184989
0	ENSG00000176083	ZNF683	0.164884	0.151336	0.132984	0.151481	0.118399	0.162988	0.141006	0.150737	0.141543	0.176598	0.15264	0.152297	0.15531	0.124251	0.151332	0.187047	0.115621	0.151311	0.147271	0.126852	0.1585	0.115739	0.164776	0.129162	0.15905	0.129442	0.153715	0.160361	0.16178	0.158119	0.155161	0.143101	0.13183	0.168885	0.133537	0.152178	0.125967	0.125816	0.150826	0.1332	0.135503	0.14727	0.162493	0.148805	0.127866	0.142472	0.131459
0	ENSG00000176390	CRLF3	0.151271	0.146244	0.125008	0.143663	0.101474	0.140346	0.13561	0.151391	0.114941	0.132502	0.125168	0.133767	0.141696	0.117137	0.121931	0.156363	0.117866	0.127151	0.119501	0.130483	0.156113	0.129626	0.151852	0.111385	0.139067	0.105755	0.136782	0.147219	0.135147	0.146682	0.155819	0.137334	0.112329	0.138256	0.136797	0.14999	0.118312	0.118362	0.138746	0.127238	0.116943	0.133914	0.146448	0.131193	0.115768	0.149158	0.127666
0	ENSG00000176402	GJC3	0.147541	0.131148	0.118852	0.118852	0.102459	0.131148	0.122951	0.122951	0.112705	0.125	0.133197	0.129098	0.14959	0.106557	0.116803	0.139344	0.127049	0.125	0.0901639	0.122951	0.139344	0.131148	0.145492	0.116803	0.127049	0.106557	0.122951	0.133197	0.125	0.131148	0.131148	0.129098	0.118852	0.147541	0.110656	0.131148	0.110656	0.110656	0.125	0.112705	0.120902	0.118852	0.133197	0.120902	0.110656	0.120902	0.147541
0	ENSG00000177108	ZDHHC22	0.101409	0.088326	0.0702251	0.0837178	0.0735863	0.090818	0.0827081	0.0927827	0.083876	0.0934628	0.0812106	0.0856844	0.0875213	0.086326	0.0948398	0.0945507	0.102604	0.0907165	0.0851571	0.0868737	0.0920377	0.0798406	0.0986585	0.0781639	0.0930367	0.0779106	0.0937135	0.0915104	0.0853731	0.0968799	0.0991078	0.0858209	0.080782	0.0907528	0.0787682	0.0991138	0.0809245	0.084378	0.0860096	0.0822721	0.0792656	0.085595	0.0933042	0.0816177	0.0770018	0.088651	0.0880605
1	ENSG00000177301	KCNA2	0.258192	0.26589	0.230614	0.23213	0.168275	0.243491	0.236937	0.260389	0.221529	0.249368	0.278449	0.257831	0.276314	0.209391	0.202841	0.275578	0.286586	0.219143	0.212289	0.222699	0.264226	0.22844	0.26032	0.200537	0.251376	0.187688	0.252659	0.264467	0.248053	0.276376	0.277186	0.213332	0.199361	0.271735	0.215942	0.26209	0.186549	0.211247	0.243147	0.215119	0.226827	0.24615	0.261834	0.23352	0.203145	0.244925	0.220152
0	ENSG00000177432	NAP1L5	0.195764	0.194708	0.167234	0.179036	0.125469	0.195947	0.17676	0.208711	0.151086	0.203606	0.175089	0.177799	0.186491	0.150264	0.165258	0.216947	0.175353	0.168866	0.167245	0.179146	0.206106	0.160206	0.203506	0.153613	0.186162	0.150745	0.197536	0.205252	0.197694	0.203061	0.215709	0.170749	0.139243	0.212981	0.162849	0.201311	0.138608	0.143225	0.18218	0.162862	0.170431	0.176922	0.202533	0.179601	0.156087	0.192656	0.172229
0	ENSG00000178021	TSPYL6	0.148704	0.138462	0.112318	0.126935	0.0878566	0.131747	0.113188	0.147324	0.115342	0.14165	0.119023	0.118513	0.131027	0.100094	0.114723	0.151817	0.10898	0.12529	0.117327	0.105723	0.138294	0.111303	0.147745	0.103144	0.138147	0.102696	0.131188	0.141247	0.135906	0.146537	0.147418	0.125412	0.106674	0.136697	0.114335	0.139844	0.100689	0.111817	0.124895	0.109785	0.113332	0.126333	0.143568	0.128658	0.0996919	0.135584	0.125454
1	ENSG00000178538	CA8	0.183695	0.188161	0.16564	0.175771	0.139482	0.182264	0.163107	0.189096	0.144917	0.159779	0.163987	0.155354	0.21672	0.147064	0.14311	0.179347	0.149002	0.154285	0.151204	0.15983	0.196196	0.163761	0.198047	0.143702	0.172938	0.141656	0.175886	0.192079	0.17949	0.193324	0.199539	0.166369	0.125387	0.179679	0.150225	0.188264	0.128466	0.148411	0.172102	0.155282	0.15376	0.174138	0.183705	0.168137	0.138972	0.182614	0.154335
0	ENSG00000178719	GRINA	0.126356	0.114208	0.0907367	0.107103	0.078389	0.111781	0.098838	0.125477	0.10445	0.12788	0.116157	0.104741	0.11953	0.0893579	0.0868499	0.136216	0.112036	0.112661	0.0761368	0.108443	0.110739	0.102222	0.136197	0.0842135	0.11924	0.0789145	0.111351	0.110376	0.092868	0.125244	0.118619	0.116356	0.0841404	0.128985	0.0929763	0.12098	0.0838006	0.0929697	0.117417	0.0867847	0.100208	0.122555	0.113776	0.0966036	0.0778782	0.126469	0.104111
0	ENSG00000178928	TPRX1	0.150507	0.144082	0.11964	0.139417	0.0999834	0.152078	0.13022	0.145168	0.122259	0.145235	0.138079	0.137614	0.141961	0.10982	0.128715	0.158786	0.112496	0.137307	0.130446	0.119142	0.153598	0.112026	0.156044	0.118012	0.150381	0.117047	0.145146	0.151622	0.1469	0.153396	0.156634	0.130329	0.115562	0.145099	0.123445	0.150149	0.114559	0.118846	0.139852	0.120502	0.12417	0.135844	0.150462	0.141225	0.113002	0.13997	0.122276
1	ENSG00000179222	MAGED1	0.203127	0.196741	0.170001	0.186579	0.146562	0.193482	0.178104	0.20395	0.175907	0.19798	0.188457	0.187915	0.187906	0.163233	0.177469	0.21299	0.170867	0.180852	0.175407	0.174525	0.202376	0.173056	0.206077	0.16145	0.19795	0.157255	0.1943	0.20046	0.191849	0.20824	0.207985	0.184432	0.166676	0.197625	0.171281	0.20468	0.159139	0.171515	0.186883	0.168039	0.172046	0.179486	0.20451	0.180564	0.163638	0.192708	0.182097
0	ENSG00000180116	C12orf40	0.163193	0.171251	0.142548	0.148693	0.10834	0.160243	0.142335	0.160786	0.130259	0.170619	0.162596	0.161235	0.163936	0.123605	0.138056	0.183831	0.156716	0.14757	0.14132	0.13856	0.179269	0.132026	0.177637	0.12724	0.16267	0.119	0.15559	0.167319	0.157963	0.170987	0.178993	0.140259	0.119298	0.180188	0.137527	0.175627	0.115664	0.131027	0.163539	0.128735	0.137519	0.153934	0.164251	0.151247	0.119305	0.165582	0.134146
0	ENSG00000180228	PRKRA	0.236608	0.243925	0.207406	0.22838	0.169155	0.232433	0.21317	0.246436	0.185207	0.238262	0.214375	0.208709	0.221903	0.191436	0.20135	0.255721	0.194982	0.211135	0.195237	0.211812	0.247637	0.206306	0.252598	0.182759	0.221218	0.178464	0.230145	0.24585	0.228861	0.247176	0.255159	0.206208	0.18458	0.239831	0.187523	0.241699	0.183496	0.196149	0.226368	0.19722	0.202677	0.211503	0.235911	0.220384	0.188012	0.228567	0.204149
0	ENSG00000180398	MCFD2	0.149189	0.146505	0.122154	0.13107	0.109371	0.137308	0.123198	0.14454	0.125222	0.148716	0.136076	0.13054	0.146545	0.116768	0.125257	0.153953	0.120133	0.129158	0.121148	0.129304	0.149202	0.119897	0.150035	0.120152	0.139019	0.116663	0.142036	0.141956	0.136061	0.142481	0.152511	0.131041	0.12095	0.153642	0.123309	0.145816	0.113655	0.126098	0.138505	0.123757	0.126523	0.13349	0.143495	0.130851	0.115303	0.141051	0.133068
0	ENSG00000181013		0.211869	0.243155	0.201273	0.209412	0.151563	0.223797	0.205229	0.21718	0.193757	0.241861	0.243443	0.23878	0.236263	0.170383	0.191156	0.258786	0.232307	0.199379	0.181998	0.187848	0.25169	0.18533	0.247255	0.17875	0.232331	0.16168	0.207207	0.231936	0.209808	0.237306	0.2535	0.173212	0.169735	0.262239	0.202292	0.24409	0.168944	0.183556	0.248442	0.177874	0.202148	0.2132	0.238828	0.222358	0.165156	0.229874	0.195447
0	ENSG00000181754	AMIGO1	0.0885281	0.0901459	0.0737257	0.0812576	0.0660903	0.0887304	0.0775188	0.0868019	0.091612	0.0845863	0.0826607	0.0789419	0.0907478	0.0768621	0.0908984	0.0891239	0.101816	0.0788994	0.0752308	0.0829976	0.0940362	0.0771655	0.0993704	0.0747614	0.0840732	0.0687311	0.0826007	0.0899852	0.0823647	0.086849	0.0939875	0.0846431	0.0904905	0.0883433	0.0759313	0.0936497	0.0703664	0.0790276	0.0850173	0.0738721	0.0776998	0.08445	0.0836349	0.0824932	0.0698694	0.0869301	0.0808301
0	ENSG00000181785	OR5AS1	0.166667	0.159091	0.143939	0.159091	0.143939	0.143939	0.143939	0.166667	0.151515	0.234848	0.159091	0.204545	0.219697	0.143939	0.174242	0.234848	0.181818	0.136364	0.143939	0.159091	0.174242	0.19697	0.166667	0.136364	0.151515	0.136364	0.159091	0.166667	0.143939	0.143939	0.159091	0.143939	0.159091	0.219697	0.151515	0.151515	0.143939	0.136364	0.159091	0.143939	0.159091	0.151515	0.166667	0.143939	0.128788	0.151515	0.181818
0	ENSG00000181786	ACTL9	0.195833	0.204167	0.1625	0.195833	0.158333	0.2125	0.195833	0.225	0.204167	0.204167	0.266667	0.2	0.183333	0.145833	0.2	0.229167	0.133333	0.166667	0.195833	0.1625	0.225	0.204167	0.208333	0.158333	0.2	0.166667	0.195833	0.2125	0.208333	0.204167	0.216667	0.170833	0.175	0.229167	0.1625	0.191667	0.145833	0.154167	0.195833	0.175	0.158333	0.175	0.25	0.195833	0.175	0.166667	0.191667
0	ENSG00000181885	CLDN7	0.0905271	0.0923559	0.0762857	0.0816939	0.0655046	0.0881695	0.0756754	0.0891312	0.0779076	0.0958079	0.0917798	0.0870509	0.0975101	0.0763634	0.0801868	0.0985608	0.0934799	0.0774455	0.0763646	0.0808611	0.0964595	0.0865756	0.0999481	0.0746739	0.0845774	0.0692618	0.0864227	0.0910602	0.0840066	0.0914479	0.0946744	0.0805474	0.0799232	0.101038	0.0743691	0.0951413	0.0757162	0.078882	0.085248	0.0756828	0.0825423	0.0829754	0.0864872	0.0839188	0.0683803	0.086009	0.0894876
0	ENSG00000182223	ZAR1	0.185606	0.219697	0.181818	0.189394	0.140152	0.200758	0.181818	0.17803	0.181818	0.242424	0.242424	0.238636	0.227273	0.147727	0.174242	0.246212	0.227273	0.17803	0.159091	0.162879	0.227273	0.151515	0.231061	0.162879	0.208333	0.147727	0.181818	0.208333	0.189394	0.215909	0.234848	0.162879	0.159091	0.268939	0.189394	0.231061	0.159091	0.17803	0.231061	0.166667	0.17803	0.19697	0.200758	0.212121	0.151515	0.212121	0.159091
0	ENSG00000182257	PRR34	0.162639	0.152484	0.13019	0.149831	0.114257	0.15683	0.139683	0.153429	0.134043	0.163553	0.145575	0.144014	0.152278	0.122712	0.139541	0.171963	0.115259	0.144778	0.144304	0.129148	0.161196	0.119412	0.164956	0.126235	0.156071	0.124602	0.151885	0.15732	0.156426	0.156697	0.159009	0.143526	0.128215	0.158627	0.131191	0.152861	0.123204	0.127275	0.149908	0.130804	0.134876	0.141229	0.161717	0.145215	0.12638	0.143094	0.125957
1	ENSG00000182389	CACNB4	0.272581	0.25915	0.214496	0.239264	0.181557	0.250727	0.236209	0.248128	0.228093	0.264386	0.251777	0.252305	0.270637	0.213977	0.243532	0.286624	0.254533	0.235407	0.215977	0.226974	0.272979	0.233121	0.269102	0.212495	0.247146	0.197846	0.244251	0.260053	0.259319	0.263728	0.27645	0.237767	0.222558	0.277166	0.222517	0.262966	0.20004	0.219526	0.249929	0.219362	0.229432	0.234786	0.2693	0.24325	0.207843	0.254074	0.226559
0	ENSG00000182557	SPNS3	0.0700306	0.071373	0.0530271	0.0614778	0.0479274	0.0657526	0.0560729	0.0613423	0.0626814	0.0745958	0.0678105	0.0702739	0.0782001	0.0556199	0.0585711	0.0735806	0.0690153	0.0638791	0.0521614	0.0595546	0.0762703	0.0586256	0.0763246	0.0562317	0.067061	0.0508605	0.0674888	0.0692338	0.0584719	0.0683094	0.0723207	0.058962	0.06262	0.0765646	0.0566318	0.0719153	0.0527189	0.0545445	0.0650982	0.0500972	0.064121	0.0657732	0.0645942	0.0601616	0.0505792	0.0661711	0.0697363
0	ENSG00000183077	AFMID	0.143685	0.141602	0.113959	0.135847	0.100834	0.136456	0.129847	0.14157	0.116782	0.191312	0.190508	0.172045	0.200293	0.111842	0.111685	0.208314	0.165735	0.125086	0.122545	0.116062	0.145228	0.10418	0.145571	0.115508	0.134758	0.106788	0.126253	0.162474	0.137752	0.147832	0.171361	0.180827	0.108642	0.17277	0.1259	0.142179	0.106073	0.102886	0.137076	0.124435	0.116525	0.123959	0.145096	0.13507	0.115912	0.13927	0.124777
0	ENSG00000183166	CALN1	0.117455	0.113377	0.101208	0.10936	0.0809863	0.108671	0.0965091	0.107817	0.0966105	0.118263	0.115219	0.106735	0.121779	0.0921414	0.0972927	0.122089	0.114717	0.0992062	0.0890334	0.0985314	0.12273	0.115675	0.123386	0.0942521	0.102185	0.0881258	0.105378	0.11425	0.106941	0.108354	0.117337	0.105701	0.101789	0.128524	0.0934078	0.116584	0.0898022	0.101294	0.106582	0.0906464	0.104296	0.114572	0.102678	0.106107	0.0900727	0.106698	0.1164
0	ENSG00000183304	FAM9A	0.1673	0.166686	0.137555	0.157205	0.123386	0.163485	0.1502	0.159604	0.13784	0.165165	0.149613	0.148509	0.159422	0.131936	0.145816	0.179815	0.125211	0.155479	0.150955	0.141749	0.177248	0.129484	0.172968	0.134033	0.16092	0.133261	0.16378	0.171507	0.164509	0.172411	0.175632	0.148945	0.13185	0.164464	0.145896	0.171953	0.129899	0.138964	0.160266	0.144705	0.143964	0.15284	0.167681	0.149336	0.134703	0.159941	0.145229
0	ENSG00000183317	EPHA10	0.206518	0.197482	0.191342	0.20717	0.146851	0.195158	0.189003	0.222162	0.183925	0.209469	0.195817	0.17104	0.229058	0.164701	0.161092	0.223878	0.192154	0.203553	0.151639	0.187084	0.214826	0.170518	0.219802	0.166335	0.217599	0.161647	0.205253	0.216336	0.175147	0.223791	0.228318	0.194375	0.161268	0.204221	0.181624	0.21691	0.139133	0.170881	0.218355	0.172914	0.189359	0.211465	0.205472	0.170602	0.171202	0.209282	0.182912
0	ENSG00000183640	KRTAP8-1	0.171906	0.169289	0.140839	0.156428	0.118579	0.165108	0.151498	0.171973	0.142199	0.171349	0.153475	0.152047	0.158082	0.134808	0.142649	0.18227	0.138632	0.160056	0.14284	0.137937	0.175899	0.139004	0.180451	0.133505	0.167499	0.131984	0.16478	0.174845	0.15931	0.177073	0.179112	0.155611	0.132679	0.165297	0.143462	0.173898	0.130588	0.140886	0.157148	0.14112	0.141183	0.152592	0.171277	0.151484	0.134056	0.165744	0.149651
0	ENSG00000183726	TMEM50A	0.125786	0.123739	0.0987672	0.116744	0.0882755	0.116437	0.107402	0.108164	0.102193	0.123101	0.103041	0.107456	0.11258	0.0999932	0.116157	0.129103	0.119269	0.107701	0.0979312	0.103588	0.1277	0.10105	0.126488	0.0998504	0.124169	0.0965532	0.119586	0.125453	0.111662	0.12513	0.121675	0.110683	0.100913	0.122433	0.0991393	0.125687	0.0956535	0.105814	0.114059	0.105835	0.104117	0.110745	0.123349	0.106585	0.0953624	0.119989	0.111937
0	ENSG00000183837	PNMA3	0.137774	0.131934	0.097391	0.12114	0.08588	0.122778	0.11034	0.127378	0.111399	0.13413	0.121648	0.130015	0.140147	0.108428	0.104653	0.148233	0.108202	0.105762	0.109568	0.116415	0.135923	0.110414	0.134391	0.108282	0.13031	0.0972983	0.119145	0.138976	0.123032	0.137598	0.141559	0.12246	0.101508	0.138597	0.112879	0.142558	0.0982141	0.108485	0.120692	0.109245	0.109034	0.111303	0.136826	0.107743	0.107093	0.133148	0.116666
0	ENSG00000184351	KRTAP19-1	0.142239	0.13561	0.111691	0.125329	0.094689	0.135886	0.122594	0.134013	0.112434	0.141401	0.121228	0.123874	0.127582	0.109013	0.117547	0.147823	0.108968	0.125105	0.116097	0.110174	0.14078	0.108191	0.145293	0.105726	0.135416	0.104559	0.130536	0.143796	0.13126	0.144986	0.144393	0.126346	0.105544	0.133633	0.115994	0.142017	0.10273	0.114062	0.122102	0.11167	0.114427	0.118942	0.139976	0.124168	0.108291	0.132971	0.116998
0	ENSG00000184508	HDDC3	0.171025	0.161322	0.143111	0.162513	0.119266	0.155485	0.140958	0.174232	0.140377	0.162737	0.135171	0.150438	0.158586	0.131625	0.136983	0.182295	0.118068	0.142424	0.141168	0.140933	0.176939	0.141415	0.170183	0.139852	0.152563	0.125984	0.151069	0.159293	0.161592	0.168037	0.169395	0.14056	0.137734	0.165934	0.14653	0.171533	0.136552	0.132851	0.159527	0.144908	0.137274	0.149762	0.162159	0.138597	0.127321	0.15797	0.142087
0	ENSG00000185269	NOTUM	0.0972768	0.0985268	0.0919643	0.116205	0.101205	0.0969643	0.116518	0.104152	0.117857	0.116027	0.134018	0.151518	0.119464	0.102054	0.11058	0.114464	0.100714	0.0932143	0.0825	0.10808	0.0991518	0.0929018	0.100714	0.108929	0.0972768	0.0919643	0.0969643	0.0979018	0.0975893	0.118393	0.104464	0.0919643	0.103393	0.142991	0.110268	0.119955	0.0844643	0.108616	0.118616	0.103616	0.0904018	0.0910268	0.0994643	0.0969643	0.11683	0.0985268	0.0919643
1	ENSG00000185666	SYN3	0.353728	0.352959	0.320399	0.327145	0.287458	0.341283	0.322325	0.346938	0.322906	0.373632	0.351116	0.340658	0.359079	0.306249	0.316586	0.37831	0.355297	0.327549	0.30313	0.321049	0.36588	0.330977	0.364338	0.303609	0.336077	0.292019	0.350744	0.357979	0.328743	0.364412	0.360775	0.316253	0.311953	0.367201	0.331375	0.358456	0.292232	0.300844	0.337234	0.318585	0.322451	0.334588	0.345428	0.315512	0.308241	0.342189	0.315646
0	ENSG00000186143	PRR30	0.159492	0.139167	0.106611	0.127523	0.0821264	0.122267	0.112432	0.152518	0.120816	0.167383	0.130549	0.128745	0.133496	0.104672	0.107351	0.170772	0.124006	0.138532	0.0899927	0.0969432	0.137834	0.116514	0.151257	0.0912195	0.141777	0.0905333	0.133843	0.14629	0.121012	0.152419	0.15781	0.132827	0.099049	0.154394	0.115024	0.155709	0.104484	0.119273	0.13203	0.103446	0.10703	0.123613	0.143643	0.114411	0.0912326	0.137878	0.125755
0	ENSG00000186522	SEPTIN10	0.150352	0.145032	0.124731	0.127475	0.0841198	0.138664	0.121888	0.126751	0.115887	0.147879	0.129897	0.118956	0.138658	0.104321	0.128563	0.157171	0.126113	0.105339	0.096635	0.125266	0.14691	0.136061	0.146689	0.103748	0.141693	0.0967506	0.143732	0.15039	0.114915	0.141437	0.149256	0.118853	0.114575	0.148247	0.124608	0.148798	0.106009	0.11311	0.130427	0.105573	0.120601	0.122542	0.136572	0.103746	0.100068	0.131041	0.124414
0	ENSG00000186638	KIF24	0.152008	0.14428	0.124983	0.134814	0.115137	0.142791	0.133219	0.14576	0.123933	0.148993	0.136698	0.130423	0.145759	0.121057	0.123783	0.160142	0.128122	0.134257	0.12403	0.13183	0.153464	0.12555	0.153781	0.121701	0.140068	0.117915	0.145486	0.148966	0.141653	0.152959	0.155933	0.130765	0.113694	0.146471	0.125323	0.151581	0.114333	0.125794	0.143064	0.122989	0.12754	0.145231	0.147808	0.129264	0.123833	0.143703	0.128963
0	ENSG00000186666	BCDIN3D	0.115385	0.0961538	0.0576923	0.0769231	0.0384615	0.115385	0.115385	0.0576923	0.115385	0.0769231	0.0961538	0.0769231	0.0576923	0.0576923	0.0961538	0.134615	0.0576923	0.0576923	0.0192308	0.0576923	0.115385	0.0576923	0.0961538	0.0769231	0.134615	0.0769231	0.115385	0.0961538	0.0384615	0.0576923	0.0769231	0.0576923	0.0961538	0.115385	0.0769231	0.0769231	0.0576923	0.0384615	0.0961538	0.0769231	0.0576923	0.0576923	0.0769231	0.0384615	0.0384615	0.0961538	0.0769231
0	ENSG00000186838	SELENOV	0.17648	0.170912	0.144332	0.163853	0.127041	0.178405	0.15827	0.173585	0.152821	0.17931	0.166923	0.163872	0.16833	0.13571	0.161373	0.191808	0.124105	0.161208	0.154903	0.145258	0.181978	0.138766	0.183194	0.145133	0.171801	0.141454	0.170899	0.182345	0.177058	0.177507	0.178064	0.153288	0.143783	0.176434	0.150037	0.174408	0.132163	0.13759	0.168593	0.146213	0.149553	0.160671	0.177081	0.164646	0.138837	0.164465	0.148092
0	ENSG00000186977	KRTAP19-5	0.144229	0.137818	0.114195	0.128387	0.0960382	0.135629	0.121482	0.140726	0.113417	0.139739	0.123724	0.124539	0.131343	0.109252	0.117536	0.149507	0.115925	0.128474	0.114781	0.112994	0.142497	0.112807	0.145522	0.108299	0.138466	0.104439	0.134624	0.144658	0.13178	0.147468	0.149033	0.127369	0.106598	0.136005	0.11756	0.143189	0.106727	0.116052	0.128471	0.114168	0.115511	0.123719	0.142906	0.12345	0.1102	0.136106	0.124561
0	ENSG00000187391	MAGI2	0.252207	0.258653	0.200977	0.232652	0.174361	0.253512	0.239936	0.258265	0.216714	0.259462	0.25608	0.254685	0.260126	0.213024	0.217001	0.280766	0.248636	0.240817	0.236284	0.225517	0.266759	0.223113	0.266728	0.196744	0.251075	0.191583	0.249977	0.259696	0.256047	0.269917	0.272387	0.223067	0.20209	0.264883	0.214017	0.265692	0.19942	0.214069	0.244676	0.206859	0.203441	0.219609	0.257702	0.233376	0.196802	0.245255	0.214681
0	ENSG00000187595	ZNF385C	0.202059	0.190928	0.165394	0.180229	0.134616	0.182213	0.159419	0.198197	0.169728	0.216897	0.196187	0.187965	0.198479	0.14644	0.168728	0.234509	0.146505	0.181548	0.166308	0.158022	0.194441	0.153457	0.201939	0.149598	0.193973	0.152835	0.187761	0.196668	0.184158	0.196164	0.198076	0.183174	0.153432	0.211671	0.161583	0.190675	0.144464	0.159113	0.1901	0.157994	0.164273	0.181595	0.20243	0.174545	0.150859	0.181427	0.176012
1	ENSG00000187634	SAMD11	0.163696	0.156041	0.140587	0.162524	0.120895	0.162136	0.147809	0.157178	0.145045	0.163074	0.147864	0.150191	0.155813	0.133202	0.15062	0.172889	0.117515	0.148881	0.148342	0.14038	0.168626	0.126696	0.170235	0.136833	0.161999	0.138538	0.16318	0.165626	0.162754	0.163512	0.166564	0.14289	0.139079	0.159502	0.14623	0.156223	0.126336	0.126407	0.158001	0.141694	0.145019	0.153874	0.165455	0.152597	0.134011	0.152765	0.132366
1	ENSG00000187957	DNER	0.17556	0.171762	0.139105	0.155332	0.114474	0.176933	0.157398	0.170742	0.124626	0.162473	0.151897	0.174812	0.214515	0.131914	0.138419	0.180902	0.150159	0.141266	0.136791	0.155541	0.185478	0.127419	0.185867	0.123186	0.161616	0.121406	0.173148	0.175198	0.168147	0.173311	0.188428	0.140959	0.121032	0.166379	0.140629	0.18245	0.126675	0.133085	0.162796	0.134675	0.12442	0.158566	0.162204	0.158226	0.129529	0.17714	0.147391
1	ENSG00000188130	MAPK12	0.356455	0.345785	0.29812	0.311491	0.25362	0.351011	0.320007	0.346735	0.302644	0.330225	0.330077	0.316457	0.350213	0.290834	0.301757	0.371899	0.334888	0.318209	0.29986	0.30536	0.365195	0.277973	0.371242	0.28598	0.330379	0.260206	0.328931	0.341148	0.330598	0.362868	0.365577	0.321942	0.291636	0.349145	0.30028	0.364782	0.271999	0.293609	0.328469	0.291973	0.300243	0.310456	0.351355	0.319232	0.274026	0.34038	0.317404
0	ENSG00000188312	CENPP	0.139137	0.142189	0.119741	0.131832	0.0983998	0.133173	0.123912	0.139477	0.11698	0.133056	0.12671	0.123245	0.136112	0.108451	0.115233	0.15155	0.116311	0.120576	0.116244	0.119199	0.148748	0.121558	0.144975	0.113063	0.136214	0.110502	0.139846	0.1354	0.133095	0.141778	0.148687	0.12218	0.114017	0.14286	0.120238	0.141512	0.10702	0.107624	0.129631	0.116582	0.121164	0.130025	0.13901	0.12754	0.109057	0.135555	0.123098
1	ENSG00000196072	BLOC1S2	0.17619	0.176125	0.136248	0.15454	0.111802	0.16921	0.158967	0.182194	0.127005	0.158719	0.148747	0.140568	0.170754	0.132724	0.133132	0.188455	0.139775	0.14994	0.147002	0.141076	0.181901	0.153487	0.178838	0.143384	0.170924	0.127074	0.172883	0.167787	0.169616	0.179948	0.18692	0.158772	0.119701	0.166377	0.1348	0.181657	0.12108	0.124911	0.154604	0.137319	0.135994	0.153738	0.176005	0.149437	0.125903	0.166186	0.135941
0	ENSG00000197044	ZNF441	0.237194	0.228927	0.187632	0.208563	0.192707	0.218998	0.207866	0.213637	0.268959	0.222273	0.1991	0.197683	0.213011	0.194537	0.27131	0.238577	0.278931	0.198884	0.199536	0.211205	0.23472	0.200166	0.244555	0.180582	0.207096	0.176504	0.205514	0.244154	0.210472	0.227282	0.235642	0.221912	0.265273	0.212957	0.198238	0.236139	0.177718	0.205972	0.224342	0.197137	0.190355	0.2152	0.218187	0.193571	0.182137	0.238324	0.194952
1	ENSG00000197283	SYNGAP1	0.232355	0.215219	0.187465	0.196607	0.14379	0.210287	0.191711	0.217175	0.17408	0.221868	0.210647	0.205016	0.221606	0.169671	0.185576	0.240855	0.215016	0.184576	0.187002	0.18352	0.223551	0.18526	0.230097	0.181904	0.211483	0.170774	0.206871	0.222235	0.20669	0.224091	0.235224	0.18932	0.173845	0.239279	0.181092	0.23556	0.162351	0.1852	0.209703	0.172132	0.185704	0.206747	0.213317	0.199923	0.167023	0.214653	0.184027
1	ENSG00000198010	DLGAP2	0.296799	0.292575	0.25796	0.281173	0.217877	0.290177	0.268446	0.297177	0.255272	0.331309	0.338998	0.342772	0.346174	0.251063	0.264866	0.340722	0.320909	0.273587	0.262998	0.264049	0.304917	0.248869	0.312265	0.250299	0.292316	0.236722	0.281731	0.299103	0.292778	0.304286	0.31301	0.260827	0.249397	0.367196	0.258896	0.309259	0.247257	0.260887	0.286724	0.249214	0.252515	0.277694	0.291559	0.278339	0.243661	0.28605	0.264058
0	ENSG00000198183	BPIFA1	0.13747	0.131724	0.10697	0.121436	0.0925613	0.128764	0.11872	0.130931	0.113202	0.137344	0.119359	0.124281	0.125478	0.107498	0.113287	0.148506	0.107266	0.12293	0.11445	0.110898	0.140035	0.106726	0.141387	0.10769	0.130833	0.0997892	0.125489	0.13441	0.126291	0.138692	0.141115	0.12181	0.105902	0.133355	0.111984	0.137009	0.105157	0.112439	0.120213	0.110696	0.105541	0.11714	0.133519	0.117998	0.104093	0.13395	0.116709
0	ENSG00000198553	KCNRG	0.261927	0.237555	0.203025	0.227663	0.142241	0.221867	0.211238	0.243567	0.192256	0.236919	0.24842	0.247358	0.258547	0.197603	0.19687	0.279096	0.228467	0.221996	0.185237	0.191985	0.247982	0.18698	0.248316	0.183548	0.231648	0.174914	0.234353	0.231936	0.231087	0.247757	0.255033	0.213934	0.181555	0.240721	0.185804	0.25575	0.165297	0.175296	0.239162	0.183997	0.199998	0.222568	0.237663	0.218573	0.179105	0.240195	0.192131
0	ENSG00000198569	SLC34A3	0.135029	0.130498	0.111109	0.119487	0.103686	0.129256	0.117029	0.132839	0.126958	0.127887	0.124496	0.124733	0.126867	0.118529	0.126444	0.133473	0.14736	0.122509	0.114354	0.12188	0.127237	0.111367	0.141183	0.112979	0.130908	0.1058	0.126074	0.128835	0.124545	0.129858	0.139964	0.128932	0.116464	0.126569	0.112822	0.144111	0.115989	0.121118	0.123422	0.114927	0.11383	0.116485	0.129507	0.12265	0.112094	0.127839	0.123805
0	ENSG00000198892	SHISA4	0.12125	0.113694	0.0968686	0.103244	0.0779681	0.115326	0.0921595	0.111717	0.090208	0.108638	0.110535	0.102352	0.123088	0.0876253	0.0956162	0.11406	0.103078	0.0979817	0.0959673	0.102107	0.12247	0.101174	0.122221	0.0938568	0.106599	0.0839954	0.101814	0.110916	0.107827	0.114068	0.114861	0.101934	0.0901461	0.120167	0.101448	0.120813	0.0949553	0.102111	0.108679	0.0994077	0.0973986	0.11014	0.111346	0.106257	0.0859074	0.106572	0.108547
1	ENSG00000204314	PRRT1	0.400071	0.385946	0.315678	0.37959	0.366879	0.387359	0.368291	0.383828	0.373234	0.386653	0.452684	0.389477	0.40572	0.371116	0.378884	0.456215	0.513771	0.37959	0.375353	0.382415	0.395833	0.394421	0.402189	0.375353	0.37959	0.375353	0.377472	0.389477	0.384534	0.383121	0.386653	0.384534	0.376059	0.404308	0.377472	0.385946	0.373941	0.383828	0.386653	0.374647	0.382415	0.385946	0.384534	0.383121	0.371116	0.381003	0.39654
0	ENSG00000204655	MOG	0.122222	0.122222	0.0888889	0.1	0.0722222	0.1	0.0666667	0.0944444	0.111111	0.144444	0.144444	0.127778	0.166667	0.0833333	0.116667	0.138889	0.122222	0.111111	0.0722222	0.0777778	0.127778	0.1	0.127778	0.105556	0.122222	0.0777778	0.111111	0.116667	0.0944444	0.122222	0.116667	0.0833333	0.127778	0.15	0.0888889	0.122222	0.1	0.0944444	0.105556	0.0888889	0.1	0.0944444	0.122222	0.0944444	0.0777778	0.0944444	0.133333
0	ENSG00000204822	MRPL53	0.152171	0.165236	0.139167	0.161488	0.112297	0.153333	0.16602	0.168647	0.134305	0.163941	0.153883	0.151131	0.146941	0.124451	0.135959	0.177142	0.119821	0.164405	0.128819	0.137222	0.173747	0.156547	0.171591	0.135278	0.15433	0.124065	0.160609	0.168927	0.152462	0.159793	0.172628	0.140384	0.136361	0.161069	0.152033	0.156404	0.113349	0.134275	0.155877	0.135115	0.129551	0.146571	0.173702	0.145767	0.123609	0.159506	0.145969
0	ENSG00000204918	PRR20B	0.154199	0.149787	0.127598	0.140616	0.104951	0.147221	0.134975	0.150332	0.130724	0.153841	0.139336	0.141116	0.145509	0.121164	0.129753	0.165865	0.118591	0.136075	0.129143	0.123898	0.156228	0.123503	0.164116	0.120861	0.14948	0.117187	0.145114	0.156575	0.143546	0.159218	0.160756	0.136896	0.121098	0.151501	0.129297	0.153093	0.114754	0.122711	0.141054	0.124947	0.127991	0.135261	0.151463	0.135313	0.119721	0.145453	0.133441
0	ENSG00000204919	PRR20A	0.154199	0.149787	0.127598	0.140616	0.104951	0.147221	0.134975	0.150332	0.130724	0.153841	0.139336	0.141116	0.145509	0.121164	0.129753	0.165865	0.118591	0.136075	0.129143	0.123898	0.156228	0.123503	0.164116	0.120861	0.14948	0.117187	0.145114	0.156575	0.143546	0.159218	0.160756	0.136896	0.121098	0.151501	0.129297	0.153093	0.114754	0.122711	0.141054	0.124947	0.127991	0.135261	0.151463	0.135313	0.119721	0.145453	0.133441
0	ENSG00000205352	PRR13	0.175062	0.165631	0.138444	0.153586	0.113353	0.160997	0.141832	0.16802	0.136999	0.165894	0.147338	0.145163	0.159076	0.1287	0.133645	0.179382	0.138722	0.153397	0.137637	0.137123	0.170446	0.141427	0.175498	0.12439	0.166002	0.121619	0.162807	0.16922	0.156421	0.176565	0.17767	0.147211	0.124639	0.163933	0.141414	0.170829	0.125371	0.139923	0.160731	0.135829	0.141307	0.153425	0.168028	0.147123	0.12565	0.162072	0.147552
0	ENSG00000206177	HBM	0.15989	0.146717	0.137372	0.153924	0.0929316	0.13585	0.134059	0.137598	0.128131	0.148628	0.147685	0.142766	0.13818	0.112316	0.132515	0.166733	0.104938	0.130722	0.109378	0.131354	0.154176	0.134777	0.152747	0.131489	0.151037	0.125126	0.14705	0.161968	0.129773	0.156636	0.155587	0.12989	0.1277	0.153942	0.12642	0.153994	0.104642	0.119343	0.142083	0.132369	0.141108	0.128911	0.14371	0.134146	0.124065	0.144742	0.142685
1	ENSG00000213023	SYT3	0.378253	0.386277	0.367527	0.365761	0.344075	0.377768	0.366046	0.364547	0.381809	0.395395	0.366866	0.377882	0.380091	0.359827	0.391306	0.415475	0.422231	0.373136	0.354645	0.354596	0.389542	0.362427	0.389487	0.369486	0.395177	0.365865	0.391663	0.390698	0.371493	0.394638	0.390653	0.359147	0.380796	0.410287	0.364364	0.394453	0.363634	0.351176	0.378142	0.365964	0.37044	0.38141	0.385153	0.36328	0.35884	0.376522	0.376362
0	ENSG00000213694	S1PR3	0.174613	0.156306	0.126188	0.149393	0.116588	0.157666	0.148658	0.16675	0.13314	0.178825	0.160019	0.135451	0.179062	0.155969	0.121581	0.180644	0.201174	0.140079	0.132384	0.170789	0.161201	0.171695	0.17009	0.134156	0.160967	0.1292	0.164306	0.164816	0.165379	0.175869	0.175107	0.148223	0.122978	0.167969	0.137748	0.168524	0.118097	0.136885	0.151143	0.146858	0.137485	0.156892	0.165168	0.149438	0.130194	0.15965	0.146837
0	ENSG00000213921	LEUTX	0.0882894	0.0869423	0.0749664	0.0791211	0.0638527	0.0862861	0.0744103	0.084928	0.0793988	0.088314	0.0914984	0.0853502	0.0940361	0.0727052	0.0771895	0.0914889	0.0929097	0.0737173	0.0734218	0.0775918	0.0926749	0.0786333	0.0928284	0.0745524	0.0856407	0.0689879	0.0837654	0.0868304	0.0816191	0.090313	0.0884456	0.0800964	0.0805123	0.0948633	0.075341	0.0916166	0.0698407	0.0738907	0.0866299	0.0768254	0.0778759	0.0850467	0.0879026	0.0788249	0.067498	0.0837563	0.0847078
0	ENSG00000214309	MBLAC1	0.155366	0.147589	0.122599	0.136904	0.108374	0.153755	0.140292	0.138852	0.126689	0.150693	0.133375	0.141656	0.139058	0.123972	0.135438	0.166648	0.117387	0.129571	0.12458	0.125934	0.158623	0.114905	0.160426	0.119272	0.142788	0.115458	0.136275	0.156351	0.140246	0.156097	0.158726	0.141501	0.12041	0.146623	0.135616	0.152254	0.115112	0.117693	0.137938	0.129139	0.129038	0.126238	0.151987	0.143884	0.115637	0.142772	0.129576
0	ENSG00000221909	FAM200A	0.188054	0.182136	0.113611	0.16814	0.110566	0.169231	0.175635	0.168515	0.142486	0.178866	0.181104	0.141041	0.187187	0.138825	0.146106	0.203264	0.127991	0.168003	0.134415	0.138531	0.18777	0.166883	0.203166	0.139715	0.172042	0.128314	0.191139	0.20209	0.169796	0.188363	0.196771	0.154677	0.139416	0.194709	0.145645	0.186481	0.155432	0.13378	0.167178	0.135753	0.129187	0.136409	0.175754	0.136064	0.130155	0.18499	0.157007
0	ENSG00000221972		0.19237	0.191444	0.164899	0.182048	0.136522	0.194468	0.172607	0.195051	0.163286	0.192317	0.176088	0.179966	0.186336	0.149354	0.170684	0.206213	0.144098	0.1816	0.177488	0.162364	0.200105	0.156576	0.20341	0.156093	0.189913	0.152282	0.191157	0.199666	0.192577	0.196393	0.20109	0.168199	0.158121	0.191053	0.16157	0.193505	0.152963	0.15588	0.181032	0.16244	0.168529	0.172849	0.198296	0.180125	0.153965	0.183054	0.164382
0	ENSG00000222047	C10orf55	0.160311	0.155503	0.133715	0.153246	0.115308	0.155993	0.139552	0.159729	0.140119	0.174787	0.149581	0.147532	0.154843	0.125239	0.136844	0.18264	0.127618	0.14742	0.136799	0.127676	0.161054	0.122738	0.165913	0.125643	0.15895	0.125392	0.153444	0.160372	0.150224	0.163372	0.1644	0.150462	0.1283	0.163749	0.13423	0.159305	0.125667	0.129175	0.150071	0.130015	0.137929	0.143762	0.161126	0.144567	0.123655	0.14782	0.134565
0	ENSG00000227151	PRR20D	0.154723	0.15074	0.127701	0.141072	0.105218	0.148061	0.135514	0.151278	0.13083	0.153726	0.139468	0.141153	0.145394	0.121447	0.129831	0.165939	0.118954	0.137101	0.129705	0.124443	0.156989	0.124728	0.164707	0.12102	0.14986	0.117391	0.145635	0.157375	0.144235	0.1601	0.161695	0.137614	0.121069	0.151299	0.129712	0.15403	0.115219	0.12307	0.141611	0.125535	0.128241	0.135288	0.152218	0.136299	0.120033	0.146234	0.134103
0	ENSG00000229665	PRR20C	0.154199	0.149787	0.127598	0.140616	0.104951	0.147221	0.134975	0.150332	0.130724	0.153841	0.139336	0.141116	0.145509	0.121164	0.129753	0.165865	0.118591	0.136075	0.129143	0.123898	0.156228	0.123503	0.164116	0.120861	0.14948	0.117187	0.145114	0.156575	0.143546	0.159218	0.160756	0.136896	0.121098	0.151501	0.129297	0.153093	0.114754	0.122711	0.141054	0.124947	0.127991	0.135261	0.151463	0.135313	0.119721	0.145453	0.133441
0	ENSG00000230178	OR4F3	0.166667	0.159091	0.143939	0.159091	0.143939	0.143939	0.143939	0.166667	0.151515	0.234848	0.159091	0.204545	0.219697	0.143939	0.174242	0.234848	0.181818	0.136364	0.143939	0.159091	0.174242	0.19697	0.166667	0.136364	0.151515	0.136364	0.159091	0.166667	0.143939	0.143939	0.159091	0.143939	0.159091	0.219697	0.151515	0.151515	0.143939	0.136364	0.159091	0.143939	0.159091	0.151515	0.166667	0.143939	0.128788	0.151515	0.181818
0	ENSG00000234278	PRR20E	0.154199	0.149787	0.127598	0.140616	0.104951	0.147221	0.134975	0.150332	0.130724	0.153841	0.139336	0.141116	0.145509	0.121164	0.129753	0.165865	0.118591	0.136075	0.129143	0.123898	0.156228	0.123503	0.164116	0.120861	0.14948	0.117187	0.145114	0.156575	0.143546	0.159218	0.160756	0.136896	0.121098	0.151501	0.129297	0.153093	0.114754	0.122711	0.141054	0.124947	0.127991	0.135261	0.151463	0.135313	0.119721	0.145453	0.133441
0	ENSG00000244476	ERVFRD-1	0.0987036	0.098766	0.0842442	0.0895424	0.0706684	0.0979644	0.0817324	0.0922705	0.0881132	0.104031	0.0995518	0.0916297	0.100134	0.0784075	0.0882077	0.106211	0.0906941	0.0871297	0.0793427	0.0825887	0.104135	0.0870951	0.102265	0.0866192	0.0986363	0.0806027	0.0970477	0.0985855	0.0892585	0.100862	0.0981401	0.0799367	0.0891616	0.107655	0.0896386	0.0977659	0.0800881	0.0849583	0.0882729	0.0843936	0.0858094	0.0928855	0.0946263	0.0858153	0.0784654	0.0916401	0.0946082
0	ENSG00000123104	ITPR2	0.172322	0.172419	0.148536	0.159315	0.135302	0.215229	0.198955	0.184273	0.154652	0.243288	0.169268	0.170447	0.232167	0.147261	0.170533	0.25965	0.18314	0.142997	0.160006	0.158958	0.185714	0.142527	0.181888	0.139888	0.179233	0.14015	0.187785	0.212713	0.163937	0.188493	0.165639	0.185285	0.154652	0.238256	0.148309	0.196858	0.146046	0.153026	0.191224	0.146046	0.186638	0.185319	0.173921	0.161709	0.143819	0.163901	0.166715
1	ENSG00000136535	TBR1	0.30379	0.458078	0.404358	0.398064	0.23415	0.419149	0.359214	0.446359	0.226043	0.394207	0.345004	0.231416	0.331292	0.328031	0.229731	0.501703	0.239938	0.307684	0.319636	0.335542	0.493886	0.315142	0.467599	0.281563	0.324434	0.297634	0.381708	0.3882	0.418211	0.381266	0.48699	0.335899	0.212996	0.351971	0.29894	0.393813	0.248628	0.295555	0.351422	0.354499	0.287633	0.404498	0.450878	0.43522	0.364634	0.40086	0.332857
1	ENSG00000008277	ADAM22	0.336921	0.342648	0.295768	0.315383	0.244555	0.329998	0.304441	0.341235	0.28934	0.364554	0.364094	0.388071	0.379576	0.28027	0.290527	0.369452	0.324462	0.313419	0.300772	0.309049	0.35988	0.278607	0.367175	0.28037	0.341838	0.272273	0.335219	0.341595	0.329392	0.352672	0.367353	0.309703	0.28085	0.404586	0.291279	0.350574	0.274801	0.299377	0.330118	0.291578	0.299671	0.313321	0.34473	0.310152	0.283614	0.334483	0.297334
0	ENSG00000152578	GRIA4	0.309443	0.309035	0.25405	0.287468	0.195661	0.300882	0.265886	0.321412	0.244156	0.305259	0.320471	0.292385	0.317761	0.227781	0.245168	0.342359	0.308386	0.264854	0.253666	0.252453	0.308674	0.26852	0.313063	0.229216	0.312729	0.210017	0.299432	0.303731	0.291029	0.321661	0.329466	0.272877	0.236603	0.329219	0.24462	0.321917	0.2336	0.243529	0.30466	0.237353	0.260905	0.277612	0.304466	0.273022	0.223269	0.307668	0.27519
0	ENSG00000102189	EEA1	0.187122	0.188603	0.152884	0.163545	0.122666	0.180016	0.167948	0.188572	0.144307	0.182132	0.164328	0.161834	0.179407	0.147939	0.15237	0.199765	0.16413	0.171354	0.149854	0.162095	0.194853	0.16621	0.1929	0.13941	0.176215	0.136945	0.177272	0.187168	0.174664	0.19484	0.197825	0.169241	0.142238	0.181657	0.151603	0.188864	0.130227	0.138327	0.178691	0.146772	0.158681	0.176288	0.186348	0.167174	0.138974	0.176857	0.16155
1	ENSG00000091129	NRCAM	0.451147	0.363197	0.272691	0.342508	0.274683	0.326458	0.33329	0.385037	0.343469	0.341982	0.376475	0.328877	0.426202	0.319363	0.341238	0.373148	0.494783	0.341809	0.307935	0.339253	0.356958	0.316871	0.352325	0.288767	0.343298	0.305637	0.360952	0.373706	0.324671	0.393283	0.374971	0.354736	0.347125	0.362842	0.291654	0.358427	0.278587	0.334384	0.337223	0.312119	0.336455	0.335126	0.352133	0.336278	0.284052	0.342316	0.308424
0	ENSG00000081026	MAGI3	0.263833	0.250661	0.191525	0.208084	0.159068	0.240625	0.231851	0.266041	0.190844	0.263597	0.257474	0.257228	0.274829	0.18328	0.195646	0.280539	0.260495	0.228397	0.214883	0.205915	0.258349	0.221333	0.256194	0.182816	0.247636	0.170089	0.239365	0.255073	0.242233	0.269503	0.280219	0.22291	0.190246	0.283524	0.189071	0.260095	0.172543	0.195202	0.238894	0.202043	0.204287	0.221012	0.25669	0.221074	0.190336	0.251117	0.212824
0	ENSG00000047578	KATNIP	0.145355	0.13377	0.102514	0.145355	0.100437	0.127104	0.102186	0.140437	0.120437	0.15377	0.117268	0.137268	0.13377	0.0856831	0.117268	0.167104	0.0610929	0.127104	0.117268	0.0955191	0.147104	0.075847	0.152022	0.0990164	0.137268	0.0940984	0.130601	0.140437	0.13377	0.13377	0.165355	0.080765	0.110601	0.148852	0.103934	0.140437	0.105683	0.095847	0.117268	0.122186	0.117268	0.127104	0.13377	0.120437	0.117268	0.142186	0.123934
0	ENSG00000160460	SPTBN4	0.193831	0.182667	0.155555	0.176873	0.129514	0.177849	0.159664	0.192409	0.153318	0.185618	0.164402	0.164219	0.174696	0.148762	0.158691	0.200956	0.165541	0.159611	0.150152	0.164706	0.192898	0.152393	0.195629	0.143595	0.175419	0.137627	0.182813	0.183073	0.174441	0.200927	0.200047	0.167481	0.152482	0.187086	0.160655	0.192802	0.134459	0.15327	0.186076	0.159508	0.161567	0.175221	0.183122	0.167969	0.141559	0.182253	0.161414
0	ENSG00000165868	HSPA12A	0.247407	0.224167	0.148611	0.194074	0.147407	0.207407	0.251111	0.247778	0.220093	0.215185	0.239352	0.191296	0.241944	0.173796	0.252963	0.25037	0.319352	0.18713	0.16787	0.18713	0.223796	0.184907	0.230463	0.173519	0.235185	0.193056	0.234907	0.252685	0.193796	0.255278	0.27963	0.23963	0.235278	0.233704	0.141389	0.250093	0.136852	0.225648	0.220741	0.184907	0.213148	0.196389	0.197407	0.183519	0.179722	0.254444	0.17713
1	ENSG00000081803	CADPS2	0.295871	0.281096	0.240342	0.274322	0.217984	0.281471	0.263822	0.295606	0.270111	0.288069	0.27153	0.276602	0.279658	0.258373	0.274706	0.31695	0.272084	0.267458	0.261801	0.273448	0.307252	0.253715	0.304782	0.251603	0.293893	0.249894	0.292458	0.287859	0.28432	0.296503	0.307631	0.26784	0.256429	0.29727	0.265486	0.307439	0.230455	0.25399	0.284081	0.248327	0.250129	0.267249	0.282902	0.270835	0.245702	0.284438	0.257586
0	ENSG00000230900	ATP6V1G2	0.145833	0.153409	0.117424	0.117424	0.151515	0.145833	0.153409	0.145833	0.138258	0.138258	0.145833	0.130682	0.145833	0.130682	0.130682	0.181818	0.145833	0.145833	0.130682	0.166667	0.153409	0.160985	0.153409	0.102273	0.117424	0.102273	0.125	0.181818	0.145833	0.145833	0.145833	0.130682	0.138258	0.160985	0.138258	0.145833	0.109848	0.102273	0.145833	0.138258	0.117424	0.145833	0.145833	0.117424	0.109848	0.174242	0.125
0	ENSG00000235443	POLR1H	0.227952	0.214631	0.181158	0.188615	0.14453	0.214081	0.199466	0.222397	0.180747	0.215827	0.191025	0.185399	0.200032	0.173222	0.183189	0.23679	0.165299	0.203356	0.191878	0.189615	0.232152	0.162603	0.230569	0.170107	0.211414	0.167877	0.214224	0.22154	0.203539	0.22762	0.229071	0.200148	0.176068	0.216236	0.182046	0.223022	0.156421	0.174433	0.207175	0.188771	0.19278	0.197551	0.215354	0.187544	0.166877	0.217744	0.186564
0	ENSG00000137154	RPS6	0.256658	0.250781	0.21606	0.232901	0.158825	0.245245	0.21907	0.258442	0.200834	0.227529	0.216904	0.226372	0.239735	0.188592	0.198299	0.26993	0.195272	0.232187	0.219291	0.217688	0.257817	0.211067	0.255711	0.210528	0.244086	0.190549	0.243559	0.246679	0.242394	0.268246	0.260947	0.2122	0.194269	0.245406	0.20896	0.25144	0.181731	0.191435	0.241743	0.212177	0.227987	0.232689	0.251819	0.231189	0.195407	0.242747	0.216903
1	ENSG00000171094	ALK	0.266492	0.25323	0.214897	0.239949	0.170221	0.249098	0.229723	0.272825	0.210081	0.250733	0.221352	0.224752	0.269144	0.203235	0.20259	0.28885	0.229628	0.229321	0.225982	0.228872	0.277917	0.217064	0.265777	0.208545	0.256634	0.18726	0.253868	0.265384	0.246677	0.280841	0.276441	0.235206	0.202178	0.273548	0.204332	0.255704	0.186885	0.194133	0.259861	0.209394	0.228621	0.244654	0.271597	0.237269	0.201119	0.250647	0.228007
0	ENSG00000196365	LONP1	0.169088	0.147405	0.11244	0.135382	0.0873043	0.133824	0.119038	0.146924	0.13128	0.16374	0.131986	0.130873	0.149378	0.124671	0.13195	0.173381	0.129898	0.124322	0.112574	0.125646	0.155438	0.118747	0.157735	0.106627	0.138613	0.101379	0.144145	0.144977	0.132326	0.149235	0.153759	0.133127	0.125767	0.164783	0.120194	0.157683	0.104464	0.130144	0.135582	0.105811	0.118091	0.129718	0.142722	0.126102	0.111333	0.142124	0.129918
1	ENSG00000155511	GRIA1	0.325165	0.337413	0.283346	0.297828	0.219692	0.319298	0.293272	0.334029	0.270352	0.338627	0.345488	0.314288	0.348161	0.260283	0.270489	0.373729	0.327976	0.290325	0.27775	0.281861	0.342525	0.280534	0.343053	0.258414	0.326984	0.240008	0.321261	0.331138	0.316514	0.341626	0.3489	0.295412	0.255063	0.357858	0.272396	0.344889	0.250738	0.266635	0.329235	0.260959	0.280193	0.297495	0.328744	0.300465	0.252355	0.320032	0.287281
1	ENSG00000171492	LRRC8D	0.233666	0.238288	0.210367	0.208831	0.188704	0.20877	0.184198	0.233924	0.183974	0.242606	0.188428	0.21197	0.241263	0.208662	0.206821	0.249037	0.208117	0.205426	0.212501	0.232327	0.236568	0.229903	0.232164	0.18705	0.232425	0.188855	0.228624	0.224093	0.222566	0.229044	0.2454	0.212361	0.169642	0.238797	0.213453	0.236778	0.173003	0.17446	0.231949	0.197799	0.209633	0.225286	0.235981	0.216168	0.197316	0.227962	0.203021
0	ENSG00000101391	CDK5RAP1	0.1985	0.191688	0.158869	0.184063	0.0996426	0.182729	0.173246	0.182549	0.180083	0.212495	0.20294	0.184312	0.200438	0.133922	0.172302	0.235819	0.210273	0.163459	0.146724	0.148025	0.197311	0.19288	0.211787	0.130469	0.183604	0.135432	0.186651	0.202956	0.172447	0.192981	0.216226	0.177254	0.164099	0.20396	0.151434	0.199241	0.131842	0.154809	0.190578	0.144142	0.133605	0.186845	0.181629	0.155004	0.131048	0.187179	0.177865
1	ENSG00000082701	GSK3B	0.316032	0.355342	0.276292	0.253355	0.194349	0.346376	0.241036	0.362611	0.270961	0.375123	0.322623	0.363168	0.335095	0.259308	0.308808	0.397748	0.347432	0.247214	0.280943	0.284361	0.371948	0.317654	0.368608	0.221035	0.260974	0.213448	0.306761	0.317181	0.308545	0.368081	0.369972	0.241598	0.260705	0.381814	0.236218	0.360199	0.24737	0.220252	0.26054	0.231956	0.318722	0.250791	0.311284	0.333877	0.220309	0.308872	0.285637
0	ENSG00000260873	SNTB2	0.259326	0.255465	0.211388	0.232455	0.179444	0.242456	0.231378	0.257819	0.201776	0.242515	0.245548	0.24939	0.248116	0.21923	0.203309	0.273662	0.262429	0.22261	0.203154	0.225115	0.2575	0.193184	0.257449	0.211573	0.242139	0.187045	0.240912	0.254931	0.242416	0.255474	0.267602	0.255426	0.190919	0.261363	0.206274	0.262221	0.184216	0.206117	0.248256	0.211045	0.208281	0.21836	0.25486	0.235727	0.206087	0.236604	0.226483
1	ENSG00000078018	MAP2	0.234326	0.231116	0.20051	0.21944	0.149437	0.226465	0.199136	0.231393	0.185174	0.23991	0.226335	0.224079	0.238921	0.181043	0.182857	0.26415	0.229098	0.207666	0.199923	0.204789	0.242844	0.216878	0.23745	0.181469	0.224489	0.173507	0.228115	0.232198	0.22437	0.246574	0.245532	0.201072	0.175051	0.246973	0.193776	0.237135	0.16654	0.185445	0.217671	0.189222	0.197717	0.213436	0.226545	0.209012	0.181225	0.222058	0.20964
1	ENSG00000150995	ITPR1	0.211897	0.209048	0.180387	0.1977	0.146224	0.227607	0.210687	0.21406	0.175466	0.225272	0.190061	0.182001	0.229798	0.166073	0.177275	0.248677	0.191548	0.179975	0.174627	0.185658	0.220743	0.16448	0.221414	0.166739	0.208294	0.155851	0.207584	0.225335	0.20003	0.217814	0.21922	0.201608	0.170807	0.235675	0.176091	0.228782	0.160306	0.173967	0.219525	0.171025	0.199126	0.21707	0.208751	0.185396	0.166683	0.204758	0.187301
1	ENSG00000277586	NEFL	0.231607	0.225561	0.202034	0.220725	0.175913	0.221241	0.203987	0.229476	0.204345	0.229661	0.217438	0.21398	0.230056	0.194412	0.203156	0.246134	0.208661	0.205976	0.20456	0.212822	0.238918	0.207404	0.238379	0.191259	0.219543	0.182633	0.222482	0.230072	0.220213	0.240266	0.23797	0.205901	0.202412	0.233758	0.203218	0.23197	0.181109	0.192206	0.223957	0.204338	0.20206	0.221508	0.227929	0.211866	0.186432	0.227461	0.204596
0	ENSG00000120907	ADRA1A	0.177617	0.159501	0.151662	0.160861	0.121572	0.152009	0.158853	0.169592	0.157864	0.160913	0.150077	0.148438	0.147541	0.151846	0.150746	0.192013	0.165952	0.132927	0.13296	0.15034	0.183478	0.164783	0.189065	0.125167	0.153451	0.132161	0.165209	0.166562	0.152345	0.178213	0.180189	0.154879	0.147799	0.186929	0.143447	0.170143	0.130305	0.1401	0.162334	0.137016	0.146078	0.1673	0.169557	0.146911	0.128728	0.167846	0.157116
1	ENSG00000198400	NTRK1	0.267752	0.271753	0.205568	0.227651	0.168082	0.256633	0.234175	0.286915	0.208453	0.280353	0.230457	0.246174	0.272857	0.188803	0.224257	0.315669	0.238634	0.257572	0.223869	0.217235	0.291076	0.228925	0.279115	0.185665	0.259488	0.18151	0.260367	0.279381	0.265423	0.274699	0.298713	0.234738	0.191295	0.291187	0.19616	0.272394	0.184728	0.209101	0.253445	0.203125	0.214137	0.230395	0.287534	0.251433	0.185789	0.268794	0.246018
1	ENSG00000152910	CNTNAP4	0.385051	0.393014	0.331602	0.334374	0.244479	0.357176	0.332948	0.393088	0.323852	0.344876	0.400376	0.362473	0.36484	0.308338	0.35545	0.417525	0.436001	0.355855	0.285937	0.338625	0.409709	0.303639	0.413236	0.302098	0.384709	0.285547	0.384158	0.374393	0.367907	0.387882	0.410985	0.332423	0.309649	0.389687	0.308106	0.400561	0.282536	0.326511	0.361719	0.31257	0.319653	0.334453	0.376805	0.342094	0.300877	0.376577	0.309013
0	ENSG00000043591	ADRB1	0.277572	0.264312	0.233767	0.245034	0.195238	0.253421	0.241582	0.274212	0.238557	0.268877	0.273733	0.263318	0.280175	0.22893	0.244956	0.302372	0.294763	0.236846	0.22412	0.240813	0.27156	0.22905	0.276525	0.224219	0.250579	0.206875	0.251437	0.269068	0.246327	0.2758	0.279362	0.24054	0.231176	0.292581	0.226221	0.284587	0.211585	0.227217	0.2603	0.220139	0.229649	0.247189	0.251195	0.238029	0.212699	0.255683	0.235954
1	ENSG00000124198	ARFGEF2	0.300837	0.28761	0.272148	0.26645	0.198523	0.284364	0.259384	0.299736	0.231602	0.289827	0.281729	0.265057	0.298968	0.24753	0.255652	0.327264	0.284741	0.265852	0.235571	0.254657	0.302453	0.251739	0.298319	0.2229	0.292624	0.203557	0.265896	0.278537	0.278426	0.301796	0.292845	0.26988	0.229116	0.324995	0.247686	0.28975	0.21352	0.227058	0.267372	0.246954	0.274654	0.318907	0.287852	0.27081	0.238181	0.289394	0.274742
0	ENSG00000117477	CCDC181	0.246589	0.243665	0.210526	0.205653	0.158382	0.240253	0.211014	0.235867	0.196394	0.25	0.231481	0.22271	0.241228	0.19347	0.206628	0.266082	0.230019	0.219298	0.216374	0.216862	0.26462	0.190058	0.261209	0.202729	0.23538	0.187135	0.245127	0.24269	0.231481	0.258285	0.244639	0.19883	0.196394	0.244639	0.203216	0.250975	0.170565	0.182749	0.233431	0.203216	0.208577	0.243177	0.238791	0.219786	0.185185	0.232456	0.2154
0	ENSG00000132334	PTPRE	0.253829	0.230248	0.208051	0.225723	0.169991	0.235312	0.220325	0.249144	0.204515	0.267108	0.223181	0.212108	0.254417	0.19893	0.197845	0.2881	0.244188	0.215021	0.198588	0.230841	0.265672	0.225894	0.257621	0.197034	0.235009	0.178321	0.244425	0.243224	0.225272	0.271095	0.258446	0.205696	0.199414	0.270842	0.212166	0.245554	0.171854	0.187388	0.245837	0.20919	0.219822	0.244875	0.254352	0.213456	0.191748	0.246314	0.217951
0	ENSG00000283085	TPBG	0.286932	0.278409	0.244318	0.201705	0.193182	0.264205	0.201705	0.295455	0.238636	0.306818	0.230114	0.298295	0.278409	0.247159	0.289773	0.360795	0.292614	0.21875	0.241477	0.252841	0.284091	0.269886	0.272727	0.213068	0.215909	0.21875	0.244318	0.278409	0.267045	0.267045	0.321023	0.213068	0.255682	0.366477	0.204545	0.34375	0.21875	0.224432	0.272727	0.198864	0.261364	0.213068	0.284091	0.267045	0.207386	0.252841	0.247159
0	ENSG00000165240	ATP7A	0.1492	0.150555	0.125149	0.131102	0.107447	0.147771	0.132503	0.151162	0.146328	0.172841	0.153389	0.14997	0.155985	0.127644	0.15184	0.180348	0.160565	0.145932	0.135819	0.122822	0.149427	0.129375	0.143473	0.121593	0.144842	0.118223	0.143884	0.158558	0.141425	0.159562	0.158119	0.126034	0.158334	0.165333	0.136899	0.162906	0.130132	0.127385	0.126986	0.13556	0.111859	0.12252	0.138313	0.136171	0.127671	0.149143	0.130285
0	ENSG00000140497	SCAMP2	0.207503	0.1982	0.16752	0.182222	0.144303	0.196879	0.182441	0.191785	0.170869	0.185657	0.199766	0.190484	0.196425	0.171769	0.177114	0.194248	0.218479	0.1711	0.167695	0.173017	0.213028	0.182575	0.210737	0.164896	0.192206	0.157347	0.187131	0.210497	0.189488	0.20088	0.210283	0.182372	0.171784	0.193587	0.169443	0.218394	0.166189	0.173155	0.199659	0.167493	0.175362	0.187997	0.195378	0.177444	0.160563	0.2005	0.195467
0	ENSG00000113739	STC2	0.147707	0.148209	0.132661	0.135655	0.100129	0.146495	0.130965	0.155422	0.125042	0.146721	0.132772	0.125429	0.139831	0.114108	0.128724	0.16423	0.124982	0.137775	0.121081	0.12858	0.15757	0.119571	0.15374	0.118799	0.145158	0.109221	0.143865	0.145692	0.131078	0.14989	0.156894	0.125581	0.120407	0.155459	0.118613	0.149124	0.114334	0.111285	0.148237	0.126339	0.125688	0.147063	0.141917	0.131215	0.105904	0.140761	0.128187
0	ENSG00000182255	KCNA4	0.304932	0.306591	0.256524	0.27434	0.196989	0.288491	0.263045	0.30259	0.24381	0.303497	0.321493	0.296823	0.321936	0.242003	0.253128	0.337008	0.328106	0.270196	0.254009	0.251351	0.304504	0.240099	0.315945	0.233354	0.296237	0.213022	0.28747	0.29878	0.290198	0.316129	0.324334	0.261788	0.232169	0.322617	0.246422	0.323152	0.223894	0.251165	0.283356	0.236142	0.244595	0.272022	0.300351	0.282978	0.230672	0.293073	0.255774
0	ENSG00000185633	NDUFA4L2	0.202924	0.208723	0.179065	0.184617	0.128796	0.194857	0.179573	0.212782	0.153629	0.198818	0.193482	0.190612	0.200081	0.155773	0.168919	0.224919	0.180154	0.168431	0.167047	0.183347	0.216364	0.186783	0.21224	0.153673	0.1856	0.142196	0.195181	0.211734	0.188299	0.203388	0.221503	0.180995	0.144609	0.219135	0.158038	0.204665	0.142022	0.152909	0.191168	0.167365	0.151103	0.17359	0.19669	0.186024	0.154685	0.195772	0.174102
1	ENSG00000111674	ENO2	0.213592	0.207345	0.173949	0.193156	0.14244	0.207335	0.179149	0.21395	0.180252	0.281519	0.264503	0.247091	0.252358	0.166383	0.211616	0.306114	0.2699	0.179351	0.173644	0.184062	0.221416	0.243287	0.221161	0.157073	0.19407	0.157494	0.206566	0.212046	0.195883	0.221367	0.219642	0.181894	0.170412	0.288705	0.176506	0.217517	0.159225	0.161036	0.19474	0.17313	0.185739	0.186719	0.208519	0.157797	0.168036	0.204297	0.238792
1	ENSG00000149091	DGKZ	0.233094	0.237098	0.205801	0.218264	0.169487	0.230799	0.210613	0.249329	0.196091	0.236406	0.211156	0.20918	0.250682	0.198637	0.197197	0.254143	0.222138	0.206685	0.192047	0.210407	0.246803	0.19794	0.241984	0.19183	0.225208	0.179156	0.223657	0.23627	0.234846	0.23948	0.249714	0.233745	0.189081	0.23265	0.201339	0.241655	0.180342	0.195495	0.227227	0.206914	0.205211	0.21734	0.245198	0.21967	0.195895	0.225111	0.230995
0	ENSG00000112320	SOBP	0.299345	0.308058	0.258532	0.299052	0.211717	0.305431	0.260396	0.350362	0.254961	0.374634	0.249667	0.272573	0.269604	0.235289	0.234418	0.405431	0.203434	0.272619	0.308967	0.278856	0.340879	0.190308	0.334329	0.250222	0.278317	0.25737	0.330159	0.328905	0.331927	0.309895	0.32903	0.304675	0.237692	0.315405	0.281489	0.293484	0.25465	0.254133	0.299053	0.275565	0.257595	0.284179	0.31645	0.313403	0.259487	0.312576	0.272222
1	ENSG00000075043	KCNQ2	0.309854	0.312883	0.272316	0.300999	0.244613	0.316417	0.285175	0.318051	0.36532	0.293549	0.306934	0.32649	0.306329	0.285846	0.329841	0.316684	0.359319	0.273915	0.268727	0.281097	0.31682	0.278721	0.316293	0.265519	0.305637	0.252839	0.29415	0.305722	0.296116	0.31338	0.325242	0.266916	0.350372	0.359574	0.277238	0.316321	0.263422	0.26406	0.300248	0.268156	0.281528	0.297315	0.312235	0.283699	0.261808	0.293464	0.291824
1	ENSG00000163736	PPBP	0.179318	0.173504	0.146232	0.190108	0.120783	0.167426	0.15097	0.178878	0.138222	0.168944	0.156345	0.149294	0.161232	0.137791	0.141422	0.194412	0.158591	0.136177	0.143088	0.147281	0.175018	0.138095	0.177529	0.140921	0.156636	0.13207	0.165238	0.165703	0.159738	0.174283	0.182073	0.15632	0.136686	0.168641	0.128297	0.175839	0.137205	0.143178	0.153776	0.135913	0.150051	0.153213	0.165223	0.155686	0.136936	0.16254	0.153863
1	ENSG00000136717	BIN1	0.312215	0.312778	0.285173	0.302392	0.208997	0.288176	0.259763	0.319538	0.295669	0.317514	0.285619	0.275995	0.29516	0.231032	0.294194	0.340665	0.304556	0.285979	0.252219	0.265011	0.328407	0.260289	0.325839	0.263347	0.311835	0.251481	0.305311	0.319542	0.248924	0.333988	0.330503	0.250479	0.288374	0.328761	0.282623	0.318504	0.25229	0.261506	0.30528	0.273887	0.285685	0.302085	0.311909	0.236633	0.264697	0.30406	0.283899
0	ENSG00000115286	NDUFS7	0.153797	0.143994	0.139792	0.146672	0.122494	0.150646	0.13172	0.155198	0.131597	0.237708	0.221479	0.183074	0.198603	0.123771	0.162299	0.244134	0.225681	0.132894	0.116769	0.143748	0.152397	0.18015	0.149596	0.134994	0.14247	0.11992	0.140947	0.143521	0.137691	0.149473	0.145621	0.129619	0.13032	0.23011	0.134398	0.150173	0.125068	0.116191	0.155075	0.13172	0.127764	0.14795	0.147495	0.10769	0.130443	0.151224	0.199076
0	ENSG00000185187	SIGIRR	0.114145	0.107476	0.0963513	0.116716	0.0667293	0.10287	0.0942187	0.109787	0.0815124	0.107126	0.097107	0.0944847	0.0953041	0.0816032	0.0810728	0.121648	0.094811	0.094653	0.0839772	0.0900832	0.114955	0.0907067	0.113436	0.0785408	0.098441	0.0726222	0.0969458	0.104785	0.107095	0.102999	0.115126	0.0912234	0.0796871	0.10478	0.0845734	0.110341	0.0762409	0.0868568	0.103241	0.0854277	0.0976816	0.110749	0.105255	0.0957847	0.0768643	0.100056	0.0990621
0	ENSG00000067248	DHX29	0.0337302	0.0396825	0.0297619	0.0297619	0.0218254	0.0297619	0.0357143	0.0297619	0.0436508	0.0456349	0.0456349	0.0337302	0.0337302	0.0218254	0.0297619	0.0456349	0.0218254	0.0257937	0.0198413	0.0218254	0.0396825	0.0456349	0.0396825	0.0297619	0.0337302	0.0218254	0.0396825	0.0357143	0.0257937	0.0376984	0.0277778	0.0257937	0.0277778	0.0456349	0.0257937	0.0297619	0.0218254	0.0218254	0.0337302	0.0257937	0.0337302	0.0297619	0.0337302	0.0257937	0.0257937	0.0297619	0.0357143
0	ENSG00000059915	PSD	0.223446	0.215166	0.20053	0.179981	0.150384	0.195345	0.178647	0.217851	0.176497	0.230144	0.214249	0.227089	0.255093	0.158963	0.177141	0.270899	0.211748	0.18577	0.1747	0.186982	0.231906	0.202443	0.227069	0.183201	0.209008	0.168394	0.218088	0.22656	0.197322	0.236203	0.241803	0.178029	0.162401	0.24306	0.192149	0.218203	0.155575	0.177348	0.209643	0.175483	0.208575	0.208785	0.217965	0.193692	0.18312	0.214632	0.197895
0	ENSG00000149187	CELF1	0.162076	0.15025	0.1394	0.158979	0.111876	0.158104	0.137429	0.160411	0.136236	0.159117	0.144984	0.135603	0.150042	0.128312	0.144362	0.179017	0.122699	0.135262	0.135044	0.160177	0.165855	0.15063	0.170264	0.131702	0.151046	0.126787	0.155738	0.165553	0.149152	0.165192	0.172748	0.149052	0.130961	0.151714	0.143089	0.161055	0.110735	0.123721	0.151197	0.131346	0.136971	0.151095	0.159775	0.131579	0.131752	0.154111	0.15045
0	ENSG00000143412	ANXA9	0.160539	0.157198	0.137059	0.137742	0.106325	0.144606	0.12552	0.12346	0.115955	0.183001	0.157875	0.162903	0.134218	0.126996	0.13099	0.230658	0.135683	0.103781	0.120855	0.135209	0.159997	0.131465	0.157476	0.120019	0.143934	0.10947	0.151844	0.160124	0.133202	0.159956	0.169868	0.127837	0.110967	0.180189	0.135417	0.164914	0.126967	0.126387	0.141578	0.122138	0.134893	0.13783	0.149172	0.126455	0.122175	0.140293	0.128441
0	ENSG00000184117	NIPSNAP1	0.139514	0.151098	0.122664	0.125151	0.0870069	0.146778	0.111239	0.156333	0.11145	0.145452	0.118085	0.124884	0.122082	0.104936	0.125594	0.168167	0.133811	0.110824	0.108661	0.122947	0.160184	0.136279	0.161265	0.0991593	0.13386	0.092445	0.147473	0.149671	0.133179	0.164035	0.162379	0.118231	0.102385	0.163106	0.105957	0.152643	0.108428	0.105073	0.131246	0.113015	0.13412	0.122081	0.132253	0.131765	0.102512	0.14945	0.113067
0	ENSG00000166997	CNPY4	0.0443768	0.0610336	0.0399589	0.0607737	0.0333507	0.0470003	0.0524948	0.0568261	0.0523216	0.0637808	0.0413325	0.0597466	0.0523216	0.0549822	0.0352812	0.0719359	0.0344644	0.0390555	0.0405158	0.0531383	0.0581997	0.0315068	0.0581997	0.0388452	0.0515048	0.0415924	0.0572592	0.0659712	0.0472107	0.0556257	0.0650678	0.0466538	0.0457133	0.0578161	0.0407757	0.0507747	0.0347243	0.040689	0.0623206	0.0439932	0.0501312	0.0553658	0.0538684	0.0401322	0.0360979	0.0536952	0.0556257
0	ENSG00000243477	NAA80	0.0882228	0.095346	0.080767	0.0844102	0.0703034	0.0851173	0.0846911	0.0867108	0.0825377	0.0933799	0.0868095	0.0837973	0.0823667	0.0808303	0.0859439	0.0994844	0.0756675	0.0829401	0.0776234	0.0813468	0.0941725	0.0847674	0.0938386	0.0739796	0.0861531	0.0760187	0.088427	0.0921665	0.0896415	0.0938829	0.0943194	0.0806309	0.0838747	0.0957837	0.0781943	0.094343	0.0785058	0.0795114	0.0834539	0.0802667	0.0781267	0.0862551	0.0885955	0.0819665	0.0772444	0.0867031	0.080921
0	ENSG00000237051	GABBR1	0.19893	0.192627	0.170976	0.186722	0.140958	0.18613	0.171946	0.196487	0.162412	0.190563	0.177008	0.167262	0.195074	0.154353	0.158255	0.209102	0.17389	0.173252	0.161075	0.173754	0.202517	0.178167	0.204631	0.161479	0.193159	0.153341	0.189447	0.196149	0.193594	0.208112	0.208417	0.169106	0.154345	0.191529	0.168431	0.200752	0.152066	0.159054	0.186157	0.171699	0.172709	0.186217	0.197197	0.181199	0.159432	0.193709	0.171111
1	ENSG00000110076	NRXN2	0.492328	0.488222	0.454839	0.440724	0.419274	0.478856	0.454144	0.491307	0.472021	0.52951	0.559775	0.596396	0.553346	0.442122	0.447373	0.564994	0.580586	0.465452	0.456848	0.456203	0.491828	0.440136	0.491156	0.439952	0.481294	0.427788	0.4763	0.487549	0.476688	0.491159	0.493897	0.454431	0.435477	0.582126	0.450208	0.494779	0.453967	0.453707	0.466387	0.4559	0.446145	0.425707	0.478714	0.465553	0.442001	0.480748	0.417377
0	ENSG00000105982	RNF32	0.181522	0.176334	0.130722	0.157758	0.102588	0.170475	0.145608	0.177745	0.142203	0.189917	0.161643	0.157002	0.16875	0.142016	0.151968	0.204241	0.148821	0.147594	0.13711	0.147156	0.185405	0.150265	0.188517	0.123535	0.166892	0.125714	0.172877	0.175482	0.160681	0.183112	0.186498	0.146715	0.1381	0.186325	0.139674	0.186176	0.130213	0.144958	0.159194	0.128796	0.138092	0.145958	0.171348	0.154394	0.127471	0.165282	0.151048
1	ENSG00000125841	NRSN2	0.129654	0.123563	0.0730203	0.0959726	0.0624945	0.114241	0.10366	0.116327	0.0785872	0.111922	0.119251	0.116817	0.108915	0.101983	0.0875967	0.146629	0.108268	0.0567416	0.0956138	0.10513	0.145041	0.127335	0.143694	0.0873097	0.11607	0.067952	0.103305	0.137531	0.110325	0.114722	0.126355	0.0924121	0.0774004	0.126148	0.104907	0.135043	0.0999307	0.124838	0.110938	0.101857	0.0764495	0.110101	0.130359	0.106059	0.100573	0.112217	0.109963
1	ENSG00000136531	SCN2A	0.242597	0.234388	0.218671	0.243249	0.189941	0.243181	0.221236	0.133989	0.209275	0.332468	0.323148	0.32069	0.220118	0.20264	0.209766	0.44628	0.221774	0.114625	0.209582	0.213443	0.251772	0.209621	0.250031	0.19675	0.235809	0.195799	0.229149	0.241792	0.23098	0.251521	0.255175	0.219162	0.205605	0.338114	0.208312	0.244851	0.200909	0.20832	0.231981	0.21493	0.223137	0.233923	0.235732	0.225082	0.201437	0.237243	0.228887
0	ENSG00000101365	IDH3B	0.208866	0.187144	0.191477	0.173637	0.119755	0.186489	0.172956	0.214738	0.155453	0.230606	0.192867	0.171296	0.206691	0.138301	0.159647	0.238899	0.169208	0.17632	0.171969	0.18021	0.223622	0.154726	0.219941	0.12971	0.184772	0.119002	0.154713	0.21761	0.197322	0.204792	0.222204	0.158619	0.177637	0.22571	0.14497	0.213339	0.115271	0.122502	0.190441	0.17098	0.189948	0.207057	0.212874	0.163589	0.133968	0.183912	0.176947
0	ENSG00000112308	C6orf62	0.107143	0.107143	0.0714286	0.0714286	0.0357143	0.107143	0.0357143	0.107143	0.0357143	0.142857	0.0357143	0.0357143	0.0714286	0.0357143	0.107143	0.142857	0.107143	0.0714286	0.0357143	0.0714286	0.107143	0.107143	0.107143	0.0357143	0.0714286	0.0357143	0.107143	0.107143	0.0357143	0.107143	0.142857	0.0714286	0.0357143	0.107143	0.107143	0.142857	0.0714286	0.0357143	0.0714286	0.0357143	0.0357143	0.0357143	0.0714286	0.0357143	0.0714286	0.0714286	0.0714286
0	ENSG00000152778	IFIT5	0.168839	0.16104	0.119508	0.144868	0.0924061	0.142927	0.129567	0.162069	0.128507	0.150652	0.134133	0.139614	0.152117	0.12454	0.122835	0.17083	0.129951	0.135913	0.137668	0.128316	0.167877	0.123258	0.168827	0.122939	0.155857	0.119563	0.154851	0.164332	0.150714	0.16512	0.170166	0.142903	0.12069	0.161637	0.121608	0.168112	0.120285	0.139596	0.15179	0.121805	0.121446	0.137623	0.159609	0.138796	0.12177	0.155782	0.137325
0	ENSG00000129990	SYT5	0.433551	0.437234	0.383548	0.405674	0.37204	0.409786	0.396288	0.404414	0.413327	0.442222	0.395831	0.415041	0.427853	0.395921	0.43226	0.458565	0.465458	0.427578	0.383055	0.403669	0.440874	0.369277	0.443477	0.392901	0.425802	0.396489	0.423808	0.435825	0.42391	0.432609	0.44977	0.433747	0.409756	0.459755	0.416046	0.436203	0.380393	0.404259	0.418626	0.408175	0.393509	0.397926	0.433752	0.417245	0.402141	0.418621	0.412778
0	ENSG00000118640	VAMP8	0.194075	0.193745	0.165758	0.179427	0.140603	0.183212	0.169662	0.181923	0.165749	0.19195	0.190033	0.170614	0.189011	0.158828	0.174091	0.196947	0.216196	0.163987	0.158748	0.167357	0.201607	0.186157	0.202777	0.162202	0.185337	0.150908	0.179213	0.195571	0.178101	0.191674	0.201418	0.172859	0.167378	0.196728	0.159962	0.202936	0.156899	0.161109	0.181289	0.16134	0.163316	0.178436	0.186383	0.168805	0.153182	0.187066	0.19667
0	ENSG00000154764	WNT7A	0.244231	0.266795	0.207564	0.223718	0.192949	0.260513	0.235256	0.281795	0.206795	0.219103	0.229872	0.233718	0.242179	0.233718	0.209103	0.236026	0.281923	0.213974	0.221154	0.240641	0.275897	0.244744	0.255513	0.206538	0.217564	0.199872	0.229872	0.239615	0.238333	0.270897	0.263462	0.230385	0.21141	0.238333	0.234231	0.258077	0.231923	0.221154	0.219103	0.212949	0.217564	0.22359	0.259744	0.256795	0.199872	0.233974	0.219744
0	ENSG00000198722	UNC13B	0.218091	0.217484	0.172147	0.199764	0.147628	0.202615	0.174847	0.209765	0.234344	0.261712	0.257234	0.236228	0.263994	0.165823	0.23618	0.260026	0.329213	0.183888	0.169613	0.176402	0.213103	0.265944	0.223404	0.166517	0.209568	0.159418	0.200494	0.20753	0.188712	0.215412	0.226352	0.178866	0.229874	0.262487	0.169769	0.22316	0.184408	0.200561	0.183011	0.16766	0.169816	0.18001	0.199261	0.185131	0.159103	0.21751	0.250855
0	ENSG00000177272	KCNA3	0.234844	0.238601	0.205294	0.217781	0.153202	0.219274	0.211695	0.230105	0.18868	0.225874	0.23781	0.228994	0.246057	0.187721	0.186147	0.253982	0.235844	0.208506	0.18788	0.197114	0.242682	0.201116	0.248699	0.189117	0.224127	0.174874	0.222913	0.233459	0.222754	0.248901	0.250458	0.194949	0.172729	0.243329	0.195589	0.245073	0.174794	0.194745	0.219279	0.188704	0.198969	0.226101	0.232942	0.208305	0.183	0.218704	0.200836
0	ENSG00000163635	ATXN7	0.210542	0.204003	0.173804	0.199272	0.142397	0.201443	0.181117	0.211714	0.216238	0.193123	0.184415	0.187096	0.196328	0.163355	0.225387	0.208395	0.212153	0.190934	0.181574	0.181496	0.215583	0.17017	0.213731	0.17099	0.19968	0.160383	0.202756	0.209547	0.200856	0.217109	0.218176	0.181922	0.210946	0.188341	0.182815	0.208327	0.153245	0.170161	0.18813	0.16901	0.178337	0.18921	0.20283	0.186706	0.163973	0.191491	0.181114
0	ENSG00000262634	SKA1	0.127957	0.12871	0.098963	0.116995	0.0869383	0.122349	0.115498	0.12609	0.108916	0.13106	0.113673	0.108706	0.126044	0.0955166	0.107657	0.146131	0.1127	0.106629	0.0947034	0.109818	0.131506	0.118926	0.132656	0.0966627	0.120562	0.0921473	0.124514	0.124491	0.108509	0.123564	0.129874	0.107125	0.104164	0.133475	0.0981351	0.123972	0.0895327	0.0940388	0.115611	0.101886	0.0949663	0.106398	0.121427	0.102413	0.0855984	0.117847	0.1087
0	ENSG00000154102	C16orf74	0.197583	0.184866	0.156411	0.189192	0.130585	0.173948	0.160476	0.198497	0.15422	0.186638	0.197294	0.187132	0.176997	0.151954	0.143927	0.216007	0.206832	0.153101	0.161492	0.148383	0.190078	0.122222	0.196306	0.156746	0.175589	0.133242	0.165296	0.189845	0.188306	0.194171	0.203056	0.139367	0.137568	0.198469	0.148383	0.191225	0.123471	0.157921	0.189323	0.14471	0.156383	0.193751	0.198861	0.183095	0.142258	0.169622	0.170247
0	ENSG00000215251	FASTKD5	0.14414	0.15476	0.142487	0.155464	0.0996623	0.126681	0.117726	0.145648	0.125507	0.1804	0.116552	0.106914	0.170455	0.105427	0.117212	0.189679	0.124417	0.138494	0.106188	0.146731	0.159953	0.154317	0.149505	0.129868	0.143502	0.123279	0.15509	0.147266	0.123565	0.134073	0.167492	0.142318	0.102969	0.163509	0.126635	0.147111	0.106218	0.128526	0.155166	0.110569	0.143639	0.13417	0.141027	0.120293	0.108953	0.140769	0.132567
0	ENSG00000285377	EMC9	0.195238	0.177381	0.155952	0.191667	0.138095	0.184524	0.166667	0.180952	0.141667	0.177381	0.209524	0.180952	0.180952	0.14881	0.145238	0.195238	0.195238	0.180952	0.177381	0.184524	0.184524	0.145238	0.184524	0.152381	0.188095	0.155952	0.188095	0.209524	0.184524	0.184524	0.19881	0.180952	0.141667	0.188095	0.14881	0.205952	0.141667	0.14881	0.180952	0.159524	0.14881	0.152381	0.191667	0.170238	0.14881	0.180952	0.155952
0	ENSG00000277564	RBFOX2	0.202379	0.200136	0.158875	0.18259	0.128972	0.187043	0.166143	0.199266	0.161846	0.201198	0.175191	0.174642	0.184823	0.150568	0.166277	0.219858	0.144722	0.176488	0.165541	0.169976	0.205103	0.15423	0.207788	0.15371	0.192953	0.148428	0.186483	0.198741	0.18657	0.202401	0.205647	0.173105	0.151748	0.19572	0.168304	0.203792	0.13847	0.155359	0.18284	0.162809	0.160882	0.178188	0.196512	0.177416	0.150637	0.190079	0.172567
0	ENSG00000162852	CNST	0.139707	0.136493	0.123175	0.124258	0.101214	0.132213	0.122904	0.137524	0.121302	0.143021	0.130968	0.126378	0.145258	0.114389	0.11881	0.152213	0.13064	0.125536	0.116216	0.122019	0.145815	0.117531	0.146027	0.114449	0.132607	0.11194	0.131001	0.132624	0.128747	0.144156	0.138836	0.124107	0.11932	0.140874	0.118105	0.137353	0.103146	0.110585	0.134685	0.119692	0.126702	0.136506	0.135484	0.125239	0.107825	0.135077	0.125946
0	ENSG00000198088	NUP62CL	0.185957	0.17397	0.14123	0.15271	0.120749	0.164576	0.149015	0.176694	0.144013	0.179044	0.165324	0.160675	0.174599	0.122995	0.148772	0.190763	0.149239	0.150806	0.142143	0.144982	0.182716	0.141295	0.183494	0.119732	0.165506	0.118484	0.159687	0.178987	0.161929	0.181724	0.184512	0.165636	0.128584	0.167033	0.138034	0.180269	0.118273	0.128594	0.145609	0.135684	0.137802	0.143608	0.180517	0.152681	0.11885	0.164738	0.148278
0	ENSG00000117114	ADGRL2	0.419909	0.428544	0.400232	0.398475	0.30886	0.444497	0.395928	0.426128	0.400902	0.44591	0.481508	0.445071	0.481535	0.373779	0.383513	0.508157	0.490132	0.410553	0.368289	0.387911	0.46031	0.352575	0.470873	0.366313	0.451386	0.337419	0.422603	0.454628	0.429529	0.462284	0.471305	0.411068	0.365358	0.522917	0.360985	0.480801	0.370291	0.375212	0.447158	0.376187	0.400618	0.404499	0.412888	0.404185	0.336882	0.431527	0.409786
0	ENSG00000135914	HTR2B	0.220759	0.20237	0.182969	0.19474	0.172613	0.211411	0.197993	0.208532	0.211759	0.243421	0.178294	0.180173	0.210082	0.181548	0.185761	0.247249	0.233623	0.187134	0.176402	0.189288	0.211088	0.175933	0.22633	0.183572	0.21549	0.176419	0.213689	0.197969	0.195564	0.231503	0.214893	0.192089	0.182755	0.228459	0.176778	0.222139	0.162837	0.187039	0.21767	0.187112	0.189688	0.200538	0.1975	0.195744	0.165105	0.223188	0.190204
1	ENSG00000198929	NOS1AP	0.266292	0.272173	0.234453	0.256112	0.220298	0.265609	0.249108	0.257054	0.248681	0.31133	0.256373	0.262714	0.268473	0.220186	0.245908	0.319423	0.270094	0.243774	0.222431	0.251993	0.277939	0.256222	0.27615	0.220639	0.254272	0.216266	0.263044	0.26672	0.240065	0.260839	0.278455	0.246501	0.223679	0.315091	0.241649	0.267601	0.21206	0.235519	0.264136	0.229503	0.238992	0.245873	0.258913	0.225617	0.216831	0.261182	0.235811
1	ENSG00000132535	DLG4	0.365141	0.368325	0.325972	0.334704	0.270632	0.357533	0.342386	0.364208	0.309152	0.445123	0.466845	0.490466	0.476338	0.317813	0.323466	0.445693	0.423031	0.334233	0.319021	0.333593	0.381722	0.316296	0.388095	0.308656	0.363299	0.288908	0.353122	0.374539	0.359999	0.375119	0.39094	0.327132	0.303585	0.514079	0.316212	0.376467	0.289438	0.312773	0.358272	0.303669	0.317323	0.343201	0.372712	0.344362	0.305139	0.365803	0.32057
0	ENSG00000185070	FLRT2	0.1875	0.1875	0.0625	0.1875	0.0625	0.1875	0.1875	0.1875	0.125	0.1875	0.125	0.1875	0.1875	0.25	0.125	0.0625	0.1875	0.1875	0	0.25	0.1875	0.1875	0.1875	0.1875	0.1875	0.0625	0.0625	0.1875	0.25	0.25	0.25	0.1875	0.1875	0.1875	0.1875	0.1875	0.125	0.125	0.1875	0.1875	0.0625	0.125	0.1875	0.1875	0.1875	0.1875	0.1875
0	ENSG00000134376	CRB1	0.154315	0.139803	0.113409	0.129795	0.094885	0.139432	0.135526	0.159043	0.116561	0.142483	0.129508	0.111251	0.136518	0.123094	0.130631	0.161807	0.144277	0.135	0.128572	0.140822	0.153665	0.134905	0.147519	0.107152	0.139318	0.114835	0.150295	0.161195	0.144218	0.156596	0.160088	0.159648	0.114475	0.15853	0.12811	0.15297	0.102709	0.112078	0.136044	0.128076	0.115819	0.128084	0.141064	0.12995	0.119442	0.140443	0.128264
0	ENSG00000166963	MAP1A	0.238575	0.230961	0.199383	0.217978	0.155741	0.230794	0.205476	0.231367	0.201575	0.224219	0.22054	0.215683	0.23567	0.188142	0.214694	0.249038	0.237657	0.20321	0.196823	0.205188	0.241972	0.195787	0.247476	0.180641	0.224133	0.170203	0.218026	0.234514	0.226121	0.239337	0.248594	0.203959	0.196025	0.235617	0.196787	0.245847	0.17401	0.198661	0.225797	0.187013	0.203893	0.211462	0.232914	0.208807	0.179528	0.219621	0.203714
0	ENSG00000133107	TRPC4	0.186003	0.176431	0.148215	0.171524	0.12751	0.192987	0.176353	0.18373	0.14727	0.194172	0.164298	0.155372	0.185626	0.150297	0.155946	0.208715	0.17037	0.145558	0.152884	0.165256	0.193338	0.1429	0.186737	0.146724	0.180007	0.134497	0.187374	0.19995	0.165892	0.193768	0.17797	0.166053	0.14657	0.196941	0.153633	0.184766	0.137742	0.1485	0.181972	0.147104	0.167893	0.179713	0.174271	0.155739	0.141483	0.166468	0.168251
0	ENSG00000072315	TRPC5	0.212888	0.204438	0.166921	0.194376	0.145481	0.21518	0.198831	0.214455	0.166542	0.219075	0.182383	0.181335	0.212961	0.170481	0.176804	0.238324	0.181486	0.169366	0.171792	0.188591	0.22087	0.168037	0.214441	0.167896	0.199947	0.150646	0.206559	0.220553	0.194973	0.222102	0.209566	0.18995	0.163723	0.223191	0.179167	0.21192	0.153431	0.162616	0.202393	0.168852	0.183085	0.201744	0.204443	0.18309	0.15948	0.192835	0.191298
0	ENSG00000144935	TRPC1	0.201562	0.199955	0.170446	0.185889	0.134706	0.210642	0.189495	0.20189	0.153915	0.206459	0.181314	0.16905	0.195058	0.156621	0.162412	0.226759	0.192196	0.165544	0.168123	0.173622	0.210939	0.161967	0.204957	0.155651	0.197219	0.142582	0.202596	0.214442	0.188465	0.210724	0.199051	0.181659	0.147855	0.206767	0.163472	0.201708	0.146611	0.163152	0.19615	0.158005	0.177847	0.195043	0.195419	0.17621	0.150657	0.187902	0.170614
1	ENSG00000273079	GRIN2B	0.344061	0.345045	0.289566	0.31579	0.234733	0.328948	0.301508	0.352894	0.279989	0.353153	0.374308	0.340717	0.462823	0.28182	0.303426	0.391419	0.356103	0.304869	0.282799	0.302099	0.35086	0.281994	0.353536	0.273348	0.338043	0.252091	0.325283	0.345734	0.320923	0.361283	0.364443	0.301389	0.280605	0.372964	0.285394	0.356626	0.257899	0.280821	0.335595	0.275408	0.287993	0.31702	0.343526	0.307094	0.269355	0.333877	0.311645
1	ENSG00000183454	GRIN2A	0.385101	0.383188	0.324211	0.363607	0.253119	0.37084	0.311244	0.388554	0.297457	0.405346	0.521433	0.403618	0.446883	0.324517	0.393664	0.498522	0.433431	0.311374	0.337631	0.3424	0.393135	0.31745	0.401294	0.309019	0.377135	0.27272	0.349107	0.36855	0.3678	0.429452	0.404541	0.313854	0.342988	0.431107	0.335454	0.398935	0.282161	0.306075	0.373863	0.288578	0.299753	0.365407	0.383211	0.355101	0.301957	0.37074	0.354911
0	ENSG00000161509	GRIN2C	0.400454	0.425029	0.326856	0.37037	0.263447	0.405301	0.352988	0.392931	0.341685	0.410492	0.459393	0.392087	0.44734	0.327048	0.354784	0.455497	0.473312	0.367389	0.347209	0.332948	0.427701	0.276714	0.456919	0.318515	0.408994	0.29121	0.382063	0.415126	0.395326	0.432884	0.452902	0.342366	0.323287	0.436872	0.325104	0.448799	0.333966	0.373461	0.372728	0.322551	0.314211	0.353137	0.400885	0.382274	0.304314	0.401787	0.33864
1	ENSG00000176884	GRIN1	0.394581	0.38727	0.315718	0.371643	0.236953	0.384283	0.298036	0.395871	0.277356	0.417199	0.457782	0.413555	0.445559	0.284004	0.384431	0.468282	0.391547	0.297224	0.349968	0.35895	0.402519	0.363624	0.406994	0.308392	0.384714	0.259093	0.348574	0.357736	0.377222	0.41687	0.408114	0.294746	0.368346	0.444172	0.346283	0.400877	0.261075	0.279505	0.385766	0.279158	0.338394	0.372436	0.394195	0.362404	0.296543	0.3854	0.353476
0	ENSG00000119878	CRIPT	0.400864	0.394997	0.339788	0.352984	0.268089	0.376881	0.343686	0.388779	0.334345	0.412252	0.437992	0.386427	0.439203	0.330937	0.358909	0.45339	0.432063	0.353198	0.332572	0.334821	0.400012	0.315827	0.425451	0.330059	0.394262	0.293036	0.365929	0.39294	0.370616	0.4117	0.420534	0.343558	0.334319	0.437066	0.334439	0.437471	0.309095	0.34447	0.372628	0.309015	0.323889	0.355639	0.391769	0.354829	0.307295	0.366512	0.362158
1	ENSG00000169760	NLGN1	0.480298	0.425944	0.357612	0.3474	0.274618	0.394505	0.346459	0.389761	0.376409	0.444872	0.509934	0.406387	0.523903	0.373511	0.422866	0.550808	0.466843	0.412983	0.294092	0.370856	0.455733	0.26138	0.498901	0.341915	0.427059	0.338767	0.387071	0.475414	0.395967	0.414888	0.4959	0.393587	0.386842	0.540489	0.36739	0.484213	0.348787	0.368714	0.40433	0.361581	0.358818	0.382961	0.445815	0.384851	0.360161	0.392031	0.409709
0	ENSG00000105464	GRIN2D	0.337915	0.333633	0.275787	0.319298	0.205786	0.332478	0.271463	0.338261	0.249551	0.335658	0.34165	0.33149	0.357927	0.242562	0.30683	0.365055	0.313702	0.26874	0.29668	0.305222	0.353294	0.306339	0.351287	0.264839	0.326626	0.22712	0.304491	0.314701	0.325171	0.353138	0.352795	0.266909	0.304664	0.356254	0.291897	0.345069	0.227645	0.249208	0.331361	0.251193	0.299413	0.318707	0.342301	0.307336	0.251324	0.330251	0.300527
0	ENSG00000090097	PCBP4	0.224027	0.22575	0.18424	0.226359	0.169585	0.229873	0.203947	0.231379	0.208222	0.236629	0.221369	0.205701	0.208652	0.178288	0.194148	0.249261	0.155617	0.20882	0.203069	0.184888	0.241615	0.153353	0.239266	0.194967	0.223097	0.182183	0.215377	0.233942	0.223477	0.234655	0.241218	0.194311	0.193027	0.232869	0.207452	0.227527	0.176074	0.15876	0.219351	0.200503	0.209009	0.212187	0.227285	0.220993	0.199645	0.214898	0.214581
1	ENSG00000104936	DMPK	0.232431	0.231383	0.177523	0.201361	0.138964	0.219373	0.196574	0.22106	0.168029	0.20565	0.204831	0.191441	0.213643	0.156416	0.178923	0.24176	0.202229	0.193653	0.178055	0.193714	0.236362	0.183492	0.237469	0.151685	0.217812	0.150176	0.213604	0.225959	0.205066	0.222886	0.24089	0.225292	0.155021	0.199089	0.175831	0.233012	0.166307	0.187874	0.194521	0.177259	0.179686	0.198396	0.219859	0.191248	0.164116	0.224604	0.182158
0	ENSG00000188690	UROS	0.0642583	0.0623402	0.0527494	0.0648977	0.0418798	0.0533887	0.0511509	0.0680946	0.0492327	0.0597826	0.0578645	0.0613811	0.0623402	0.0511509	0.0492327	0.0703325	0.0498721	0.0572251	0.0466752	0.0501918	0.0652174	0.0421995	0.0652174	0.0485934	0.0639386	0.0469949	0.0569054	0.0556266	0.0610614	0.0639386	0.0626598	0.0626598	0.044757	0.0572251	0.0501918	0.0648977	0.044757	0.047954	0.0575448	0.0469949	0.0501918	0.0543478	0.0636189	0.0514706	0.0457161	0.0578645	0.0572251
1	ENSG00000184613	NELL2	0.189679	0.186672	0.130586	0.158587	0.116367	0.157341	0.164183	0.17106	0.155555	0.183534	0.161282	0.153943	0.169968	0.130401	0.14871	0.201746	0.143614	0.152867	0.12858	0.154039	0.194928	0.151692	0.191071	0.125674	0.169245	0.120083	0.172586	0.170647	0.154477	0.178663	0.20035	0.173409	0.143895	0.186183	0.156471	0.201665	0.126997	0.152633	0.158581	0.15216	0.128124	0.141516	0.178897	0.16221	0.139194	0.178915	0.152256
0	ENSG00000214655	ZSWIM8	0.210888	0.209459	0.176044	0.193555	0.138747	0.194418	0.180081	0.209226	0.183499	0.215691	0.192841	0.184374	0.20199	0.159145	0.191741	0.230389	0.167553	0.185828	0.186826	0.187439	0.218365	0.173074	0.216102	0.165814	0.204139	0.15535	0.203139	0.215339	0.203	0.20959	0.218027	0.199226	0.180388	0.199824	0.189684	0.224362	0.146528	0.168277	0.196119	0.185173	0.171155	0.193367	0.209787	0.193086	0.16361	0.207277	0.175218
0	ENSG00000152672	CLEC4F	0.206522	0.208851	0.182065	0.195652	0.128882	0.203416	0.182065	0.210792	0.170419	0.208075	0.197593	0.195264	0.204581	0.155668	0.187888	0.22632	0.177795	0.188665	0.190217	0.17896	0.220497	0.166537	0.223602	0.174689	0.205745	0.167702	0.20264	0.225155	0.204969	0.213509	0.223991	0.194876	0.167702	0.196429	0.182065	0.220109	0.14441	0.170419	0.202252	0.176242	0.175078	0.194876	0.208075	0.197981	0.164208	0.209239	0.161102
0	ENSG00000186566	GPATCH8	0.187006	0.192442	0.161006	0.172686	0.121584	0.179319	0.161394	0.188688	0.154407	0.187047	0.165667	0.155878	0.174725	0.141154	0.148561	0.201597	0.143403	0.167033	0.162322	0.158382	0.194532	0.13968	0.198237	0.145077	0.180989	0.141252	0.185127	0.187708	0.178453	0.189659	0.199073	0.181874	0.149986	0.177262	0.161547	0.193895	0.140825	0.155551	0.172842	0.161637	0.154673	0.171715	0.191734	0.164086	0.145317	0.188222	0.162629
0	ENSG00000265763	ZNF488	0.169595	0.168149	0.143832	0.166491	0.127114	0.173318	0.153942	0.167369	0.149908	0.178796	0.158791	0.161674	0.168487	0.139094	0.160541	0.193976	0.128859	0.16258	0.159196	0.143213	0.178139	0.126137	0.182854	0.141506	0.172022	0.137918	0.16998	0.176331	0.175424	0.178176	0.179879	0.158124	0.14774	0.175454	0.149392	0.172354	0.133314	0.137212	0.165026	0.15144	0.151139	0.156177	0.179041	0.162295	0.136988	0.164852	0.141617
1	ENSG00000126705	AHDC1	0.228957	0.221617	0.192324	0.218757	0.152024	0.219956	0.199715	0.226467	0.187799	0.216597	0.202715	0.214536	0.226172	0.182416	0.201258	0.240722	0.189649	0.204045	0.189664	0.194142	0.234774	0.199585	0.235069	0.18018	0.214743	0.181073	0.2155	0.227941	0.228552	0.228518	0.23874	0.210738	0.182052	0.223889	0.195602	0.233865	0.165854	0.188693	0.220252	0.19178	0.189514	0.211898	0.224079	0.21422	0.180977	0.219456	0.194466
0	ENSG00000170291	ELP5	0.14533	0.148516	0.118075	0.135193	0.0905634	0.144887	0.124928	0.148093	0.119171	0.150764	0.13774	0.139887	0.145305	0.110563	0.129316	0.161638	0.117219	0.116282	0.128688	0.127008	0.158541	0.128002	0.153702	0.125029	0.140386	0.11702	0.139832	0.144547	0.135276	0.153565	0.150472	0.128505	0.114653	0.145468	0.131322	0.153517	0.106076	0.113837	0.136492	0.116652	0.134158	0.133342	0.143858	0.134679	0.117507	0.144219	0.122061
0	ENSG00000196159	FAT4	0.266304	0.242107	0.196105	0.224638	0.191253	0.250259	0.239583	0.268439	0.212021	0.245342	0.225608	0.22082	0.243595	0.219138	0.217133	0.279827	0.241071	0.235637	0.218297	0.238031	0.266046	0.202834	0.271222	0.221403	0.218815	0.19617	0.235378	0.224896	0.22205	0.248059	0.227937	0.21338	0.214286	0.239519	0.203351	0.240489	0.170031	0.197528	0.249677	0.214933	0.21435	0.238742	0.241718	0.225802	0.17993	0.235054	0.221856
0	ENSG00000089091	DZANK1	0.158566	0.172565	0.135998	0.146647	0.105387	0.154661	0.1462	0.157932	0.141286	0.170273	0.16284	0.165443	0.169941	0.118908	0.133407	0.191071	0.149048	0.139163	0.124716	0.135042	0.180944	0.132961	0.176259	0.126381	0.16633	0.11538	0.152123	0.159553	0.142733	0.16635	0.182671	0.135126	0.119407	0.182929	0.142264	0.183723	0.121479	0.128785	0.168629	0.133345	0.134791	0.147718	0.169579	0.15312	0.122874	0.165101	0.132263
1	ENSG00000160145	KALRN	0.249531	0.237938	0.197608	0.22017	0.151058	0.222804	0.201605	0.234629	0.192542	0.22314	0.200479	0.205954	0.244314	0.181721	0.191805	0.256597	0.207598	0.194865	0.180631	0.209626	0.2469	0.210512	0.249083	0.174158	0.219702	0.167456	0.220013	0.229669	0.214499	0.241033	0.252728	0.226683	0.181119	0.239556	0.193312	0.250035	0.17385	0.194049	0.230656	0.194008	0.19315	0.210263	0.232968	0.208718	0.186384	0.223396	0.203289
0	ENSG00000183579	ZNRF3	0.174434	0.159037	0.120213	0.137225	0.122491	0.170151	0.146201	0.162464	0.117496	0.163495	0.1337	0.169336	0.182512	0.120777	0.123656	0.169491	0.123435	0.143922	0.140078	0.113601	0.152094	0.134795	0.168275	0.104351	0.130752	0.125763	0.168958	0.156171	0.153357	0.162473	0.167908	0.146539	0.0999746	0.172616	0.120852	0.155642	0.103688	0.118146	0.162179	0.137398	0.0897766	0.125494	0.159683	0.148162	0.107188	0.160096	0.12364
0	ENSG00000126583	PRKCG	0.266318	0.249164	0.227303	0.238263	0.168113	0.241125	0.225355	0.266063	0.205809	0.258781	0.24741	0.227795	0.252492	0.198413	0.20969	0.29148	0.25737	0.21704	0.196005	0.22397	0.263141	0.202246	0.26483	0.197714	0.244793	0.195933	0.236298	0.255922	0.247978	0.261363	0.271247	0.229236	0.203598	0.28473	0.211612	0.273769	0.189378	0.203763	0.253897	0.203547	0.222771	0.272708	0.251435	0.221639	0.197841	0.248797	0.220635
0	ENSG00000275911	NDE1	0.243669	0.245273	0.209278	0.225467	0.176347	0.24303	0.221116	0.256263	0.216773	0.247284	0.226994	0.233943	0.248019	0.197413	0.235854	0.270231	0.222271	0.222753	0.220489	0.221212	0.262811	0.214573	0.260058	0.203853	0.242453	0.20193	0.245523	0.25011	0.241645	0.254064	0.258338	0.228436	0.210843	0.250723	0.217547	0.253955	0.190841	0.198341	0.229485	0.207449	0.219241	0.227811	0.244635	0.229126	0.196643	0.239178	0.214461
0	ENSG00000276262	NSF	0.223418	0.223229	0.177158	0.199827	0.148647	0.218029	0.20595	0.227217	0.17825	0.22717	0.209953	0.200247	0.223805	0.169604	0.177116	0.238728	0.216363	0.200066	0.18782	0.199721	0.231824	0.214344	0.22718	0.164193	0.213647	0.155916	0.219129	0.227019	0.211544	0.229848	0.237742	0.19755	0.170249	0.231997	0.175103	0.229242	0.165132	0.171212	0.209573	0.184002	0.177833	0.197264	0.223833	0.201295	0.165062	0.218835	0.203426
0	ENSG00000120251	GRIA2	0.310551	0.328872	0.27761	0.307179	0.210262	0.313769	0.285978	0.323298	0.261738	0.32958	0.333579	0.310791	0.322128	0.24578	0.264993	0.359643	0.321329	0.287348	0.28083	0.287537	0.338587	0.283903	0.343662	0.261415	0.315763	0.234619	0.307442	0.323177	0.316081	0.336863	0.352397	0.285947	0.258383	0.34817	0.283819	0.335628	0.235443	0.255171	0.319375	0.259695	0.27616	0.295984	0.321742	0.300951	0.253621	0.317978	0.28322
1	ENSG00000136928	GABBR2	0.233393	0.227483	0.220434	0.221912	0.185924	0.23219	0.218596	0.232636	0.212571	0.274423	0.293149	0.239865	0.332945	0.218173	0.202871	0.298672	0.322096	0.210937	0.206006	0.227399	0.240465	0.271069	0.231193	0.215637	0.224285	0.210625	0.229769	0.234986	0.226693	0.251479	0.247064	0.204356	0.20766	0.272725	0.218908	0.236699	0.195248	0.19175	0.228615	0.21962	0.227439	0.240643	0.233195	0.215851	0.206916	0.216223	0.204665
1	ENSG00000171132	PRKCE	0.257468	0.238235	0.206388	0.231196	0.15826	0.233418	0.213839	0.243503	0.192606	0.241258	0.224682	0.21138	0.235194	0.187025	0.192211	0.27744	0.236331	0.208726	0.198659	0.206082	0.251291	0.202934	0.248214	0.194252	0.233595	0.18539	0.224493	0.24248	0.234595	0.252958	0.248843	0.216283	0.191027	0.25488	0.200227	0.260935	0.177453	0.18443	0.234863	0.199437	0.215443	0.243549	0.240092	0.218556	0.189079	0.237005	0.212836
0	ENSG00000160179	ABCG1	0.216921	0.212892	0.173039	0.20777	0.140456	0.211358	0.206792	0.193824	0.177939	0.207487	0.193636	0.191085	0.191267	0.188144	0.185698	0.229658	0.193692	0.175843	0.191746	0.202324	0.203806	0.193597	0.18615	0.169215	0.204223	0.165785	0.215618	0.203185	0.198685	0.205485	0.206159	0.204473	0.176182	0.203962	0.183767	0.199465	0.160617	0.160978	0.21602	0.174924	0.18411	0.18812	0.207803	0.194634	0.16243	0.192214	0.188164
0	ENSG00000180616	SSTR2	0.210784	0.210698	0.187723	0.189367	0.150349	0.214268	0.192485	0.210019	0.186065	0.206755	0.214558	0.206369	0.222243	0.177822	0.183613	0.23547	0.221372	0.198898	0.18798	0.19004	0.222493	0.176159	0.225489	0.180972	0.215259	0.170383	0.211301	0.22061	0.209281	0.225298	0.226237	0.19595	0.174314	0.233151	0.176328	0.22693	0.171658	0.18212	0.210736	0.177256	0.190965	0.195296	0.205714	0.198321	0.165376	0.209883	0.194294
1	ENSG00000176697	BDNF	0.298196	0.250031	0.222507	0.243237	0.183083	0.257397	0.22223	0.268017	0.27091	0.339213	0.29801	0.298462	0.285875	0.213566	0.241689	0.37311	0.313047	0.239965	0.227725	0.229055	0.282251	0.223634	0.269911	0.206065	0.268959	0.203247	0.269263	0.268978	0.266755	0.302572	0.296131	0.236237	0.204281	0.343167	0.219339	0.28057	0.18972	0.214117	0.265494	0.206364	0.225473	0.250628	0.271536	0.250001	0.206232	0.259566	0.23406
0	ENSG00000131808	FSHB	0.0667857	0.0714286	0.0542857	0.0567857	0.0492857	0.0517857	0.0564286	0.0617857	0.0614286	0.0807143	0.09	0.0567857	0.0757143	0.0492857	0.0567857	0.0903571	0.0414286	0.0542857	0.0446429	0.0592857	0.0714286	0.0564286	0.0739286	0.0392857	0.0542857	0.0392857	0.0617857	0.0689286	0.0567857	0.0542857	0.0739286	0.0442857	0.0614286	0.0925	0.0467857	0.0517857	0.0542857	0.0492857	0.0442857	0.0567857	0.0367857	0.0592857	0.0617857	0.0592857	0.0592857	0.0542857	0.0589286
0	ENSG00000165264	NDUFB6	0.20759	0.201033	0.174447	0.204452	0.126181	0.202827	0.177677	0.206326	0.157495	0.195924	0.170269	0.153247	0.226933	0.157908	0.158989	0.237505	0.168485	0.17654	0.203842	0.168095	0.216836	0.156808	0.215054	0.137474	0.19354	0.154606	0.205168	0.201964	0.212386	0.215195	0.213228	0.170661	0.153707	0.228205	0.164812	0.220763	0.137138	0.15698	0.185484	0.148819	0.157135	0.18008	0.209424	0.196095	0.143115	0.176286	0.143515
0	ENSG00000197451	HNRNPAB	0.196391	0.200741	0.170792	0.190832	0.136899	0.186995	0.172308	0.199237	0.168312	0.193797	0.175642	0.180906	0.186155	0.153582	0.173227	0.225319	0.138945	0.17211	0.168066	0.179484	0.211832	0.159205	0.209816	0.165868	0.191665	0.15738	0.189135	0.199279	0.195309	0.205118	0.205623	0.168896	0.158505	0.201682	0.173141	0.205937	0.141074	0.1535	0.188116	0.166786	0.164987	0.187713	0.194422	0.18339	0.159764	0.192864	0.174387
1	ENSG00000197601	FAR1	0.150208	0.148252	0.140419	0.156793	0.0930087	0.151659	0.130258	0.152481	0.120706	0.149879	0.142704	0.131384	0.156015	0.109388	0.119058	0.170618	0.11942	0.147347	0.136138	0.131063	0.152043	0.116284	0.1537	0.12349	0.152274	0.122331	0.14702	0.155257	0.148161	0.156601	0.165682	0.154513	0.118745	0.156439	0.121525	0.15305	0.102498	0.12045	0.140184	0.131443	0.136835	0.14322	0.150041	0.13629	0.115523	0.136942	0.126223
1	ENSG00000135541	AHI1	0.302546	0.296168	0.203602	0.207785	0.170006	0.265871	0.223446	0.307116	0.231954	0.301561	0.249805	0.249089	0.291068	0.213089	0.263579	0.326017	0.262092	0.276243	0.189245	0.226845	0.307078	0.222796	0.315172	0.192936	0.28909	0.187753	0.254433	0.299029	0.266506	0.316614	0.325812	0.24608	0.227537	0.256533	0.212378	0.306828	0.205765	0.22201	0.287029	0.201747	0.263181	0.265212	0.296417	0.260151	0.191528	0.293263	0.208437
0	ENSG00000155957	TMBIM4	0.164507	0.156209	0.139722	0.154698	0.116107	0.159554	0.147207	0.17063	0.127941	0.162611	0.138173	0.142657	0.153313	0.133634	0.136824	0.175788	0.144328	0.142881	0.13318	0.144092	0.1688	0.138819	0.175755	0.133407	0.148812	0.125761	0.152085	0.16327	0.150267	0.160457	0.174756	0.141558	0.125527	0.164577	0.143238	0.167271	0.13086	0.134089	0.161838	0.133465	0.146916	0.161133	0.153095	0.13903	0.121159	0.153469	0.140957
0	ENSG00000066777	ARFGEF1	0.217295	0.208807	0.180543	0.198867	0.151422	0.205662	0.193242	0.206849	0.17938	0.20265	0.190024	0.185796	0.204636	0.168839	0.185285	0.223542	0.186615	0.195241	0.176898	0.195058	0.21692	0.179646	0.21339	0.168734	0.210349	0.161848	0.19693	0.214621	0.210162	0.216111	0.217102	0.197609	0.174679	0.212347	0.179632	0.218013	0.158796	0.174959	0.202546	0.185242	0.185879	0.195956	0.209944	0.196229	0.177672	0.201436	0.197202
0	ENSG00000253710	ALG11	0.196429	0.190476	0.166667	0.142857	0.0892857	0.184524	0.160714	0.190476	0.142857	0.184524	0.160714	0.160714	0.184524	0.14881	0.190476	0.208333	0.154762	0.178571	0.154762	0.160714	0.190476	0.14881	0.190476	0.136905	0.172619	0.136905	0.190476	0.196429	0.166667	0.190476	0.202381	0.178571	0.136905	0.190476	0.172619	0.196429	0.14881	0.160714	0.160714	0.142857	0.172619	0.178571	0.178571	0.142857	0.14881	0.178571	0.14881
0	ENSG00000282228	PAM16	0.157075	0.152897	0.12744	0.147785	0.0921921	0.138211	0.134147	0.143016	0.12755	0.130794	0.124331	0.121449	0.128679	0.111635	0.132187	0.150735	0.117041	0.104783	0.117395	0.132336	0.156892	0.136403	0.156829	0.115878	0.14619	0.123966	0.148529	0.154996	0.148372	0.143366	0.150863	0.134636	0.119514	0.158331	0.116838	0.154862	0.119017	0.115667	0.136843	0.12126	0.127858	0.140461	0.145329	0.13534	0.102418	0.13795	0.113998
0	ENSG00000284770	TBCE	0.14241	0.134409	0.11706	0.130914	0.0842896	0.150233	0.123196	0.144859	0.117706	0.133615	0.133929	0.138706	0.138726	0.108861	0.131225	0.15707	0.146899	0.104372	0.109974	0.119881	0.142025	0.133482	0.146464	0.105094	0.124357	0.0974789	0.137703	0.148189	0.125778	0.145416	0.154939	0.118887	0.111167	0.13843	0.111244	0.144164	0.109532	0.113304	0.119858	0.108547	0.120649	0.115906	0.13625	0.115432	0.104227	0.130672	0.131904
0	ENSG00000184007	PTP4A2	0.125979	0.123164	0.0944353	0.118144	0.0783532	0.126474	0.106938	0.129553	0.0929803	0.118578	0.110798	0.121831	0.144917	0.0909033	0.0942604	0.130165	0.114291	0.0962573	0.109976	0.111134	0.129538	0.103485	0.129907	0.0841259	0.120026	0.074447	0.113483	0.120223	0.121302	0.121986	0.130894	0.112169	0.0965672	0.126044	0.0963663	0.130786	0.0867624	0.104196	0.123613	0.0959602	0.103988	0.110716	0.123783	0.120072	0.0863509	0.116981	0.101204
0	ENSG00000118520	ARG1	0.206507	0.189898	0.149852	0.185905	0.14644	0.150655	0.165658	0.187063	0.197153	0.219643	0.188553	0.181989	0.182313	0.15908	0.167791	0.20091	0.161205	0.18003	0.166394	0.164246	0.195384	0.181834	0.219465	0.121558	0.199549	0.124168	0.206985	0.222282	0.194136	0.195143	0.213161	0.179183	0.192239	0.230922	0.150336	0.207966	0.171291	0.185671	0.202877	0.162312	0.156044	0.172101	0.200608	0.192793	0.158575	0.201598	0.194245
0	ENSG00000139266	MARCHF9	0.11512	0.108924	0.0917534	0.0973953	0.0873094	0.111522	0.107307	0.115108	0.0999692	0.114942	0.105765	0.0856212	0.114788	0.0891202	0.0886181	0.128309	0.107655	0.11047	0.0843758	0.104081	0.121058	0.0960471	0.121264	0.0857517	0.103642	0.0876929	0.100519	0.100633	0.0961736	0.113424	0.104283	0.108387	0.0989926	0.123181	0.0843244	0.110415	0.0725503	0.0815094	0.113669	0.099981	0.0892981	0.104761	0.102575	0.103322	0.0802363	0.112704	0.102448
0	ENSG00000100575	TIMM9	0.388009	0.344019	0.292421	0.309219	0.265766	0.320249	0.26694	0.214324	0.284813	0.393778	0.337585	0.342845	0.342845	0.288363	0.35847	0.399548	0.242025	0.30871	0.234516	0.261171	0.344019	0.237401	0.31448	0.264593	0.32196	0.217053	0.29819	0.355557	0.323133	0.324844	0.349788	0.292421	0.285478	0.345065	0.262882	0.349123	0.283767	0.337076	0.346903	0.284941	0.319075	0.29819	0.341134	0.30871	0.279171	0.320249	0.324844
1	ENSG00000220205	VAMP2	0.218146	0.211691	0.183078	0.202574	0.166414	0.206238	0.193575	0.199447	0.191725	0.212366	0.208042	0.193477	0.212358	0.185337	0.197613	0.220177	0.239559	0.186478	0.177126	0.187929	0.222669	0.205674	0.224108	0.185696	0.210365	0.174472	0.203297	0.2192	0.198178	0.213391	0.219176	0.19755	0.193526	0.220294	0.183709	0.225956	0.183337	0.186282	0.203866	0.183712	0.187306	0.204274	0.208445	0.19071	0.175398	0.210225	0.220233
1	ENSG00000172020	GAP43	0.241017	0.240518	0.193179	0.227271	0.170475	0.22872	0.20798	0.236178	0.218805	0.266116	0.236532	0.229682	0.243632	0.210997	0.223962	0.291	0.235739	0.201102	0.200207	0.221857	0.252635	0.222518	0.255038	0.195055	0.224201	0.179072	0.222037	0.231656	0.22227	0.246009	0.246862	0.203519	0.212526	0.267334	0.20312	0.250628	0.178548	0.194977	0.226573	0.194482	0.204548	0.222036	0.234541	0.213675	0.187451	0.225186	0.213209
0	ENSG00000064300	NGFR	0.203731	0.199118	0.165369	0.183659	0.133403	0.189886	0.177618	0.209304	0.158435	0.196464	0.172736	0.180145	0.190651	0.150932	0.164335	0.218427	0.167255	0.17121	0.171545	0.174105	0.213895	0.167749	0.210126	0.153029	0.194336	0.144622	0.189865	0.206241	0.196283	0.206861	0.218127	0.17256	0.150114	0.20572	0.16491	0.206611	0.139736	0.156275	0.193256	0.16071	0.168698	0.183564	0.204639	0.18737	0.153762	0.201508	0.174641
0	ENSG00000158528	PPP1R9A	0.197579	0.182744	0.161915	0.169457	0.125711	0.18823	0.163149	0.195167	0.156298	0.196076	0.166083	0.1586	0.174421	0.150314	0.158624	0.213932	0.189964	0.156201	0.156944	0.175808	0.204634	0.16893	0.211291	0.133978	0.17093	0.128181	0.181961	0.175206	0.173134	0.209861	0.198331	0.159049	0.152847	0.203858	0.15363	0.193648	0.127698	0.146585	0.181033	0.149722	0.162912	0.178404	0.186195	0.163479	0.137168	0.189928	0.171084
0	ENSG00000104901	DKKL1	0.154378	0.170674	0.143407	0.158694	0.115301	0.152533	0.156048	0.160744	0.147116	0.175756	0.169804	0.142146	0.152715	0.131498	0.135073	0.190588	0.146377	0.137479	0.126959	0.143461	0.176144	0.168549	0.174886	0.129224	0.15307	0.125073	0.163753	0.170987	0.155779	0.159872	0.173615	0.1399	0.146175	0.18094	0.140558	0.159887	0.129125	0.136377	0.152889	0.13823	0.141375	0.150722	0.159176	0.148827	0.133346	0.152959	0.152362
0	ENSG00000121904	CSMD2	0.233891	0.235385	0.205373	0.233275	0.159173	0.229337	0.212395	0.244386	0.201511	0.229385	0.221654	0.217126	0.239563	0.189488	0.197297	0.259266	0.223682	0.205963	0.197167	0.213447	0.250099	0.204884	0.253276	0.182811	0.233694	0.174808	0.224112	0.240793	0.238442	0.244307	0.254712	0.208754	0.19182	0.242998	0.205702	0.248033	0.182941	0.196491	0.240221	0.197792	0.210421	0.232058	0.247116	0.223185	0.188991	0.230522	0.208419
0	ENSG00000099822	HCN2	0.284797	0.266868	0.265105	0.275525	0.218822	0.26251	0.247439	0.275425	0.306691	0.310029	0.363302	0.349877	0.310103	0.236785	0.305715	0.380689	0.384791	0.235332	0.244042	0.247858	0.273236	0.203422	0.271791	0.233042	0.257775	0.22867	0.254907	0.276629	0.258783	0.290021	0.280115	0.247436	0.250371	0.26941	0.253898	0.269138	0.233937	0.259385	0.26969	0.241093	0.213147	0.284754	0.26939	0.253256	0.235312	0.25699	0.244893
0	ENSG00000284588	ZP2	0.107809	0.107822	0.0874476	0.108682	0.069399	0.104746	0.0963401	0.113667	0.0948396	0.103539	0.102352	0.100176	0.11196	0.0874186	0.0899038	0.1234	0.100707	0.0935854	0.0887772	0.0968977	0.116006	0.0908525	0.118712	0.0825683	0.109576	0.0791417	0.10318	0.110771	0.10934	0.113696	0.118935	0.0931654	0.0856965	0.110536	0.093765	0.114377	0.0815879	0.085152	0.114341	0.0873825	0.0939301	0.105584	0.115843	0.102865	0.0838138	0.105519	0.0985733
0	ENSG00000108797	CNTNAP1	0.256456	0.254118	0.22336	0.241168	0.177315	0.241796	0.232552	0.261421	0.222889	0.248108	0.246051	0.240305	0.272544	0.205461	0.21032	0.268217	0.263698	0.230997	0.213222	0.228112	0.261342	0.232697	0.259064	0.199657	0.246845	0.192212	0.243223	0.257404	0.241649	0.267966	0.264883	0.223318	0.209634	0.268951	0.214556	0.254587	0.196892	0.210842	0.248571	0.217866	0.22739	0.24153	0.256948	0.231722	0.200292	0.242818	0.222417
1	ENSG00000138622	HCN4	0.491648	0.472762	0.480192	0.424844	0.385087	0.434369	0.411621	0.467756	0.515526	0.5384	0.670214	0.657812	0.57007	0.417309	0.553032	0.678739	0.69225	0.423329	0.422589	0.423587	0.486918	0.316762	0.497436	0.39182	0.451852	0.390016	0.451859	0.494324	0.466109	0.493079	0.494864	0.486468	0.433805	0.463557	0.408528	0.497173	0.392876	0.429078	0.462274	0.408498	0.361186	0.433814	0.485206	0.450734	0.394094	0.46465	0.422222
0	ENSG00000112218	GPR63	0.18368	0.191157	0.169701	0.18368	0.122887	0.190832	0.169701	0.19961	0.147919	0.179129	0.18303	0.177178	0.197334	0.156047	0.154746	0.209038	0.195059	0.158648	0.160923	0.174577	0.19961	0.171326	0.191808	0.142068	0.177178	0.131664	0.179454	0.190507	0.188882	0.191157	0.189207	0.154421	0.145319	0.192133	0.160273	0.194733	0.145644	0.155397	0.188231	0.158322	0.172302	0.181079	0.203511	0.18238	0.143693	0.186606	0.159623
1	ENSG00000155966	AFF2	0.231781	0.230514	0.201562	0.231765	0.162794	0.226419	0.212467	0.239231	0.20658	0.229104	0.222726	0.219406	0.242892	0.19095	0.196765	0.260747	0.222601	0.208593	0.192767	0.213299	0.248023	0.199483	0.254893	0.184649	0.236077	0.17531	0.222488	0.238984	0.235685	0.245071	0.258446	0.209452	0.191124	0.247102	0.204421	0.247904	0.182541	0.1954	0.244467	0.197328	0.211511	0.234143	0.245127	0.220946	0.188958	0.229186	0.208462
0	ENSG00000196218	RYR1	0.217946	0.22425	0.189298	0.202507	0.147641	0.212159	0.190794	0.216118	0.174697	0.216739	0.195039	0.18087	0.207836	0.164936	0.177474	0.234962	0.191027	0.194859	0.182167	0.193448	0.229605	0.181769	0.229479	0.170214	0.215228	0.164437	0.206955	0.218614	0.208968	0.224024	0.22951	0.205161	0.166652	0.215511	0.186848	0.228699	0.164908	0.180282	0.211857	0.178439	0.187478	0.204172	0.216219	0.19232	0.171613	0.214886	0.19365
1	ENSG00000151320	AKAP6	0.243962	0.244464	0.204295	0.223165	0.160795	0.237025	0.214218	0.242873	0.203409	0.24321	0.2208	0.216278	0.236091	0.189799	0.200877	0.264607	0.225627	0.205696	0.205655	0.213397	0.257416	0.21157	0.257063	0.187252	0.229761	0.179512	0.227638	0.238108	0.234063	0.250398	0.25379	0.213129	0.193023	0.249629	0.206366	0.248554	0.177043	0.19118	0.233306	0.196365	0.211273	0.228066	0.240219	0.221567	0.186191	0.229241	0.209188
0	ENSG00000170011	MYRIP	0.17231	0.173503	0.145565	0.15231	0.108684	0.169546	0.15732	0.166354	0.132666	0.169215	0.17277	0.156607	0.181298	0.13019	0.133227	0.187452	0.170545	0.15283	0.141694	0.151929	0.181214	0.145854	0.181018	0.138366	0.171303	0.126557	0.167053	0.170151	0.163362	0.177006	0.179849	0.154217	0.129261	0.181026	0.135276	0.176005	0.133865	0.13986	0.158817	0.13886	0.137878	0.154453	0.162024	0.157095	0.132857	0.165999	0.155932
0	ENSG00000244005	NFS1	0.190622	0.191758	0.168171	0.183655	0.126671	0.185619	0.168451	0.194164	0.155591	0.187405	0.171947	0.179138	0.189837	0.149501	0.155997	0.205384	0.162074	0.158239	0.168454	0.164714	0.196512	0.159582	0.195626	0.146932	0.184961	0.142778	0.183997	0.19469	0.195166	0.200114	0.197082	0.164254	0.14992	0.191888	0.160992	0.199752	0.141798	0.155089	0.182953	0.158685	0.166	0.180275	0.189523	0.182175	0.152882	0.190835	0.167035
1	ENSG00000182674	KCNB2	0.430502	0.450113	0.39249	0.405074	0.361181	0.418325	0.39821	0.411622	0.406874	0.622196	0.423033	0.393443	0.525921	0.371146	0.393514	0.636699	0.45594	0.427858	0.374668	0.409243	0.454953	0.392822	0.439503	0.387351	0.423801	0.386836	0.444077	0.426908	0.414245	0.429529	0.459409	0.435626	0.391728	0.522278	0.385478	0.429999	0.388637	0.409169	0.430084	0.379605	0.400568	0.389184	0.429468	0.404028	0.377183	0.426283	0.412298
0	ENSG00000166908	PIP4K2C	0.202082	0.199176	0.174394	0.189789	0.148064	0.186788	0.183289	0.188384	0.17136	0.202937	0.191012	0.175241	0.177321	0.152909	0.163571	0.219757	0.164217	0.17924	0.147876	0.162068	0.206666	0.189889	0.204959	0.159938	0.181355	0.15895	0.186542	0.206401	0.184772	0.195732	0.210234	0.172952	0.16879	0.211109	0.164042	0.197508	0.158669	0.170094	0.182536	0.16414	0.175922	0.186086	0.180491	0.181394	0.159903	0.179856	0.182238
0	ENSG00000131724	IL13RA1	0.153327	0.160238	0.151861	0.14943	0.100979	0.149178	0.140601	0.159566	0.136793	0.144986	0.148934	0.147929	0.155376	0.13438	0.137376	0.175114	0.155575	0.12546	0.137919	0.13723	0.168538	0.145024	0.164339	0.125438	0.155506	0.12108	0.150662	0.163831	0.152348	0.167065	0.173618	0.140783	0.130192	0.16183	0.140416	0.169925	0.111013	0.118481	0.162446	0.116169	0.160343	0.165668	0.162815	0.142659	0.12603	0.155125	0.146109
0	ENSG00000172301	COPRS	0.274338	0.276755	0.249634	0.270406	0.20043	0.275414	0.259582	0.280992	0.250688	0.269093	0.265019	0.275652	0.271657	0.219822	0.245827	0.314769	0.223481	0.248161	0.242944	0.253425	0.293904	0.253154	0.292112	0.237759	0.270336	0.231307	0.266556	0.288224	0.287017	0.291448	0.291024	0.254449	0.246857	0.288287	0.25411	0.283867	0.198298	0.206725	0.25487	0.255357	0.24696	0.26453	0.285618	0.275969	0.231015	0.270211	0.249652
0	ENSG00000164715	LMTK2	0.297292	0.279345	0.217348	0.253201	0.177929	0.275653	0.249821	0.280398	0.237934	0.289129	0.256761	0.236273	0.29126	0.200527	0.246977	0.338626	0.254686	0.228898	0.227665	0.259349	0.300554	0.195352	0.324871	0.22617	0.261017	0.203309	0.252743	0.271193	0.266164	0.273256	0.285829	0.247282	0.233831	0.294675	0.210899	0.288453	0.175523	0.225461	0.309341	0.225885	0.220708	0.270116	0.296395	0.238678	0.195303	0.292955	0.258948
1	ENSG00000140538	NTRK3	0.315131	0.287567	0.232053	0.275672	0.195166	0.295079	0.258285	0.322142	0.257538	0.346457	0.296494	0.317761	0.325148	0.218824	0.258218	0.410415	0.318204	0.290209	0.246631	0.242669	0.327974	0.267438	0.321174	0.211805	0.295524	0.209017	0.275296	0.3098	0.302629	0.29155	0.342082	0.28153	0.216111	0.358349	0.224629	0.317965	0.212462	0.232498	0.304086	0.230794	0.258965	0.274079	0.329118	0.292671	0.215414	0.307184	0.262507
0	ENSG00000062524	LTK	0.241784	0.242094	0.200262	0.22768	0.16756	0.236295	0.21992	0.250523	0.200774	0.233605	0.209946	0.198953	0.228841	0.187552	0.191173	0.261791	0.220676	0.215874	0.204129	0.210626	0.259221	0.206774	0.253919	0.184794	0.23033	0.169361	0.224758	0.235302	0.228976	0.258313	0.249444	0.211282	0.190864	0.241297	0.193274	0.239485	0.169861	0.18782	0.243111	0.197173	0.211349	0.230744	0.249032	0.219246	0.177572	0.238909	0.212827
1	ENSG00000144619	CNTN4	0.37509	0.384454	0.351332	0.366256	0.316944	0.373065	0.370931	0.385381	0.35181	0.384525	0.378115	0.355581	0.371958	0.333417	0.341633	0.405778	0.337129	0.356303	0.344947	0.359187	0.396425	0.354473	0.401922	0.336458	0.370918	0.328721	0.37984	0.398585	0.366812	0.386406	0.401624	0.356023	0.346061	0.39125	0.348074	0.380657	0.32119	0.331367	0.362786	0.349285	0.3485	0.367378	0.381137	0.356895	0.343961	0.369986	0.363773
1	ENSG00000138741	TRPC3	0.254551	0.254705	0.217484	0.240354	0.185854	0.265643	0.248443	0.255377	0.220789	0.264807	0.235418	0.22067	0.264129	0.211423	0.22191	0.280692	0.260785	0.218462	0.215756	0.233019	0.273403	0.230547	0.269464	0.210105	0.2587	0.198303	0.253286	0.27637	0.24398	0.269476	0.26005	0.243837	0.214202	0.273218	0.217659	0.263385	0.195278	0.209997	0.247629	0.216194	0.229362	0.246499	0.253136	0.229886	0.2041	0.24201	0.23675
0	ENSG00000187048	CYP4A11	0.180824	0.191808	0.154377	0.17355	0.146161	0.171557	0.177946	0.180441	0.160256	0.181783	0.188164	0.159433	0.165048	0.155988	0.154967	0.201642	0.16122	0.172529	0.133793	0.165176	0.199082	0.189647	0.19755	0.147486	0.173726	0.153818	0.19168	0.197295	0.175896	0.184014	0.19972	0.149066	0.16595	0.189313	0.150677	0.176789	0.146976	0.164362	0.179037	0.162575	0.147152	0.170919	0.181973	0.168622	0.155988	0.173854	0.17131
0	ENSG00000278624	AZU1	0.0568042	0.0523399	0.0349446	0.0697352	0.02617	0.052186	0.0478756	0.0652709	0.0566502	0.0828202	0.0523399	0.0654249	0.0654249	0.0347906	0.0564963	0.0741995	0.052186	0.0523399	0.038947	0.0392549	0.0566502	0.0438732	0.0566502	0.0434113	0.0434113	0.0434113	0.0478756	0.0568042	0.052032	0.0523399	0.0697352	0.0435653	0.052186	0.0655788	0.0435653	0.0652709	0.0477217	0.052032	0.0652709	0.0394089	0.052186	0.0609606	0.0478756	0.0434113	0.0304803	0.052186	0.0569581
0	ENSG00000183833	CFAP91	0.152446	0.134632	0.117841	0.131057	0.104447	0.127318	0.115965	0.129399	0.113375	0.143198	0.12247	0.112389	0.135903	0.101539	0.112075	0.161274	0.119232	0.13425	0.0902229	0.125538	0.140893	0.137031	0.142593	0.106699	0.132111	0.0966546	0.134821	0.141953	0.135803	0.132233	0.138559	0.116804	0.0986617	0.149259	0.101302	0.137855	0.0955336	0.115412	0.126027	0.106398	0.11277	0.13427	0.121159	0.124761	0.110832	0.120193	0.125671
1	ENSG00000152822	GRM1	0.269667	0.281681	0.242466	0.262934	0.181157	0.28118	0.24797	0.283125	0.226545	0.270334	0.249262	0.261428	0.288091	0.213911	0.226002	0.314446	0.256996	0.256047	0.24483	0.236496	0.289835	0.242913	0.288103	0.213755	0.260847	0.206514	0.262527	0.281951	0.271522	0.282105	0.286977	0.241301	0.213312	0.273624	0.228974	0.281136	0.20799	0.213443	0.271897	0.225694	0.246706	0.259556	0.279878	0.25935	0.211361	0.263327	0.235904
1	ENSG00000126070	AGO3	0.231956	0.198468	0.164012	0.185126	0.146871	0.190939	0.172516	0.209284	0.179059	0.220555	0.202004	0.186869	0.199042	0.167327	0.173685	0.254225	0.199535	0.193741	0.177917	0.173586	0.209745	0.188415	0.216878	0.167757	0.205181	0.165956	0.204285	0.206567	0.194245	0.226465	0.197422	0.186259	0.178248	0.224185	0.184014	0.220285	0.166434	0.170121	0.200938	0.175829	0.170106	0.182627	0.208536	0.187232	0.161659	0.205453	0.212239
0	ENSG00000276045	ORAI1	0.158455	0.155956	0.140022	0.148178	0.12276	0.16528	0.154812	0.155948	0.132635	0.165524	0.140357	0.139897	0.159029	0.130095	0.137048	0.175039	0.161947	0.133464	0.134496	0.136729	0.160114	0.134198	0.160128	0.13657	0.161983	0.128686	0.157907	0.171316	0.140584	0.165073	0.143682	0.154525	0.132079	0.163676	0.132886	0.155758	0.131561	0.140229	0.149373	0.128619	0.139657	0.152254	0.150103	0.136584	0.129551	0.143612	0.148798
0	ENSG00000182795	C1orf116	0.20005	0.230356	0.180393	0.195645	0.149946	0.199172	0.187774	0.191156	0.175889	0.248665	0.228566	0.19699	0.22931	0.169445	0.18648	0.267277	0.213645	0.187389	0.172495	0.180799	0.232702	0.170304	0.22255	0.16319	0.202212	0.161873	0.207198	0.212786	0.203302	0.20825	0.225215	0.190251	0.169782	0.232457	0.191627	0.217905	0.166496	0.174799	0.215654	0.165104	0.189414	0.20294	0.216709	0.183858	0.16658	0.199784	0.199475
1	ENSG00000110436	SLC1A2	0.270474	0.264963	0.233038	0.258535	0.209749	0.267479	0.240384	0.282808	0.287927	0.245532	0.221443	0.235704	0.235112	0.228452	0.254282	0.261425	0.317932	0.218149	0.234045	0.244272	0.274386	0.252955	0.283559	0.211648	0.247933	0.201907	0.267749	0.265964	0.260801	0.287129	0.292902	0.224485	0.279463	0.251072	0.246083	0.273323	0.194311	0.210059	0.24205	0.229628	0.25671	0.261749	0.275153	0.265589	0.222111	0.257772	0.223097
0	ENSG00000196420	S100A5	0.01	0.02	0.01	0.01	0.01	0.01	0.02	0.01	0.02	0.03	0.03	0.01	0.01	0.01	0.01	0.03	0.01	0.01	0	0.01	0.02	0.03	0.02	0.01	0.01	0.01	0.02	0.02	0.01	0.01	0.02	0.01	0.02	0.03	0.01	0.01	0.01	0.01	0.01	0.01	0.01	0.01	0.01	0.01	0.01	0.01	0.02
1	ENSG00000130203	APOE	0.269243	0.224409	0.178217	0.214293	0.144341	0.214179	0.185516	0.223746	0.224819	0.253184	0.221645	0.235776	0.235715	0.20729	0.229639	0.273529	0.213325	0.199039	0.187663	0.186136	0.231041	0.183839	0.238891	0.167434	0.219215	0.159662	0.218134	0.224321	0.20517	0.231786	0.236387	0.196358	0.202671	0.258142	0.181231	0.248281	0.172128	0.22176	0.207195	0.175669	0.178041	0.190576	0.216704	0.193676	0.171479	0.216934	0.197087
0	ENSG00000113302	IL12B	0.0820169	0.0736836	0.0466003	0.0601419	0.042571	0.0903503	0.0696543	0.0736836	0.0601419	0.0955586	0.058196	0.058196	0.0872253	0.042571	0.0529876	0.107921	0.0446543	0.061321	0.039446	0.061321	0.0788919	0.0486836	0.0872253	0.042571	0.0696543	0.0342376	0.0820169	0.0903503	0.0529876	0.0736836	0.0820169	0.0696543	0.061321	0.107921	0.0632669	0.0820169	0.0509043	0.0736836	0.0820169	0.0509043	0.0601419	0.0903503	0.0820169	0.0529876	0.0509043	0.0820169	0.0736836
0	ENSG00000279486	OR2AG1	0.217391	0.173913	0.163043	0.163043	0.173913	0.184783	0.163043	0.173913	0.206522	0.23913	0.152174	0.173913	0.152174	0.173913	0.163043	0.217391	0.23913	0.163043	0.163043	0.163043	0.173913	0.163043	0.173913	0.206522	0.163043	0.195652	0.152174	0.184783	0.163043	0.173913	0.173913	0.173913	0.152174	0.206522	0.163043	0.195652	0.163043	0.173913	0.206522	0.152174	0.173913	0.152174	0.163043	0.163043	0.163043	0.163043	0.152174
0	ENSG00000184166	OR1D2	0.108696	0.0869565	0.0815217	0.0815217	0.0869565	0.0923913	0.0815217	0.0869565	0.103261	0.119565	0.076087	0.0869565	0.076087	0.0869565	0.0815217	0.108696	0.119565	0.0815217	0.0815217	0.0815217	0.0869565	0.0815217	0.0869565	0.103261	0.0815217	0.0978261	0.076087	0.0923913	0.0815217	0.0869565	0.0869565	0.0869565	0.076087	0.103261	0.0815217	0.0978261	0.0815217	0.0869565	0.103261	0.076087	0.0869565	0.076087	0.0815217	0.0815217	0.0815217	0.0815217	0.076087
0	ENSG00000180090	OR3A1	0.217391	0.173913	0.163043	0.163043	0.173913	0.184783	0.163043	0.173913	0.206522	0.23913	0.152174	0.173913	0.152174	0.173913	0.163043	0.217391	0.23913	0.163043	0.163043	0.163043	0.173913	0.163043	0.173913	0.206522	0.163043	0.195652	0.152174	0.184783	0.163043	0.173913	0.173913	0.173913	0.152174	0.206522	0.163043	0.195652	0.163043	0.173913	0.206522	0.152174	0.173913	0.152174	0.163043	0.163043	0.163043	0.163043	0.152174
0	ENSG00000124479	NDP	0.189485	0.193906	0.158265	0.144725	0.143527	0.180229	0.185332	0.193509	0.148765	0.231949	0.21852	0.225636	0.216862	0.159037	0.1629	0.236746	0.170368	0.173817	0.157306	0.162796	0.205733	0.183179	0.205679	0.15357	0.179288	0.140852	0.192941	0.198994	0.186526	0.186739	0.201495	0.160985	0.148121	0.236236	0.160324	0.188371	0.143941	0.147264	0.180426	0.159472	0.14563	0.166671	0.193213	0.177508	0.154017	0.186669	0.159201
0	ENSG00000174804	FZD4	0.277753	0.267587	0.218022	0.237051	0.193503	0.259544	0.247853	0.277688	0.224338	0.276491	0.276085	0.25343	0.283286	0.221937	0.236372	0.301184	0.286742	0.231168	0.21862	0.233459	0.277424	0.216032	0.282183	0.219247	0.253015	0.195201	0.256672	0.275283	0.253537	0.28431	0.292709	0.241446	0.22681	0.283775	0.216202	0.283744	0.210893	0.225827	0.255582	0.214597	0.224589	0.240744	0.26202	0.242953	0.20641	0.250139	0.235727
1	ENSG00000149295	DRD2	0.290504	0.285792	0.256324	0.276262	0.22667	0.286126	0.267906	0.295322	0.304336	0.290548	0.282297	0.269987	0.283985	0.272838	0.247925	0.30235	0.354329	0.261626	0.252761	0.264611	0.292971	0.264041	0.299933	0.239954	0.282805	0.233278	0.280441	0.287386	0.272744	0.301947	0.304426	0.269303	0.292207	0.298966	0.250884	0.299842	0.236364	0.248137	0.286556	0.248842	0.255757	0.274512	0.282535	0.266165	0.237318	0.291668	0.265073
0	ENSG00000152484	USP12	0.234099	0.209926	0.194441	0.206331	0.144104	0.206376	0.178168	0.221625	0.165907	0.224142	0.226519	0.203837	0.211923	0.160433	0.177656	0.245792	0.199318	0.193636	0.167468	0.173876	0.216753	0.151198	0.212185	0.173932	0.199221	0.170141	0.210893	0.211885	0.195342	0.227328	0.218053	0.196594	0.177713	0.240787	0.162185	0.221257	0.152485	0.162689	0.197596	0.17031	0.183584	0.216243	0.202278	0.18677	0.176056	0.19939	0.189678
0	ENSG00000262788	UTP4	0.197453	0.183674	0.159667	0.168941	0.126837	0.180701	0.173082	0.192457	0.16769	0.18771	0.16763	0.166638	0.18455	0.16059	0.170928	0.205403	0.168958	0.169866	0.154823	0.171199	0.187725	0.163811	0.192261	0.146807	0.184501	0.145439	0.181243	0.186512	0.186017	0.196878	0.19728	0.176033	0.169346	0.187157	0.161035	0.199729	0.13481	0.167115	0.177208	0.158477	0.142418	0.172972	0.181735	0.172285	0.153297	0.179977	0.166695
1	ENSG00000144290	SLC4A10	0.22507	0.225062	0.200464	0.211848	0.177107	0.226601	0.214893	0.222915	0.208145	0.259444	0.234248	0.251456	0.242877	0.191236	0.201679	0.300934	0.265577	0.195888	0.198933	0.214602	0.22938	0.236387	0.230603	0.191552	0.211848	0.189397	0.210317	0.217381	0.225985	0.238292	0.22968	0.205981	0.207512	0.280347	0.202619	0.226593	0.166639	0.177706	0.205698	0.198326	0.202004	0.219844	0.217681	0.219228	0.18755	0.216466	0.208752
0	ENSG00000091039	OSBPL8	0.149761	0.150636	0.129223	0.134293	0.0977742	0.136985	0.138002	0.146212	0.129157	0.155474	0.141953	0.116497	0.138057	0.107263	0.114016	0.169585	0.120376	0.133037	0.109453	0.131759	0.159814	0.144721	0.163293	0.114719	0.138287	0.109689	0.147634	0.150762	0.134004	0.145639	0.162187	0.135265	0.126354	0.155602	0.122008	0.149474	0.103495	0.116966	0.135866	0.127659	0.128082	0.138823	0.141441	0.127998	0.118673	0.139488	0.138178
0	ENSG00000158796	DEDD	0.203406	0.198169	0.166524	0.18012	0.125112	0.182082	0.174686	0.192848	0.166171	0.191486	0.177708	0.163015	0.180103	0.145764	0.150724	0.213457	0.139594	0.176132	0.15866	0.164462	0.209118	0.17897	0.211375	0.147779	0.182525	0.145735	0.190369	0.20072	0.187705	0.202537	0.211378	0.173591	0.155864	0.20301	0.158017	0.193172	0.136221	0.149561	0.181219	0.158035	0.164933	0.179749	0.190189	0.172797	0.151776	0.182999	0.175267
0	ENSG00000082269	FAM135A	0.21114	0.21114	0.183938	0.21114	0.173575	0.205959	0.198187	0.207254	0.199482	0.21114	0.227979	0.213731	0.217617	0.182642	0.193005	0.23057	0.199482	0.180052	0.186528	0.193005	0.215026	0.21114	0.207254	0.178756	0.195596	0.180052	0.207254	0.212435	0.200777	0.207254	0.226684	0.209845	0.193005	0.215026	0.182642	0.227979	0.190415	0.200777	0.203368	0.187824	0.180052	0.185233	0.209845	0.189119	0.178756	0.199482	0.194301
1	ENSG00000154654	NCAM2	0.271049	0.24804	0.217269	0.257729	0.17655	0.257838	0.236274	0.271996	0.2072	0.217744	0.213914	0.205461	0.245245	0.209018	0.209907	0.325617	0.211411	0.236117	0.245308	0.2341	0.288948	0.252406	0.284576	0.229778	0.258003	0.222687	0.26137	0.249569	0.266404	0.278494	0.278448	0.211549	0.204145	0.268132	0.205202	0.256543	0.178603	0.198201	0.238629	0.240317	0.246311	0.273685	0.250096	0.245196	0.216138	0.278732	0.230409
1	ENSG00000168993	CPLX1	0.191485	0.182467	0.152589	0.172339	0.140932	0.170909	0.161476	0.166072	0.163686	0.185221	0.178889	0.165861	0.180018	0.153869	0.1682	0.19085	0.198133	0.153179	0.15308	0.159828	0.192908	0.166041	0.190693	0.153837	0.173996	0.150233	0.175147	0.181953	0.166849	0.177975	0.187228	0.167342	0.161993	0.184029	0.155508	0.19214	0.153802	0.157151	0.171932	0.151514	0.163915	0.173176	0.173555	0.158598	0.146746	0.176606	0.185349
0	ENSG00000100625	SIX4	0.146526	0.137698	0.110803	0.138845	0.101583	0.141412	0.120402	0.111711	0.136152	0.137688	0.12641	0.136152	0.129751	0.107089	0.147287	0.158818	0.0836382	0.105566	0.0988796	0.112854	0.146147	0.116189	0.138589	0.127072	0.14089	0.136804	0.137944	0.151912	0.133093	0.129509	0.133346	0.110673	0.134868	0.141269	0.115159	0.128478	0.100555	0.0767325	0.125396	0.123095	0.110803	0.113875	0.1368	0.122719	0.0987634	0.11862	0.108888
0	ENSG00000136040	PLXNC1	0.166667	0.133333	0.133333	0.133333	0.0666667	0.1	0.1	0.1	0.0666667	0.0666667	0.0666667	0.0666667	0.133333	0.1	0.0666667	0.133333	0.2	0.0666667	0.0666667	0.1	0.133333	0.166667	0.1	0.0333333	0.1	0.0666667	0.1	0.133333	0.1	0.166667	0.133333	0.1	0.0666667	0.133333	0.1	0.1	0.0666667	0.166667	0.1	0.133333	0.166667	0.166667	0.1	0.133333	0.0666667	0.1	0.0666667
1	ENSG00000157087	ATP2B2	0.382056	0.397041	0.322622	0.325897	0.254415	0.360187	0.32096	0.381863	0.358513	0.426489	0.415682	0.398057	0.43474	0.327527	0.37853	0.448766	0.431869	0.332274	0.322848	0.314731	0.399644	0.287499	0.417375	0.307963	0.386629	0.285499	0.350757	0.38564	0.369976	0.401782	0.414631	0.336203	0.371668	0.404813	0.321473	0.420524	0.297593	0.324923	0.357804	0.314257	0.336459	0.358347	0.386	0.358887	0.296247	0.379236	0.328857
0	ENSG00000276163	LAIR1	0.177478	0.202571	0.19773	0.135826	0.146942	0.192773	0.183114	0.200163	0.194099	0.138801	0.204911	0.197608	0.207821	0.164653	0.19212	0.231305	0.179592	0.160677	0.168287	0.181409	0.226105	0.181768	0.200701	0.181031	0.208089	0.179957	0.211354	0.228629	0.196058	0.222014	0.221966	0.12272	0.188267	0.219841	0.172962	0.198247	0.134599	0.132259	0.215427	0.169406	0.200929	0.214783	0.204535	0.185167	0.177926	0.194147	0.189431
0	ENSG00000276977	PDCD1	0.171868	0.201622	0.178322	0.114525	0.126215	0.195514	0.148929	0.201046	0.171257	0.169312	0.195402	0.214396	0.211598	0.156957	0.189256	0.23774	0.193159	0.141618	0.167181	0.166378	0.217632	0.180146	0.21272	0.151481	0.178153	0.146639	0.190509	0.200761	0.178718	0.223514	0.218599	0.11362	0.166781	0.232055	0.143528	0.200603	0.14075	0.121035	0.179768	0.144196	0.198772	0.170547	0.187475	0.190354	0.14745	0.175856	0.170517
0	ENSG00000171509	RXFP1	0.166068	0.154163	0.14881	0.146039	0.139376	0.155099	0.150232	0.157907	0.138589	0.160901	0.15435	0.154125	0.1618	0.142183	0.143494	0.167041	0.152329	0.146863	0.144617	0.149334	0.157981	0.147836	0.159666	0.139825	0.159816	0.137841	0.151056	0.157195	0.152853	0.158506	0.155548	0.151168	0.136605	0.173443	0.143718	0.15742	0.139039	0.140461	0.150382	0.140049	0.13829	0.151767	0.155249	0.150906	0.142296	0.14705	0.147087
0	ENSG00000108587	GOSR1	0.21342	0.218094	0.173138	0.185132	0.145169	0.190361	0.158262	0.169348	0.177872	0.227367	0.213198	0.189971	0.204861	0.155861	0.186434	0.229517	0.223552	0.181082	0.148107	0.163334	0.224856	0.170497	0.211734	0.169176	0.207985	0.139391	0.195334	0.217615	0.195882	0.22538	0.223424	0.204751	0.171437	0.218763	0.160441	0.211957	0.169422	0.175284	0.200918	0.163767	0.19468	0.198207	0.201287	0.183579	0.154574	0.202333	0.216136
0	ENSG00000105607	GCDH	0.194118	0.189837	0.129063	0.170952	0.09693	0.177376	0.149829	0.184212	0.147754	0.19167	0.170027	0.163636	0.181992	0.140924	0.152601	0.202657	0.168504	0.161534	0.143037	0.146545	0.198123	0.144097	0.199479	0.135424	0.180364	0.123645	0.181723	0.187696	0.166818	0.188762	0.198788	0.157977	0.143755	0.191902	0.145462	0.200223	0.142877	0.158324	0.174742	0.123999	0.133455	0.158415	0.176815	0.157992	0.133876	0.176739	0.163007
0	ENSG00000138115	CYP2C8	0.167153	0.158037	0.116563	0.14203	0.0912063	0.145581	0.121641	0.153574	0.130471	0.164328	0.141519	0.142448	0.150876	0.126233	0.136636	0.17317	0.141464	0.129312	0.114518	0.122603	0.162332	0.123043	0.165515	0.118323	0.146799	0.108141	0.154373	0.153834	0.129267	0.153866	0.16594	0.124448	0.127171	0.164912	0.126688	0.165432	0.121253	0.131998	0.143656	0.114442	0.117128	0.134419	0.147898	0.12689	0.120383	0.141152	0.130936
1	ENSG00000196361	ELAVL3	0.181784	0.192205	0.110458	0.152894	0.102428	0.154103	0.136891	0.174156	0.152752	0.226868	0.175088	0.172387	0.17836	0.132582	0.164063	0.263554	0.147737	0.152098	0.136915	0.155901	0.196075	0.135509	0.199955	0.129035	0.166541	0.123309	0.16963	0.173239	0.156331	0.175383	0.182151	0.151257	0.134096	0.231973	0.138675	0.195429	0.130288	0.143216	0.153743	0.123563	0.1329	0.146782	0.166969	0.147743	0.127559	0.158475	0.151569
0	ENSG00000105613	MAST1	0.187063	0.178779	0.134075	0.16237	0.110069	0.167983	0.146299	0.178893	0.149759	0.188688	0.161967	0.160274	0.176341	0.144637	0.158027	0.206156	0.15748	0.167468	0.137441	0.162035	0.188715	0.143292	0.192263	0.131344	0.169688	0.126048	0.172143	0.190678	0.161706	0.194295	0.189579	0.152455	0.14439	0.189078	0.152987	0.197501	0.132038	0.150966	0.167166	0.135153	0.13969	0.152491	0.167209	0.153763	0.134693	0.168269	0.154547
1	ENSG00000072071	ADGRL1	0.351267	0.359781	0.31445	0.308073	0.249766	0.361935	0.315661	0.342636	0.312798	0.344595	0.379207	0.348379	0.387356	0.296156	0.322883	0.401658	0.384564	0.321762	0.303325	0.308389	0.38369	0.301233	0.397116	0.29993	0.372492	0.277824	0.352073	0.377886	0.345297	0.38516	0.397635	0.307445	0.303039	0.402702	0.297095	0.402337	0.29963	0.309097	0.34699	0.308959	0.312339	0.323294	0.346548	0.330606	0.28742	0.357158	0.329923
0	ENSG00000198786	MT-ND5	0.258547	0.275169	0.227843	0.253763	0.125946	0.256372	0.228018	0.270178	0.1844	0.237762	0.191547	0.17887	0.265088	0.201893	0.185393	0.291543	0.196472	0.213757	0.249977	0.207628	0.280415	0.185455	0.270548	0.170656	0.254968	0.181304	0.261113	0.24846	0.274176	0.288074	0.269491	0.197171	0.176209	0.267879	0.201702	0.289673	0.188371	0.210217	0.213345	0.183715	0.193625	0.229292	0.271408	0.242981	0.172324	0.216701	0.186665
1	ENSG00000081189	MEF2C	0.357943	0.284047	0.37855	0.297073	0.207569	0.302302	0.273738	0.346919	0.33203	0.308555	0.302467	0.340213	0.354962	0.235006	0.296282	0.409818	0.211154	0.289118	0.269379	0.343202	0.315478	0.226804	0.317035	0.272097	0.302038	0.262105	0.299532	0.309646	0.304319	0.350862	0.396714	0.338159	0.320575	0.351757	0.304362	0.342427	0.218653	0.249739	0.29267	0.261264	0.370469	0.363207	0.299364	0.279726	0.329225	0.304649	0.26085
1	ENSG00000182621	PLCB1	0.271575	0.2668	0.228088	0.258071	0.184984	0.262887	0.244587	0.283801	0.22998	0.273274	0.233716	0.216242	0.260262	0.220495	0.216004	0.291089	0.266473	0.244053	0.237255	0.252557	0.285904	0.230461	0.289348	0.214905	0.27696	0.205705	0.278004	0.26918	0.268518	0.289388	0.289	0.239213	0.219353	0.270188	0.225612	0.280624	0.201217	0.228348	0.266479	0.233447	0.224022	0.248794	0.282838	0.247273	0.214254	0.267411	0.244713
0	ENSG00000276825	DRD4	0.261408	0.252261	0.23478	0.24736	0.203684	0.248845	0.235443	0.26336	0.272114	0.241068	0.246443	0.242881	0.242723	0.2583	0.224425	0.259508	0.313678	0.235994	0.224301	0.244625	0.264062	0.237834	0.260136	0.221028	0.238999	0.216152	0.233617	0.257327	0.240209	0.254131	0.265635	0.228399	0.268047	0.264739	0.23156	0.268006	0.222429	0.214247	0.253864	0.223681	0.219439	0.247248	0.251371	0.234572	0.222091	0.254131	0.23879
1	ENSG00000141837	CACNA1A	0.288002	0.284337	0.236813	0.273036	0.197767	0.277976	0.253113	0.283272	0.426857	0.270895	0.2555	0.255175	0.271258	0.2274	0.432639	0.287782	0.428695	0.259493	0.24336	0.250103	0.299631	0.242958	0.300254	0.238371	0.278444	0.222433	0.272073	0.285406	0.272121	0.292467	0.297602	0.243755	0.416166	0.271625	0.244479	0.28194	0.215078	0.235117	0.258594	0.240901	0.248749	0.263102	0.278908	0.253923	0.226449	0.269188	0.247309
0	ENSG00000159915	ZNF233	0.212012	0.196373	0.158775	0.184686	0.128424	0.188704	0.16424	0.193299	0.165851	0.210459	0.1821	0.173154	0.208938	0.150683	0.16655	0.237175	0.202456	0.180685	0.163232	0.160101	0.209914	0.179148	0.2125	0.158304	0.189647	0.147715	0.186939	0.208238	0.189736	0.197178	0.221568	0.181295	0.147609	0.225886	0.160573	0.223333	0.151383	0.178115	0.177277	0.161182	0.155246	0.178416	0.203188	0.182344	0.156205	0.201301	0.187028
0	ENSG00000280479	CACFD1	0.135409	0.137687	0.116448	0.136853	0.107834	0.141069	0.128797	0.126714	0.119284	0.150022	0.12988	0.124683	0.137585	0.116566	0.116656	0.161884	0.122216	0.10958	0.105822	0.124448	0.143776	0.102245	0.138546	0.116848	0.14247	0.111613	0.143615	0.154911	0.137712	0.152968	0.143391	0.139554	0.115177	0.135154	0.117042	0.153182	0.109862	0.117085	0.134321	0.113697	0.123247	0.138644	0.138393	0.126148	0.117214	0.143726	0.140004
0	ENSG00000196616	ADH1B	0.186591	0.1812	0.155369	0.171763	0.132965	0.177008	0.158681	0.196177	0.152669	0.176325	0.162741	0.171731	0.175191	0.145563	0.154293	0.197696	0.158937	0.167741	0.159518	0.15857	0.194791	0.143974	0.192555	0.141306	0.172615	0.136493	0.171158	0.185565	0.176615	0.181089	0.192939	0.171816	0.141846	0.177064	0.15724	0.188286	0.129135	0.145464	0.166249	0.157827	0.168248	0.178515	0.187542	0.173984	0.142278	0.178817	0.151094
1	ENSG00000148053	NTRK2	0.290795	0.270462	0.221923	0.245867	0.184668	0.267988	0.240056	0.288432	0.234786	0.313133	0.263808	0.276025	0.285132	0.205266	0.235952	0.365228	0.274319	0.258243	0.236261	0.227943	0.295419	0.244664	0.291988	0.201513	0.270432	0.200961	0.259852	0.282881	0.275155	0.279879	0.314109	0.245668	0.20656	0.326633	0.212658	0.294088	0.200296	0.218298	0.279848	0.212709	0.234285	0.248504	0.297501	0.264252	0.202066	0.276414	0.245329
0	ENSG00000070886	EPHA8	0.197878	0.208271	0.175066	0.192037	0.1367	0.194506	0.173149	0.202389	0.171582	0.205793	0.190308	0.18362	0.188566	0.161162	0.172529	0.228948	0.180098	0.172585	0.164549	0.175028	0.211282	0.184193	0.211251	0.155939	0.191344	0.148972	0.19729	0.206438	0.182742	0.207207	0.223433	0.168064	0.163829	0.208078	0.173835	0.214076	0.156037	0.162744	0.196769	0.164057	0.185509	0.188709	0.197078	0.179464	0.158084	0.18784	0.180634
1	ENSG00000145526	CDH18	0.440509	0.3588	0.24837	0.323504	0.227084	0.357365	0.348694	0.363179	0.27867	0.384468	0.488376	0.284163	0.369338	0.270228	0.278808	0.477714	0.491542	0.288567	0.340642	0.318594	0.364699	0.268792	0.437766	0.274247	0.357813	0.270673	0.357365	0.35795	0.395656	0.372303	0.375824	0.353568	0.275096	0.420971	0.278415	0.367484	0.338379	0.335642	0.391546	0.311002	0.214316	0.292389	0.361884	0.352064	0.272015	0.398193	0.317256
0	ENSG00000047597	XK	0.13993	0.137869	0.119716	0.131098	0.0999063	0.133842	0.118875	0.136849	0.113061	0.130648	0.124296	0.128691	0.126265	0.111353	0.119332	0.153261	0.120675	0.119981	0.115053	0.117691	0.139886	0.123112	0.140548	0.114827	0.133469	0.106994	0.13464	0.138155	0.128437	0.143245	0.139966	0.111274	0.112727	0.1438	0.117176	0.144448	0.108054	0.108872	0.133642	0.114543	0.115356	0.133504	0.137255	0.126847	0.113009	0.129004	0.119252
0	ENSG00000156885	COX6A2	0.194552	0.20309	0.185716	0.188557	0.164299	0.191486	0.193165	0.192344	0.181951	0.207563	0.201348	0.187312	0.191312	0.171868	0.176352	0.213238	0.17334	0.184992	0.168839	0.183111	0.203205	0.197291	0.208187	0.175045	0.195281	0.171919	0.203569	0.204676	0.191703	0.198394	0.212902	0.180206	0.179014	0.207583	0.177211	0.198349	0.17112	0.179814	0.19339	0.181851	0.182932	0.187189	0.193334	0.185369	0.177372	0.192221	0.193618
0	ENSG00000080819	CPOX	0.259881	0.250238	0.206667	0.213095	0.162976	0.240595	0.215357	0.256905	0.201429	0.247262	0.21869	0.21869	0.235595	0.209405	0.235238	0.270833	0.195714	0.217619	0.197381	0.225357	0.253571	0.222738	0.256905	0.195119	0.239643	0.183452	0.241905	0.261548	0.241667	0.260238	0.25619	0.222619	0.196786	0.248571	0.229643	0.253214	0.182738	0.19869	0.232024	0.206429	0.222976	0.232619	0.252619	0.224762	0.199405	0.240952	0.232738
0	ENSG00000106258	CYP3A5	0.17935	0.171017	0.143321	0.1231	0.114461	0.169669	0.165502	0.2106	0.141238	0.210294	0.210294	0.173836	0.186336	0.101961	0.142586	0.231434	0.158211	0.186642	0.128125	0.145711	0.171017	0.128309	0.171017	0.120404	0.173836	0.125919	0.186642	0.180392	0.148836	0.203309	0.171017	0.162806	0.118627	0.213419	0.0964461	0.161336	0.0964461	0.1231	0.1231	0.1231	0.122181	0.164461	0.194975	0.133211	0.101961	0.161336	0.178002
1	ENSG00000115844	DLX2	0.372041	0.352457	0.3172	0.343808	0.288675	0.364852	0.331761	0.378092	0.334616	0.34907	0.327853	0.351474	0.354734	0.306377	0.341255	0.3831	0.321441	0.339566	0.343663	0.338108	0.373647	0.319075	0.369503	0.328651	0.360169	0.317551	0.361235	0.363541	0.358604	0.376174	0.382916	0.332778	0.324735	0.361051	0.344839	0.373703	0.307734	0.310567	0.341436	0.326432	0.325543	0.34211	0.364824	0.336338	0.315642	0.354341	0.323304
0	ENSG00000112499	SLC22A2	0.352974	0.308851	0.258273	0.276797	0.202989	0.278794	0.249921	0.344555	0.305099	0.361785	0.354163	0.327162	0.349123	0.226676	0.244599	0.389068	0.299231	0.302604	0.183817	0.224205	0.292263	0.27515	0.36518	0.224341	0.349329	0.215814	0.317208	0.323954	0.239793	0.368692	0.359022	0.291688	0.206903	0.361871	0.250721	0.329418	0.23116	0.263688	0.338225	0.219603	0.242728	0.307439	0.324759	0.236773	0.20823	0.307967	0.278231
1	ENSG00000011677	GABRA3	0.154817	0.154367	0.135539	0.143432	0.117562	0.146924	0.143052	0.152789	0.131133	0.138124	0.172529	0.135186	0.143209	0.12901	0.130449	0.155261	0.168878	0.142799	0.140328	0.140021	0.162799	0.133083	0.16013	0.131496	0.151394	0.128439	0.149555	0.15423	0.15247	0.154831	0.161978	0.143046	0.129141	0.180574	0.134266	0.153493	0.126971	0.135282	0.148493	0.131476	0.13806	0.146863	0.155347	0.14221	0.130948	0.152679	0.137721
1	ENSG00000109158	GABRA4	0.302937	0.302124	0.264642	0.291267	0.247159	0.302629	0.280935	0.306926	0.274805	0.298833	0.311935	0.303764	0.31977	0.272862	0.292287	0.317134	0.299235	0.274072	0.284502	0.289582	0.307758	0.287495	0.305058	0.266227	0.302372	0.252877	0.297218	0.301178	0.303383	0.309968	0.309344	0.282104	0.280979	0.300459	0.276747	0.317243	0.264656	0.275618	0.300652	0.272555	0.27759	0.280766	0.30536	0.293145	0.267411	0.307074	0.290662
0	ENSG00000131238	PPT1	0.175326	0.159745	0.135467	0.157386	0.126043	0.165579	0.160359	0.176141	0.141016	0.173316	0.141047	0.128745	0.157354	0.129788	0.143198	0.187104	0.150317	0.137809	0.144009	0.137187	0.161666	0.135311	0.168549	0.132396	0.174367	0.131221	0.170154	0.156451	0.156282	0.175616	0.17525	0.160398	0.12824	0.172644	0.115607	0.164085	0.125373	0.146728	0.160266	0.137232	0.131839	0.158182	0.169071	0.137335	0.132046	0.174013	0.153272
0	ENSG00000105854	PON2	0.311635	0.278086	0.289385	0.310956	0.219894	0.302814	0.269997	0.306482	0.283856	0.313402	0.343095	0.367259	0.368146	0.267907	0.2756	0.37125	0.327167	0.298864	0.270823	0.274679	0.311373	0.286469	0.312314	0.271555	0.306953	0.255701	0.287451	0.312199	0.302532	0.295445	0.312784	0.294349	0.261156	0.387084	0.271199	0.310527	0.270709	0.276164	0.31361	0.276164	0.307758	0.303567	0.307047	0.299052	0.261814	0.304225	0.278233
0	ENSG00000008513	ST3GAL1	0.108364	0.122121	0.0922848	0.102554	0.0700856	0.104007	0.106354	0.107119	0.0948392	0.12312	0.114717	0.0887578	0.0912474	0.0817038	0.0802516	0.132145	0.0829487	0.095708	0.0733402	0.0898989	0.126478	0.117518	0.127204	0.0806665	0.0973677	0.0756872	0.113511	0.116831	0.104837	0.106496	0.126271	0.0916623	0.0938019	0.126958	0.0840897	0.105978	0.0759984	0.0881354	0.0991312	0.0818076	0.0956043	0.0958117	0.104318	0.09882	0.0777619	0.105044	0.104694
0	ENSG00000228278	ORM2	0.125232	0.114891	0.0896448	0.102268	0.0887177	0.11375	0.109685	0.121167	0.11646	0.110612	0.108615	0.097561	0.120525	0.0909999	0.0948509	0.130438	0.11375	0.111468	0.0909999	0.0997718	0.127728	0.0720297	0.129297	0.0925688	0.112181	0.0984168	0.102268	0.10184	0.0948509	0.125232	0.10455	0.104051	0.11646	0.124804	0.0878619	0.116246	0.0795179	0.0840108	0.123877	0.111254	0.0934959	0.109685	0.108116	0.0993439	0.0783768	0.123663	0.101127
0	ENSG00000221838	AP4M1	0.202195	0.207514	0.18162	0.183313	0.142185	0.187182	0.184347	0.207349	0.171776	0.213211	0.224603	0.202337	0.20803	0.168176	0.167576	0.247545	0.199402	0.17011	0.156324	0.173333	0.211854	0.199851	0.215431	0.167735	0.194482	0.158266	0.197602	0.211559	0.184021	0.216186	0.223374	0.185372	0.166169	0.230894	0.175347	0.210108	0.155734	0.169654	0.199751	0.16071	0.173486	0.185511	0.201434	0.186146	0.162421	0.191613	0.182981
1	ENSG00000081138	CDH7	0.427208	0.37488	0.242694	0.328157	0.240198	0.369529	0.351949	0.376397	0.268648	0.35703	0.45566	0.273356	0.341288	0.279315	0.27098	0.477606	0.495312	0.314889	0.364609	0.321493	0.376897	0.290295	0.442989	0.281095	0.361667	0.276126	0.365408	0.374989	0.40559	0.37677	0.381699	0.359385	0.267799	0.395059	0.277782	0.376516	0.340395	0.35648	0.401247	0.319964	0.208881	0.288041	0.376948	0.366093	0.272047	0.400051	0.32557
0	ENSG00000140297	GCNT3	0.164728	0.151834	0.143102	0.135129	0.0978848	0.143441	0.140276	0.160999	0.131327	0.154669	0.166939	0.149429	0.152039	0.1229	0.127013	0.177786	0.170693	0.146831	0.139556	0.130018	0.163054	0.156746	0.164545	0.11768	0.153881	0.114358	0.155597	0.1638	0.141467	0.163982	0.158919	0.146831	0.123124	0.168837	0.127035	0.170803	0.107579	0.119146	0.143441	0.144594	0.124053	0.130764	0.142213	0.147192	0.137882	0.155779	0.159085
0	ENSG00000118600	RXYLT1	0.0426136	0.0852273	0.0426136	0.0653409	0.0426136	0.0426136	0.0738636	0.0426136	0.0852273	0.116477	0.116477	0.0539773	0.0426136	0.0426136	0.0426136	0.127841	0.0653409	0.0426136	0	0.0426136	0.0852273	0.105114	0.0852273	0.0426136	0.0426136	0.0426136	0.0738636	0.0852273	0.0426136	0.0539773	0.0852273	0.0426136	0.0852273	0.116477	0.0426136	0.0426136	0.0539773	0.0426136	0.0539773	0.0426136	0.0653409	0.0539773	0.0539773	0.0426136	0.0426136	0.0539773	0.0738636
0	ENSG00000278053	DDX52	0.18428	0.15367	0.126873	0.168122	0.151873	0.165959	0.166494	0.176426	0.144377	0.162683	0.199191	0.151898	0.219076	0.165204	0.164892	0.203697	0.164041	0.161383	0.156113	0.162185	0.181111	0.14933	0.179238	0.140369	0.153268	0.137666	0.156661	0.179191	0.169328	0.175939	0.183367	0.164015	0.13753	0.167231	0.147796	0.175935	0.135148	0.164659	0.17645	0.165488	0.125695	0.158754	0.163209	0.151717	0.135794	0.181067	0.153552
0	ENSG00000137225	CAPN11	0.228341	0.212285	0.140682	0.17063	0.144772	0.196563	0.18012	0.233601	0.193615	0.241778	0.221893	0.201972	0.222601	0.139537	0.191288	0.252374	0.183139	0.187807	0.164405	0.186575	0.213848	0.199809	0.222352	0.139116	0.232281	0.131977	0.212325	0.245124	0.190557	0.244713	0.228018	0.217947	0.172372	0.225587	0.149254	0.209074	0.145766	0.164954	0.172288	0.154416	0.158278	0.155838	0.231705	0.190024	0.159075	0.211415	0.212639
1	ENSG00000174938	SEZ6L2	0.525294	0.444497	0.303046	0.342713	0.379463	0.44514	0.412564	0.554175	0.469898	0.5428	0.583853	0.493795	0.585291	0.287389	0.453859	0.6428	0.437445	0.410379	0.38705	0.437426	0.469404	0.326732	0.447527	0.331906	0.543965	0.31578	0.471177	0.511122	0.35401	0.53069	0.479186	0.522176	0.33807	0.479659	0.323681	0.434627	0.304654	0.311472	0.346666	0.313168	0.302288	0.335369	0.553165	0.353253	0.324444	0.425557	0.422083
0	ENSG00000169403	PTAFR	0.202714	0.188987	0.169736	0.185014	0.13506	0.188067	0.17213	0.201778	0.161546	0.196501	0.168233	0.160139	0.184057	0.154129	0.165136	0.208999	0.187113	0.162236	0.154649	0.179499	0.200703	0.177237	0.207216	0.155327	0.187963	0.144151	0.184499	0.188434	0.180575	0.208208	0.205608	0.161189	0.153277	0.199804	0.166255	0.203195	0.145479	0.154242	0.192749	0.159314	0.164552	0.19472	0.196688	0.163739	0.148413	0.19574	0.179403
0	ENSG00000136237	RAPGEF5	0.289255	0.280343	0.22892	0.267953	0.169847	0.299427	0.248856	0.304281	0.210298	0.270272	0.276516	0.297296	0.316495	0.217499	0.255647	0.339038	0.24851	0.269505	0.246308	0.247328	0.308049	0.219106	0.293438	0.23449	0.281011	0.207981	0.243151	0.277263	0.286425	0.292987	0.338563	0.243195	0.22126	0.32113	0.27385	0.311081	0.22024	0.202921	0.260818	0.224702	0.247183	0.253995	0.314022	0.236856	0.243519	0.276405	0.255746
0	ENSG00000147955	SIGMAR1	0.196094	0.168637	0.125047	0.15307	0.123292	0.17431	0.154754	0.164632	0.170754	0.216614	0.208234	0.201298	0.238947	0.152327	0.183386	0.213971	0.240421	0.157175	0.132684	0.135058	0.163807	0.143766	0.168632	0.142298	0.168421	0.13807	0.173216	0.176994	0.164614	0.185509	0.183298	0.180351	0.18517	0.194538	0.133234	0.197684	0.140877	0.146234	0.15076	0.145602	0.14952	0.153421	0.148257	0.154304	0.139678	0.153012	0.146205
0	ENSG00000001630	CYP51A1	0.233303	0.222221	0.221756	0.243183	0.167264	0.218342	0.20735	0.224161	0.206148	0.233212	0.218342	0.213169	0.250669	0.189893	0.208734	0.253993	0.174376	0.193773	0.207997	0.205411	0.251316	0.185368	0.240971	0.197652	0.213169	0.189893	0.213816	0.225454	0.220281	0.242911	0.239678	0.230898	0.202269	0.229333	0.204118	0.222868	0.171143	0.186014	0.226838	0.21723	0.222402	0.236627	0.229333	0.216402	0.177609	0.235799	0.218988
0	ENSG00000177951	BET1L	0.130023	0.133884	0.0981769	0.119555	0.0892773	0.12554	0.11357	0.120546	0.109029	0.140828	0.116515	0.112286	0.128136	0.0984177	0.120815	0.143907	0.137229	0.106704	0.0992396	0.116524	0.136104	0.122162	0.133456	0.101833	0.123643	0.0963139	0.12868	0.135827	0.124519	0.134874	0.138735	0.120283	0.107824	0.144817	0.106282	0.132213	0.099891	0.111029	0.120649	0.108476	0.110442	0.120151	0.128209	0.121111	0.102331	0.135856	0.125845
0	ENSG00000100344	PNPLA3	0.155108	0.185703	0.123	0.116243	0.0993514	0.142946	0.146162	0.183676	0.126216	0.229135	0.141595	0.162892	0.213757	0.123676	0.161541	0.226432	0.117432	0.144649	0.123	0.125027	0.189757	0.183838	0.169811	0.103405	0.148351	0.106108	0.194486	0.193811	0.157486	0.163216	0.193811	0.161027	0.118108	0.218486	0.114892	0.156459	0.102054	0.131459	0.129757	0.121486	0.123676	0.117595	0.185027	0.165595	0.113541	0.171	0.200919
0	ENSG00000131188	PRR7	0.09	0.09	0.09	0.09	0.09	0.1	0.09	0.1	0.11	0.17	0.15	0.17	0.17	0.09	0.11	0.17	0.19	0.07	0.09	0.09	0.12	0.15	0.11	0.09	0.09	0.09	0.09	0.09	0.09	0.11	0.09	0.09	0.13	0.17	0.09	0.09	0.09	0.09	0.09	0.09	0.09	0.1	0.1	0.09	0.09	0.09	0.14
0	ENSG00000119915	ELOVL3	0.34375	0.350446	0.243304	0.243304	0.238839	0.263393	0.243304	0.357143	0.337054	0.359375	0.377232	0.243304	0.283482	0.140625	0.145089	0.473214	0.283482	0.426339	0.332589	0.25	0.345982	0.352679	0.450893	0.145089	0.34375	0.238839	0.345982	0.350446	0.345982	0.350446	0.444196	0.350446	0.256696	0.359375	0.149554	0.357143	0.339286	0.245536	0.446429	0.25	0.243304	0.245536	0.345982	0.252232	0.238839	0.254464	0.34375
0	ENSG00000182628	SKA2	0.147174	0.157877	0.135343	0.133722	0.0946803	0.147991	0.141057	0.15195	0.126325	0.143164	0.142117	0.128101	0.142061	0.1132	0.125762	0.159036	0.111131	0.130137	0.10043	0.126606	0.158836	0.128511	0.155497	0.13247	0.149847	0.121997	0.154679	0.151761	0.144713	0.145025	0.158836	0.131144	0.123592	0.150684	0.128848	0.15398	0.117157	0.112882	0.12682	0.130268	0.133966	0.138216	0.146173	0.133039	0.124183	0.143402	0.134555
0	ENSG00000105552	BCAT2	0.160613	0.168263	0.140791	0.148359	0.098875	0.157901	0.15956	0.161399	0.158972	0.132121	0.146983	0.114031	0.140332	0.117242	0.15387	0.158562	0.186074	0.153105	0.116924	0.132109	0.17302	0.161122	0.176776	0.116698	0.158923	0.10854	0.168424	0.168888	0.15709	0.160752	0.162078	0.123937	0.161661	0.172864	0.130106	0.165759	0.128472	0.118417	0.156633	0.136455	0.146166	0.151508	0.161636	0.153562	0.120357	0.154027	0.144088
0	ENSG00000162267	ITIH3	0.125168	0.140313	0.110428	0.118329	0.0952156	0.120569	0.126516	0.129532	0.124394	0.146378	0.142369	0.111961	0.110546	0.101819	0.105003	0.158288	0.0880222	0.117857	0.0944575	0.112904	0.148096	0.133288	0.143851	0.102409	0.117268	0.100758	0.136068	0.13937	0.123871	0.128117	0.147625	0.109838	0.12003	0.14567	0.113022	0.123635	0.0954515	0.0999326	0.118329	0.112433	0.109131	0.120098	0.125286	0.120098	0.101937	0.119626	0.129346
1	ENSG00000135929	CYP27A1	0.169872	0.153846	0.121795	0.160256	0.0769231	0.157051	0.137821	0.166667	0.128205	0.13141	0.121795	0.141026	0.134615	0.105769	0.115385	0.173077	0.0801282	0.125	0.13141	0.0833333	0.166667	0.099359	0.166667	0.125	0.141026	0.0897436	0.125	0.160256	0.160256	0.169872	0.160256	0.105769	0.121795	0.13141	0.125	0.166667	0.115385	0.121795	0.166667	0.125	0.150641	0.115385	0.157051	0.153846	0.125	0.144231	0.144231
0	ENSG00000198804	MT-CO1	0.201538	0.198518	0.165252	0.182636	0.13914	0.183362	0.172138	0.201637	0.189523	0.187802	0.17663	0.168758	0.186743	0.149937	0.192257	0.207565	0.197123	0.169185	0.149353	0.167869	0.199154	0.173074	0.203117	0.147444	0.180511	0.144434	0.183086	0.198643	0.18225	0.194088	0.206056	0.169039	0.185653	0.193115	0.160292	0.202318	0.141993	0.152643	0.188566	0.15428	0.170605	0.173923	0.187691	0.165414	0.140787	0.187953	0.166005
0	ENSG00000086544	ITPKC	0.2	0.264286	0.221429	0.307143	0.221429	0.285714	0.307143	0.307143	0.25	0.271429	0.328571	0.285714	0.285714	0.2	0.228571	0.271429	0.242857	0.157143	0.221429	0.2	0.264286	0.221429	0.242857	0.221429	0.307143	0.157143	0.285714	0.285714	0.264286	0.264286	0.242857	0.242857	0.207143	0.271429	0.157143	0.285714	0.2	0.2	0.242857	0.242857	0.242857	0.264286	0.264286	0.2	0.221429	0.264286	0.235714
0	ENSG00000103534	TMC5	0.153846	0.192308	0.153846	0.153846	0.125	0.173077	0.163462	0.163462	0.153846	0.230769	0.173077	0.144231	0.153846	0.125	0.134615	0.25	0.153846	0.163462	0.125	0.144231	0.173077	0.125	0.182692	0.144231	0.173077	0.125	0.182692	0.182692	0.144231	0.182692	0.192308	0.182692	0.144231	0.201923	0.153846	0.182692	0.182692	0.134615	0.153846	0.163462	0.153846	0.144231	0.173077	0.134615	0.134615	0.182692	0.163462
0	ENSG00000103067	ESRP2	0.149697	0.174065	0.127437	0.147129	0.111301	0.162737	0.146799	0.178477	0.127437	0.171891	0.156744	0.121773	0.128293	0.118151	0.12039	0.188356	0.129149	0.145087	0.118151	0.13804	0.173011	0.122432	0.172682	0.119204	0.161025	0.111301	0.161552	0.166689	0.139752	0.177819	0.182626	0.147853	0.120917	0.158325	0.127437	0.176106	0.146997	0.128095	0.147985	0.149368	0.128293	0.13804	0.178148	0.134945	0.122958	0.15299	0.158786
0	ENSG00000182858	ALG12	0.20696	0.178114	0.117445	0.163462	0.0950092	0.167811	0.146291	0.199405	0.132555	0.160943	0.150183	0.174679	0.162546	0.124313	0.120192	0.208562	0.144231	0.151786	0.1163	0.119048	0.172619	0.073489	0.184524	0.184524	0.144918	0.095467	0.157738	0.175366	0.157509	0.180174	0.181319	0.0975275	0.117445	0.154991	0.113095	0.178571	0.126145	0.111493	0.172619	0.113095	0.152701	0.135073	0.167811	0.154304	0.125	0.128663	0.167353
0	ENSG00000117479	SLC19A2	0.125	0.138393	0.111607	0.111607	0.102679	0.151786	0.111607	0.151786	0.111607	0.15625	0.191964	0.111607	0.191964	0.09375	0.102679	0.196429	0.191964	0.102679	0.102679	0.125	0.129464	0.142857	0.151786	0.102679	0.125	0.102679	0.129464	0.138393	0.129464	0.138393	0.138393	0.138393	0.138393	0.15625	0.111607	0.151786	0.116071	0.116071	0.142857	0.125	0.111607	0.116071	0.129464	0.129464	0.102679	0.133929	0.125
0	ENSG00000197982	C1orf122	0.204308	0.197881	0.166596	0.185523	0.153814	0.185311	0.183404	0.191596	0.181144	0.206497	0.193856	0.196186	0.200353	0.160311	0.149788	0.219068	0.179167	0.191525	0.189477	0.179167	0.202048	0.18524	0.206215	0.162429	0.191596	0.170692	0.193715	0.202119	0.204237	0.195763	0.208333	0.176836	0.162288	0.214972	0.162429	0.204167	0.183192	0.166525	0.218927	0.176977	0.174929	0.181144	0.181215	0.176977	0.179096	0.189689	0.176766
0	ENSG00000115761	NOL10	0.140625	0.125	0.109375	0.109375	0.0625	0.09375	0.0625	0.125	0.25	0.140625	0.125	0.15625	0.171875	0.078125	0.265625	0.140625	0.21875	0.109375	0.125	0.078125	0.140625	0.125	0.125	0.109375	0.125	0.09375	0.125	0.125	0.125	0.125	0.140625	0.09375	0.234375	0.109375	0.109375	0.109375	0.078125	0.09375	0.109375	0.09375	0.109375	0.09375	0.125	0.140625	0.125	0.109375	0.140625
0	ENSG00000121594	CD80	0.199215	0.237922	0.226313	0.121647	0.165951	0.232382	0.188354	0.242568	0.216774	0.17325	0.246127	0.256805	0.253549	0.195131	0.233359	0.286556	0.237361	0.156561	0.20456	0.207579	0.272844	0.224861	0.244818	0.199909	0.227288	0.189012	0.238797	0.2426	0.216542	0.271268	0.266045	0.100835	0.21785	0.277727	0.18197	0.231245	0.157714	0.126761	0.224413	0.174865	0.246565	0.223007	0.220577	0.235805	0.19926	0.223291	0.20879
1	ENSG00000092758	COL9A3	0.129661	0.122538	0.115802	0.128038	0.0899213	0.116563	0.123236	0.114903	0.124681	0.117669	0.125044	0.0978145	0.10219	0.102835	0.103061	0.120941	0.147452	0.108366	0.0992203	0.109765	0.138085	0.119745	0.131371	0.0999169	0.113593	0.0980334	0.115722	0.13674	0.112177	0.137165	0.136861	0.11416	0.124073	0.117659	0.108367	0.120888	0.0900849	0.101523	0.125475	0.101479	0.124644	0.133832	0.108745	0.110232	0.0978324	0.119752	0.112379
0	ENSG00000150712	MTMR12	0.734375	0.78125	0.765625	0.765625	0.578125	0.71875	0.671875	0.78125	0.75	0.796875	0.75	0.65625	0.625	0.515625	0.8125	0.84375	0.703125	0.765625	0.65625	0.671875	0.765625	0.671875	0.78125	0.75	0.75	0.71875	0.71875	0.796875	0.625	0.75	0.78125	0.65625	0.828125	0.84375	0.75	0.765625	0.6875	0.703125	0.703125	0.765625	0.734375	0.765625	0.8125	0.609375	0.734375	0.765625	0.734375
0	ENSG00000103274	NUBP1	0.214778	0.19986	0.185552	0.19186	0.163624	0.197336	0.195308	0.203802	0.169042	0.203472	0.188529	0.209203	0.218267	0.180884	0.178715	0.240005	0.162791	0.176134	0.178047	0.194582	0.214382	0.150297	0.212255	0.169908	0.201278	0.161158	0.199662	0.211545	0.202342	0.199918	0.223685	0.184628	0.168844	0.218267	0.184727	0.229598	0.157216	0.166617	0.217912	0.176744	0.186912	0.193081	0.201377	0.191267	0.166873	0.213261	0.190046
0	ENSG00000134222	PSRC1	0.149005	0.150009	0.129323	0.148661	0.103625	0.154794	0.12452	0.167218	0.119547	0.158624	0.141877	0.172108	0.178398	0.123037	0.119417	0.199012	0.146472	0.106491	0.134852	0.130583	0.165342	0.13829	0.157187	0.110396	0.133697	0.0898255	0.135479	0.151154	0.158725	0.159171	0.15262	0.123854	0.115005	0.170998	0.123834	0.163511	0.108843	0.127	0.151053	0.122482	0.130018	0.132901	0.165911	0.151591	0.10854	0.146363	0.120303
0	ENSG00000171532	NEUROD2	0.204697	0.208485	0.17303	0.186818	0.135152	0.196364	0.183939	0.208939	0.165152	0.188939	0.173333	0.173636	0.192273	0.155455	0.167879	0.217273	0.164848	0.178636	0.170758	0.178788	0.213939	0.159848	0.210758	0.153788	0.195758	0.151212	0.188485	0.203636	0.190758	0.203333	0.211061	0.190909	0.157879	0.188485	0.173182	0.209545	0.150152	0.167424	0.191515	0.170152	0.166667	0.191212	0.204091	0.183939	0.154242	0.200758	0.183485
0	ENSG00000280873	DGKD	0.205585	0.194726	0.188962	0.18716	0.138404	0.196728	0.178309	0.209666	0.18079	0.199107	0.176533	0.183265	0.1893	0.165089	0.185649	0.22449	0.173676	0.170681	0.173941	0.175186	0.204679	0.177139	0.206646	0.160758	0.189959	0.16145	0.198069	0.21363	0.196313	0.212424	0.214685	0.180455	0.177255	0.211738	0.168526	0.204294	0.154932	0.15267	0.203103	0.166203	0.191048	0.198215	0.206067	0.185819	0.161734	0.193953	0.17154
0	ENSG00000154153	RETREG1	0.231407	0.235684	0.184267	0.201983	0.15074	0.22744	0.207499	0.209325	0.180729	0.220189	0.196381	0.168976	0.199166	0.155627	0.19483	0.242118	0.183167	0.183191	0.17161	0.188874	0.236591	0.198962	0.242079	0.176802	0.230453	0.162728	0.221857	0.23387	0.198484	0.233134	0.239923	0.185416	0.167807	0.223636	0.181941	0.232852	0.165125	0.175046	0.198125	0.17981	0.174517	0.187059	0.204582	0.188307	0.1626	0.214269	0.187486
0	ENSG00000219607	PPP1R3G	0.246589	0.243665	0.210526	0.205653	0.158382	0.240253	0.211014	0.235867	0.196394	0.25	0.231481	0.22271	0.241228	0.19347	0.206628	0.266082	0.230019	0.219298	0.216374	0.216862	0.26462	0.190058	0.261209	0.202729	0.23538	0.187135	0.245127	0.24269	0.231481	0.258285	0.244639	0.19883	0.196394	0.244639	0.203216	0.250975	0.170565	0.182749	0.233431	0.203216	0.208577	0.243177	0.238791	0.219786	0.185185	0.232456	0.2154
0	ENSG00000235194	PPP1R3E	0.246589	0.243665	0.210526	0.205653	0.158382	0.240253	0.211014	0.235867	0.196394	0.25	0.231481	0.22271	0.241228	0.19347	0.206628	0.266082	0.230019	0.219298	0.216374	0.216862	0.26462	0.190058	0.261209	0.202729	0.23538	0.187135	0.245127	0.24269	0.231481	0.258285	0.244639	0.19883	0.196394	0.244639	0.203216	0.250975	0.170565	0.182749	0.233431	0.203216	0.208577	0.243177	0.238791	0.219786	0.185185	0.232456	0.2154
1	ENSG00000162426	SLC45A1	0.246589	0.243665	0.210526	0.205653	0.158382	0.240253	0.211014	0.235867	0.196394	0.25	0.231481	0.22271	0.241228	0.19347	0.206628	0.266082	0.230019	0.219298	0.216374	0.216862	0.26462	0.190058	0.261209	0.202729	0.23538	0.187135	0.245127	0.24269	0.231481	0.258285	0.244639	0.19883	0.196394	0.244639	0.203216	0.250975	0.170565	0.182749	0.233431	0.203216	0.208577	0.243177	0.238791	0.219786	0.185185	0.232456	0.2154
0	ENSG00000101577	LPIN2	0.246589	0.243665	0.210526	0.205653	0.158382	0.240253	0.211014	0.235867	0.196394	0.25	0.231481	0.22271	0.241228	0.19347	0.206628	0.266082	0.230019	0.219298	0.216374	0.216862	0.26462	0.190058	0.261209	0.202729	0.23538	0.187135	0.245127	0.24269	0.231481	0.258285	0.244639	0.19883	0.196394	0.244639	0.203216	0.250975	0.170565	0.182749	0.233431	0.203216	0.208577	0.243177	0.238791	0.219786	0.185185	0.232456	0.2154
0	ENSG00000116106	EPHA4	0.209216	0.206727	0.181258	0.190366	0.142205	0.211313	0.193533	0.217593	0.17627	0.200271	0.189178	0.19247	0.205685	0.167934	0.169676	0.226478	0.183914	0.195786	0.197682	0.187953	0.222303	0.174512	0.216311	0.164841	0.204383	0.161121	0.205392	0.210058	0.213339	0.217305	0.222891	0.191295	0.164271	0.207216	0.178457	0.210274	0.157014	0.170557	0.210533	0.175225	0.184684	0.196237	0.221857	0.185941	0.160854	0.201109	0.181528
0	ENSG00000156876	SASS6	0.170918	0.166446	0.113048	0.137656	0.0764902	0.167157	0.154998	0.174483	0.127864	0.172868	0.150462	0.164998	0.172061	0.125434	0.158771	0.190046	0.127145	0.17836	0.129687	0.144199	0.182624	0.117749	0.186641	0.129479	0.174842	0.117864	0.168428	0.177464	0.171489	0.165682	0.186669	0.140698	0.115942	0.178887	0.126601	0.179843	0.105035	0.164955	0.165526	0.115898	0.133356	0.162341	0.17772	0.133636	0.126314	0.153692	0.131322
1	ENSG00000166862	CACNG2	0.407789	0.395538	0.356888	0.359359	0.251969	0.369497	0.344385	0.392375	0.322242	0.394544	0.425466	0.368934	0.423116	0.301901	0.32647	0.440427	0.42308	0.348693	0.325096	0.322316	0.393834	0.333011	0.409776	0.307437	0.395524	0.280429	0.374411	0.395735	0.362962	0.410679	0.425211	0.349854	0.313293	0.439708	0.316998	0.42696	0.295296	0.334302	0.384845	0.30053	0.328889	0.368279	0.382685	0.348556	0.287185	0.376793	0.34533
0	ENSG00000010379	SLC6A13	0.206522	0.208851	0.182065	0.195652	0.128882	0.203416	0.182065	0.210792	0.170419	0.208075	0.197593	0.195264	0.204581	0.155668	0.187888	0.22632	0.177795	0.188665	0.190217	0.17896	0.220497	0.166537	0.223602	0.174689	0.205745	0.167702	0.20264	0.225155	0.204969	0.213509	0.223991	0.194876	0.167702	0.196429	0.182065	0.220109	0.14441	0.170419	0.202252	0.176242	0.175078	0.194876	0.208075	0.197981	0.164208	0.209239	0.161102
0	ENSG00000122696	SLC25A51	0.206522	0.208851	0.182065	0.195652	0.128882	0.203416	0.182065	0.210792	0.170419	0.208075	0.197593	0.195264	0.204581	0.155668	0.187888	0.22632	0.177795	0.188665	0.190217	0.17896	0.220497	0.166537	0.223602	0.174689	0.205745	0.167702	0.20264	0.225155	0.204969	0.213509	0.223991	0.194876	0.167702	0.196429	0.182065	0.220109	0.14441	0.170419	0.202252	0.176242	0.175078	0.194876	0.208075	0.197981	0.164208	0.209239	0.161102
1	ENSG00000175274	TP53I11	0.206522	0.208851	0.182065	0.195652	0.128882	0.203416	0.182065	0.210792	0.170419	0.208075	0.197593	0.195264	0.204581	0.155668	0.187888	0.22632	0.177795	0.188665	0.190217	0.17896	0.220497	0.166537	0.223602	0.174689	0.205745	0.167702	0.20264	0.225155	0.204969	0.213509	0.223991	0.194876	0.167702	0.196429	0.182065	0.220109	0.14441	0.170419	0.202252	0.176242	0.175078	0.194876	0.208075	0.197981	0.164208	0.209239	0.161102
0	ENSG00000148158	SNX30	0.123549	0.115477	0.100617	0.118605	0.0837182	0.116788	0.108113	0.120075	0.108938	0.123639	0.103523	0.0957076	0.120872	0.0868733	0.105589	0.131676	0.110311	0.108273	0.0901255	0.106199	0.127342	0.0908259	0.123452	0.0984467	0.111906	0.0928646	0.106643	0.112128	0.0877401	0.129672	0.116691	0.0973025	0.102593	0.119846	0.108141	0.11857	0.0897719	0.0987033	0.117072	0.10285	0.10776	0.120262	0.115131	0.0916303	0.082151	0.121351	0.104764
0	ENSG00000114251	WNT5A	0.242616	0.258751	0.217176	0.2069	0.204875	0.243506	0.239374	0.258145	0.207169	0.327318	0.32296	0.392848	0.333744	0.234994	0.210666	0.308553	0.286877	0.213846	0.22698	0.238762	0.26903	0.226793	0.257835	0.198022	0.202883	0.193944	0.227991	0.245855	0.236469	0.246459	0.256176	0.213309	0.211191	0.391723	0.236996	0.25443	0.208267	0.206534	0.206653	0.214335	0.223107	0.215276	0.242027	0.256695	0.208862	0.227152	0.212114
1	ENSG00000168959	GRM5	0.332366	0.321916	0.291233	0.311554	0.244058	0.312133	0.289592	0.32426	0.288008	0.351837	0.338473	0.326287	0.359163	0.277229	0.298952	0.380939	0.351812	0.281557	0.285304	0.297336	0.339052	0.300616	0.334794	0.274468	0.319003	0.262911	0.313931	0.319694	0.316688	0.333612	0.339105	0.286129	0.283256	0.365958	0.291166	0.336957	0.262825	0.273947	0.323466	0.278427	0.300324	0.321696	0.325652	0.296768	0.269504	0.323319	0.296779
0	ENSG00000100427	MLC1	0.251856	0.25701	0.220149	0.238304	0.168992	0.240903	0.223011	0.253048	0.206764	0.242022	0.242892	0.246244	0.246968	0.213675	0.199836	0.261486	0.228418	0.217406	0.208206	0.218212	0.261976	0.207797	0.263595	0.203557	0.244598	0.181893	0.240379	0.25058	0.24758	0.25591	0.26311	0.238781	0.195874	0.266792	0.210425	0.254272	0.188269	0.196605	0.238834	0.207801	0.212214	0.237235	0.253316	0.23833	0.205095	0.243856	0.225506
0	ENSG00000160961	ZNF333	0.225732	0.222913	0.201232	0.227317	0.15926	0.210753	0.195675	0.227001	0.185594	0.216002	0.229689	0.215547	0.238672	0.197556	0.200412	0.242658	0.215042	0.201207	0.181616	0.20786	0.236506	0.187985	0.228625	0.18963	0.213907	0.173398	0.220857	0.23641	0.219617	0.239195	0.239867	0.197364	0.191141	0.215998	0.200092	0.232043	0.170721	0.184178	0.223123	0.18888	0.207204	0.226652	0.233678	0.209076	0.185161	0.220347	0.202467
0	ENSG00000136160	EDNRB	0.155904	0.145693	0.12139	0.129892	0.0964144	0.137961	0.127785	0.150781	0.127563	0.159566	0.138234	0.130947	0.144485	0.117167	0.118085	0.172639	0.146454	0.130261	0.114943	0.124419	0.146913	0.120771	0.154482	0.114084	0.146133	0.11015	0.148542	0.14226	0.138383	0.160842	0.154104	0.132306	0.11125	0.159385	0.118302	0.153573	0.112731	0.128193	0.136627	0.11881	0.118713	0.141891	0.144473	0.127789	0.112605	0.148887	0.134388
0	ENSG00000137133	HINT2	0.141532	0.202813	0.128865	0.133355	0.117567	0.137339	0.193417	0.141918	0.189819	0.260377	0.257642	0.133444	0.138796	0.124405	0.131155	0.267305	0.130382	0.133682	0.0663059	0.130828	0.205667	0.250833	0.207213	0.123781	0.136953	0.122413	0.199185	0.203259	0.138469	0.142751	0.208046	0.132671	0.187887	0.262815	0.130233	0.1462	0.119559	0.128538	0.136239	0.127676	0.127765	0.134396	0.139569	0.134307	0.123692	0.13841	0.191217
0	ENSG00000116729	WLS	0.0973006	0.0863551	0.0874966	0.0977706	0.0804795	0.0804795	0.0839041	0.0888061	0.0876645	0.0910892	0.0901155	0.0878324	0.0850457	0.0839041	0.0912571	0.0995837	0.101061	0.0839041	0.0852135	0.0884703	0.0874966	0.096159	0.0886382	0.0907534	0.0874966	0.0910892	0.0839041	0.0946817	0.0969648	0.0863551	0.0935402	0.086523	0.0842399	0.096159	0.0873288	0.0923986	0.0886382	0.0804795	0.0967969	0.0839041	0.0850457	0.0979385	0.0886382	0.0886382	0.0884703	0.0886382	0.0888061
0	ENSG00000125384	PTGER2	0.128632	0.120689	0.107526	0.12352	0.0935215	0.123913	0.111611	0.132417	0.133234	0.121215	0.117334	0.111527	0.125079	0.10572	0.132224	0.131282	0.139978	0.113118	0.109086	0.118833	0.132672	0.11045	0.131406	0.104926	0.121634	0.0999841	0.119957	0.123714	0.120226	0.126848	0.129823	0.114192	0.125501	0.123536	0.114882	0.129426	0.100113	0.099653	0.129034	0.108338	0.103752	0.121044	0.127973	0.115916	0.102239	0.125448	0.115314
1	ENSG00000198513	ATL1	0.250617	0.291049	0.291049	0.210957	0.199383	0.288735	0.248302	0.292593	0.386728	0.287963	0.353549	0.346605	0.385494	0.227932	0.259414	0.32037	0.359722	0.247531	0.205556	0.275309	0.32037	0.298765	0.318827	0.202469	0.287963	0.146914	0.250617	0.298765	0.25216	0.293364	0.295679	0.273765	0.298765	0.291049	0.203241	0.294136	0.202469	0.247531	0.289506	0.221296	0.276852	0.318827	0.319599	0.247531	0.148457	0.287963	0.287963
0	ENSG00000007516	BAIAP3	0.29019	0.316846	0.274495	0.27265	0.228127	0.31108	0.306006	0.313617	0.258121	0.301284	0.321944	0.335793	0.318933	0.258121	0.259856	0.322162	0.319395	0.305084	0.283623	0.271157	0.3083	0.284655	0.309915	0.256967	0.309004	0.248082	0.306929	0.319152	0.311662	0.313265	0.315923	0.284776	0.254892	0.332904	0.259383	0.313617	0.235738	0.272893	0.296999	0.27543	0.266763	0.27634	0.315231	0.292848	0.256275	0.287762	0.277275
0	ENSG00000284021	LGALS9C	0.187039	0.182687	0.156599	0.175014	0.133809	0.174974	0.159132	0.187151	0.154658	0.178177	0.167818	0.172204	0.183378	0.14496	0.159952	0.19708	0.155602	0.171625	0.157609	0.149938	0.188395	0.158136	0.189552	0.146206	0.175771	0.147246	0.177992	0.181926	0.176563	0.182604	0.188794	0.169972	0.155374	0.186298	0.161815	0.185884	0.146708	0.150484	0.174322	0.152721	0.160479	0.174306	0.183228	0.172291	0.144754	0.167928	0.159418
0	ENSG00000170703	TTLL6	0.255434	0.235523	0.210057	0.220388	0.149693	0.230213	0.201595	0.246474	0.214352	0.243438	0.219674	0.223982	0.239848	0.181064	0.208842	0.269057	0.237274	0.21721	0.186633	0.188655	0.245387	0.22922	0.248101	0.178103	0.225154	0.16739	0.223718	0.239474	0.214988	0.255485	0.261784	0.198676	0.197232	0.254053	0.198574	0.254261	0.180891	0.200384	0.223272	0.185503	0.218303	0.214419	0.233612	0.206152	0.181519	0.230115	0.219254
1	ENSG00000021574	SPAST	0.258556	0.264298	0.240163	0.235686	0.18527	0.248892	0.229074	0.236303	0.261035	0.242856	0.242269	0.243168	0.293314	0.234965	0.206528	0.253706	0.24955	0.220102	0.190066	0.264176	0.28833	0.198604	0.283711	0.208994	0.247146	0.153535	0.238241	0.255496	0.235073	0.249838	0.281108	0.263538	0.21504	0.229555	0.216576	0.273227	0.201349	0.237793	0.246989	0.198967	0.237877	0.262177	0.264494	0.233144	0.161475	0.26016	0.218966
0	ENSG00000120526	NUDCD1	0.215358	0.207999	0.169978	0.184753	0.129288	0.194284	0.163962	0.198157	0.150947	0.219098	0.16874	0.171564	0.197728	0.171024	0.169624	0.228088	0.191289	0.166569	0.167293	0.186738	0.212891	0.200464	0.214178	0.147728	0.184378	0.146204	0.202072	0.19434	0.18013	0.204823	0.227857	0.186977	0.14566	0.214068	0.169081	0.216199	0.163412	0.170837	0.192613	0.160423	0.170118	0.165761	0.19446	0.180044	0.155582	0.186946	0.181293
0	ENSG00000163002	NUP35	0.175291	0.170397	0.142889	0.163995	0.119601	0.162513	0.153355	0.180018	0.141291	0.164746	0.150793	0.15688	0.170167	0.13672	0.142805	0.190911	0.141621	0.160018	0.143893	0.151826	0.179542	0.148646	0.17938	0.136111	0.162932	0.13146	0.164453	0.175474	0.162763	0.170773	0.183818	0.159714	0.139466	0.179046	0.143076	0.177889	0.136089	0.143678	0.167882	0.142977	0.142777	0.160444	0.171763	0.158022	0.1336	0.173892	0.150005
0	ENSG00000166546	BEAN1	0.289938	0.268672	0.223029	0.250519	0.186722	0.263485	0.241701	0.287344	0.232884	0.267635	0.247925	0.251037	0.27334	0.218361	0.224585	0.315871	0.225104	0.252593	0.233921	0.238589	0.295124	0.224066	0.291494	0.219398	0.255705	0.205913	0.25778	0.279564	0.268672	0.278008	0.299274	0.273859	0.214212	0.279564	0.230809	0.286307	0.2111	0.219398	0.273859	0.238071	0.241701	0.245332	0.289938	0.256743	0.213693	0.261929	0.253631
0	ENSG00000196411	EPHB4	0.312546	0.281798	0.258519	0.282055	0.209186	0.276902	0.251185	0.298149	0.244	0.299275	0.28955	0.285123	0.309393	0.240835	0.243093	0.335646	0.243575	0.261332	0.260487	0.25692	0.319309	0.245065	0.304895	0.247256	0.272904	0.222092	0.268064	0.282346	0.296956	0.294956	0.304309	0.263947	0.232741	0.312969	0.25559	0.298922	0.231819	0.231902	0.280472	0.256157	0.249833	0.265638	0.284528	0.263135	0.235642	0.286996	0.250929
1	ENSG00000143479	DYRK3	0.224829	0.203939	0.175737	0.188849	0.147748	0.201249	0.189445	0.211193	0.181129	0.203812	0.187321	0.190077	0.206414	0.168665	0.178426	0.229733	0.179162	0.19351	0.174294	0.18041	0.219251	0.181257	0.219125	0.171419	0.19573	0.165694	0.194117	0.205382	0.201323	0.2145	0.218223	0.191567	0.17585	0.210472	0.180148	0.220711	0.160541	0.180139	0.199376	0.182757	0.167877	0.189664	0.203813	0.190751	0.171196	0.203176	0.184106
0	ENSG00000171136	RLN3	0.0277778	0.0555556	0.0277778	0.0277778	0.0277778	0.0277778	0.0555556	0.0277778	0.0555556	0.0833333	0.0833333	0.0277778	0.0277778	0.0277778	0.0277778	0.0833333	0.0277778	0.0277778	0	0.0277778	0.0555556	0.0833333	0.0555556	0.0277778	0.0277778	0.0277778	0.0555556	0.0555556	0.0277778	0.0277778	0.0555556	0.0277778	0.0555556	0.0833333	0.0277778	0.0277778	0.0277778	0.0277778	0.0277778	0.0277778	0.0277778	0.0277778	0.0277778	0.0277778	0.0277778	0.0277778	0.0555556
0	ENSG00000167549	CORO6	0.214599	0.224581	0.201985	0.220956	0.158828	0.214948	0.210377	0.227065	0.193641	0.227062	0.214548	0.216883	0.239776	0.192151	0.187433	0.249858	0.214648	0.202085	0.190761	0.204817	0.234267	0.202382	0.235757	0.189668	0.224433	0.1704	0.205414	0.229052	0.225575	0.225478	0.237395	0.19399	0.186788	0.245139	0.1927	0.229797	0.179934	0.175319	0.212467	0.195828	0.19856	0.211622	0.226271	0.207052	0.191903	0.221205	0.193641
0	ENSG00000107745	MICU1	0.0621021	0.0703186	0.0499863	0.0553738	0.047261	0.0580084	0.059392	0.0606617	0.0574909	0.0744167	0.0690741	0.0524419	0.0589335	0.0487597	0.0525975	0.0795051	0.0513282	0.0552951	0.0397239	0.0548501	0.0713565	0.0685744	0.0729069	0.0477421	0.0578679	0.044478	0.0670232	0.0694926	0.0572335	0.0605692	0.0720239	0.0529512	0.0540213	0.0747104	0.0514718	0.0639973	0.0462068	0.0506578	0.0576084	0.0491585	0.0452384	0.0543689	0.0542739	0.0547317	0.0471168	0.0580024	0.0599753
0	ENSG00000090104	RGS1	0.173205	0.165142	0.148851	0.157801	0.117789	0.157019	0.148999	0.179101	0.142453	0.171075	0.142656	0.162639	0.166049	0.142989	0.151448	0.182404	0.161452	0.145361	0.138081	0.155531	0.173699	0.149034	0.171712	0.139853	0.152883	0.126589	0.166981	0.16792	0.165974	0.173473	0.180428	0.153378	0.144074	0.171948	0.143661	0.180893	0.12913	0.143562	0.16325	0.133262	0.153737	0.147393	0.168545	0.149415	0.131414	0.16479	0.146652
0	ENSG00000109472	CPE	0.222304	0.196489	0.16419	0.191521	0.137905	0.195505	0.178828	0.210967	0.168725	0.202546	0.180708	0.18821	0.186901	0.168857	0.170479	0.227263	0.176132	0.177139	0.17146	0.178517	0.216981	0.16611	0.225406	0.161803	0.208615	0.148407	0.20509	0.210595	0.198721	0.217619	0.213458	0.171352	0.158182	0.204605	0.1674	0.219825	0.143705	0.165489	0.201405	0.165737	0.167242	0.184148	0.198349	0.189085	0.158876	0.194548	0.173434
0	ENSG00000274523	RCC1L	0.101189	0.103389	0.083474	0.0965459	0.0713905	0.0976021	0.0939025	0.102864	0.086281	0.106956	0.0971689	0.0837982	0.0914126	0.0747378	0.0814637	0.114214	0.0770601	0.0974359	0.0794561	0.0878664	0.104024	0.0997187	0.107611	0.0844741	0.0963615	0.0750108	0.0889864	0.106354	0.0981536	0.100441	0.113476	0.0794597	0.0808262	0.109173	0.0858845	0.104223	0.0790008	0.084239	0.0939058	0.0811063	0.0853018	0.0857367	0.102923	0.0911865	0.0860634	0.0980076	0.0933303
1	ENSG00000106605	BLVRA	0.401211	0.396822	0.362843	0.379472	0.289908	0.408142	0.356103	0.446734	0.346286	0.458189	0.38936	0.376189	0.458072	0.355039	0.326475	0.490017	0.401471	0.395335	0.325845	0.367437	0.455478	0.297617	0.424982	0.335435	0.39396	0.286239	0.389991	0.37402	0.370655	0.452327	0.393027	0.359183	0.345821	0.475405	0.353136	0.405847	0.271163	0.278718	0.421587	0.379372	0.360211	0.460872	0.424156	0.382277	0.307057	0.440492	0.376563
0	ENSG00000167074	TEF	0.134703	0.127568	0.117295	0.141553	0.0861872	0.110445	0.0896119	0.127568	0.134418	0.127568	0.124144	0.117295	0.117295	0.0861872	0.0964612	0.151826	0.0790525	0.117295	0.110445	0.106735	0.144977	0.110445	0.127568	0.107021	0.0964612	0.0964612	0.11016	0.120719	0.148402	0.127568	0.130993	0.0964612	0.120719	0.0830479	0.107021	0.103596	0.100171	0.0793379	0.124144	0.120719	0.117295	0.0964612	0.127568	0.117295	0.11387	0.127568	0.103596
1	ENSG00000242441	GTF2A1L	0.274493	0.262333	0.231476	0.252401	0.208668	0.261839	0.239698	0.275775	0.242388	0.251925	0.242478	0.262809	0.257117	0.226398	0.229218	0.287646	0.19797	0.250544	0.24621	0.245765	0.283858	0.226883	0.274456	0.237098	0.261428	0.235031	0.269948	0.277888	0.26928	0.279114	0.282607	0.228975	0.226686	0.257642	0.251426	0.2677	0.216127	0.221014	0.254932	0.246523	0.243268	0.247371	0.271187	0.24685	0.232948	0.271672	0.242146
0	ENSG00000112874	NUDT12	0.0833333	0.0952381	0.0833333	0.0357143	0.0595238	0.0833333	0.047619	0.0833333	0.0714286	0.130952	0.107143	0.107143	0.0833333	0.0595238	0.0595238	0.130952	0.0833333	0.0119048	0.047619	0.0595238	0.0952381	0.0833333	0.119048	0.0595238	0.107143	0.0595238	0.119048	0.0952381	0.0595238	0.107143	0.0952381	0.0357143	0.0714286	0.130952	0.0833333	0.0833333	0.0357143	0.0595238	0.107143	0.107143	0.0833333	0.0595238	0.107143	0.0833333	0.0833333	0.0833333	0.0714286
0	ENSG00000189030	VHLL	0.175152	0.174908	0.142602	0.160747	0.115988	0.171324	0.156017	0.179678	0.145923	0.178442	0.154662	0.162171	0.170257	0.136159	0.143993	0.190872	0.1363	0.15718	0.147811	0.145389	0.180451	0.138852	0.187255	0.142446	0.174409	0.137362	0.166855	0.179455	0.164457	0.182211	0.18581	0.160928	0.134365	0.172132	0.147852	0.178414	0.127445	0.141105	0.160456	0.147742	0.147673	0.153774	0.175138	0.159789	0.135816	0.173627	0.15386
0	ENSG00000163444	TMEM183A	0.121434	0.111504	0.0933908	0.0969826	0.070919	0.0956924	0.0950321	0.103833	0.0966315	0.116511	0.100889	0.0925764	0.105813	0.107733	0.0907448	0.122053	0.0901263	0.0838114	0.084388	0.0949607	0.113788	0.0909645	0.115024	0.080368	0.0998608	0.0747962	0.104124	0.111861	0.0831635	0.108977	0.111213	0.100913	0.0906077	0.113983	0.0900074	0.111736	0.0769903	0.0931291	0.0992899	0.0924393	0.0925107	0.102293	0.106432	0.0932662	0.0847743	0.101026	0.0932719
0	ENSG00000173889	PHC3	0.24258	0.221951	0.210233	0.205989	0.16915	0.222013	0.19153	0.242698	0.191108	0.236211	0.211491	0.227717	0.221518	0.182653	0.203841	0.271519	0.176038	0.190374	0.205537	0.214282	0.259549	0.21271	0.253431	0.185468	0.207985	0.177444	0.228949	0.24041	0.243627	0.248074	0.252484	0.213536	0.177371	0.236027	0.206138	0.239584	0.169615	0.171505	0.219768	0.200896	0.206299	0.207371	0.240277	0.218673	0.201851	0.221618	0.200517
1	ENSG00000089169	RPH3A	0.227061	0.227135	0.182115	0.198044	0.130438	0.218425	0.195975	0.211865	0.180222	0.215464	0.24878	0.20546	0.249307	0.175621	0.181255	0.24528	0.255693	0.198696	0.168872	0.186775	0.23417	0.171149	0.240842	0.178652	0.225043	0.162069	0.220903	0.228087	0.19769	0.229842	0.241195	0.196305	0.165027	0.231725	0.181327	0.236528	0.169096	0.187017	0.205931	0.1772	0.176258	0.193604	0.21236	0.187319	0.181287	0.209982	0.204934
0	ENSG00000116198	CEP104	0.308794	0.293035	0.281576	0.263385	0.173502	0.312276	0.249981	0.329222	0.242335	0.312685	0.299144	0.262821	0.353035	0.209553	0.239144	0.369494	0.224202	0.318521	0.268444	0.217062	0.299086	0.272471	0.311654	0.232549	0.332276	0.236226	0.319844	0.288599	0.289008	0.367763	0.339086	0.286089	0.214767	0.350739	0.271089	0.349844	0.184747	0.240739	0.287412	0.222335	0.222335	0.291304	0.323735	0.275117	0.212198	0.304708	0.264767
1	ENSG00000181409	AATK	0.401491	0.360207	0.27278	0.331074	0.250926	0.351429	0.320306	0.361065	0.323999	0.379041	0.333233	0.300852	0.375921	0.264989	0.338756	0.453798	0.328144	0.290195	0.287066	0.346988	0.397976	0.24731	0.424709	0.291175	0.324652	0.264662	0.316936	0.345311	0.338928	0.357458	0.36142	0.334165	0.323372	0.381729	0.278636	0.373229	0.21298	0.286143	0.406331	0.300874	0.287211	0.358518	0.382408	0.309226	0.249418	0.385644	0.346488
0	ENSG00000180340	FZD2	0.272954	0.28315	0.253448	0.261207	0.195014	0.279692	0.265119	0.286002	0.240068	0.291311	0.289684	0.295777	0.301857	0.235144	0.241816	0.311558	0.278405	0.250249	0.248044	0.235482	0.292831	0.243732	0.301643	0.247825	0.28084	0.223345	0.269257	0.287275	0.276142	0.289217	0.301561	0.243436	0.229057	0.322875	0.24606	0.297677	0.224655	0.258799	0.288873	0.24031	0.247964	0.253261	0.286018	0.266844	0.230121	0.268143	0.252284
0	ENSG00000182687	GALR2	0.0650118	0.0602837	0.0531915	0.0591017	0.0472813	0.0608747	0.0626478	0.0620567	0.0573286	0.0768322	0.0490544	0.0543735	0.0632388	0.0520095	0.0543735	0.0845154	0.0691489	0.0431442	0.0537825	0.0579196	0.0602837	0.0585106	0.0691489	0.0555556	0.06974	0.0531915	0.06974	0.0596927	0.0644208	0.0732861	0.0667849	0.0549645	0.0478723	0.071513	0.0502364	0.0656028	0.0496454	0.0632388	0.0596927	0.0537825	0.0567376	0.0656028	0.0632388	0.0573286	0.0490544	0.0679669	0.0585106
0	ENSG00000267534	S1PR2	0.184448	0.168981	0.137301	0.153281	0.124454	0.163088	0.16064	0.175806	0.143324	0.177121	0.154611	0.136719	0.151592	0.139855	0.125852	0.189075	0.181959	0.14379	0.141996	0.155869	0.172284	0.16773	0.181178	0.137865	0.170075	0.139744	0.183081	0.177937	0.169479	0.184163	0.186753	0.153419	0.129421	0.175149	0.139345	0.17474	0.131565	0.14787	0.157504	0.150325	0.147792	0.167597	0.173592	0.152752	0.130544	0.168232	0.158685
0	ENSG00000132688	NES	0.213175	0.206322	0.170964	0.199606	0.116654	0.202951	0.184166	0.212825	0.190006	0.217436	0.216014	0.204888	0.207121	0.151277	0.183169	0.245623	0.204718	0.184991	0.151113	0.165003	0.207073	0.20761	0.222665	0.154494	0.197458	0.154373	0.193457	0.2219	0.189311	0.215763	0.226872	0.179459	0.177453	0.217601	0.161281	0.209841	0.135118	0.162116	0.202244	0.157872	0.157823	0.189564	0.201546	0.180317	0.153451	0.195473	0.201795
0	ENSG00000081014	AP4E1	0.211302	0.206487	0.188354	0.20422	0.143354	0.1989	0.203325	0.207793	0.173725	0.20235	0.229087	0.184845	0.243106	0.165457	0.180749	0.251292	0.176217	0.184269	0.113072	0.179703	0.212013	0.195759	0.216604	0.182886	0.195099	0.147467	0.189694	0.217914	0.199738	0.220135	0.223811	0.173865	0.16735	0.200664	0.171678	0.213154	0.162282	0.164323	0.176852	0.179064	0.167733	0.183787	0.205206	0.19314	0.162984	0.190493	0.208992
0	ENSG00000139116	KIF21A	0.203303	0.191097	0.146539	0.153391	0.117267	0.194335	0.18736	0.194711	0.166186	0.174407	0.174531	0.178145	0.199072	0.132587	0.181506	0.238894	0.205761	0.193213	0.177146	0.187859	0.204426	0.167679	0.204302	0.131218	0.200688	0.133833	0.192343	0.228557	0.22868	0.199942	0.236032	0.193712	0.161825	0.202557	0.136824	0.227434	0.123496	0.161825	0.185367	0.177645	0.165221	0.164598	0.194711	0.197326	0.138194	0.162359	0.180884
0	ENSG00000154040	CABYR	0.261497	0.30649	0.226201	0.199696	0.15184	0.304025	0.193122	0.306489	0.224052	0.338417	0.278658	0.327491	0.287754	0.220016	0.267637	0.350313	0.316158	0.196322	0.234422	0.237522	0.319596	0.28161	0.31838	0.17175	0.205938	0.167845	0.253039	0.263921	0.253151	0.315909	0.320413	0.185448	0.217275	0.33829	0.18477	0.311473	0.205729	0.180769	0.201068	0.180916	0.276751	0.195616	0.257227	0.290123	0.173938	0.252655	0.232565
0	ENSG00000135437	RDH5	0.0602679	0.0699405	0.0503472	0.0592758	0.0533234	0.0672123	0.0729167	0.063244	0.0709325	0.0905258	0.0766369	0.0562996	0.0533234	0.0533234	0.0562996	0.093502	0.0384425	0.0493552	0.0416667	0.047371	0.0828373	0.0825893	0.0848214	0.0533234	0.0592758	0.0562996	0.0798611	0.0679563	0.063244	0.0562996	0.0768849	0.0513393	0.0709325	0.094494	0.0562996	0.0602679	0.0533234	0.047371	0.0582837	0.063244	0.0553075	0.062252	0.0453869	0.0553075	0.046379	0.063244	0.0649802
0	ENSG00000149735	GPHA2	0.0517857	0.0589286	0.0267857	0.0392857	0.0267857	0.0517857	0.0589286	0.0392857	0.0339286	0.0607143	0.0625	0.0267857	0.0607143	0.0267857	0.0517857	0.0803571	0.0714286	0.0392857	0.0321429	0.0267857	0.0714286	0.0214286	0.0714286	0.0267857	0.0267857	0.0267857	0.0392857	0.0464286	0.0517857	0.0392857	0.0714286	0.0392857	0.0339286	0.0625	0.0392857	0.0517857	0.0392857	0.0392857	0.0392857	0.0267857	0.0267857	0.0267857	0.0392857	0.0392857	0.0267857	0.0517857	0.0464286
0	ENSG00000164794	KCNV1	0.286322	0.29221	0.234316	0.243166	0.222064	0.283438	0.260966	0.243755	0.244281	0.367282	0.263008	0.245365	0.295403	0.219656	0.256335	0.35481	0.310657	0.270699	0.222043	0.243422	0.305712	0.232161	0.287217	0.236504	0.273871	0.22466	0.291073	0.276059	0.272071	0.289074	0.305503	0.280654	0.250269	0.320426	0.223346	0.279937	0.240602	0.24921	0.276865	0.234007	0.230626	0.235797	0.278456	0.257233	0.232128	0.278058	0.283591
0	ENSG00000128242	GAL3ST1	0.133976	0.126311	0.103772	0.119584	0.0927591	0.124329	0.116666	0.139494	0.111871	0.148212	0.140829	0.137297	0.151884	0.103683	0.113742	0.157903	0.13079	0.117505	0.116939	0.116606	0.127428	0.101561	0.133023	0.10257	0.127244	0.0942002	0.125176	0.139905	0.13084	0.135574	0.149063	0.134305	0.10383	0.142001	0.106872	0.143443	0.0990499	0.108128	0.117439	0.114993	0.103735	0.113326	0.133155	0.121999	0.106072	0.124048	0.119863
1	ENSG00000184185	KCNJ12	0.409654	0.416632	0.343357	0.353852	0.287736	0.378618	0.354263	0.39894	0.346708	0.397758	0.414308	0.379869	0.416857	0.348045	0.357692	0.441439	0.437322	0.359318	0.327924	0.350609	0.411932	0.310194	0.423353	0.328863	0.392292	0.303144	0.369977	0.399101	0.382599	0.403925	0.434493	0.388222	0.330718	0.412993	0.334355	0.43726	0.312821	0.34709	0.387125	0.334283	0.336169	0.3433	0.397741	0.366485	0.327543	0.378575	0.367614
0	ENSG00000168135	KCNJ4	0.3678	0.376038	0.303486	0.299285	0.242388	0.335086	0.320395	0.359284	0.297904	0.355872	0.385394	0.354761	0.391461	0.310317	0.305728	0.405374	0.396585	0.320205	0.286412	0.315111	0.374457	0.281637	0.383465	0.28998	0.353041	0.268351	0.329366	0.366821	0.338036	0.360303	0.401987	0.334597	0.275864	0.386123	0.29953	0.403868	0.276155	0.309861	0.35773	0.294092	0.284183	0.30819	0.362011	0.320923	0.290179	0.34148	0.323244
0	ENSG00000142748	FCN3	0.0113636	0.0113636	0.0113636	0.0340909	0.0340909	0.0113636	0.0340909	0.0113636	0.0454545	0.0113636	0.0340909	0.0340909	0.0113636	0.0227273	0.0340909	0.0113636	0.0113636	0.0113636	0	0.0340909	0.0113636	0.0113636	0.0113636	0.0227273	0.0113636	0.0113636	0.0113636	0.0113636	0.0113636	0.0340909	0.0113636	0.0113636	0.0340909	0.0227273	0.0340909	0.0340909	0.0113636	0.0227273	0.0227273	0.0227273	0.0113636	0.0113636	0.0113636	0.0113636	0.0340909	0.0113636	0.0113636
0	ENSG00000224440	CXorf51A	0.138009	0.140271	0.128959	0.126697	0.091629	0.142534	0.125566	0.124434	0.121041	0.124434	0.127828	0.121041	0.154977	0.105204	0.135747	0.141403	0.145928	0.126697	0.126697	0.116516	0.142534	0.131222	0.142534	0.0995475	0.123303	0.106335	0.126697	0.13914	0.136878	0.135747	0.142534	0.113122	0.114253	0.118778	0.122172	0.13914	0.10181	0.105204	0.142534	0.116516	0.131222	0.13009	0.138009	0.133484	0.11086	0.13914	0.115385
0	ENSG00000204323	SMIM5	0.131177	0.133636	0.112251	0.133884	0.100504	0.130704	0.122875	0.122371	0.119201	0.134784	0.117029	0.11739	0.129798	0.111138	0.132923	0.145035	0.154799	0.114754	0.0895372	0.122547	0.139193	0.138454	0.141087	0.110242	0.137139	0.106746	0.130871	0.136744	0.124148	0.139646	0.135584	0.133909	0.111072	0.140493	0.11205	0.139137	0.105539	0.11889	0.126337	0.111551	0.111212	0.129493	0.135014	0.116893	0.115531	0.137432	0.123315
0	ENSG00000283632	EXOC3L2	0.0768577	0.0782018	0.0691273	0.0769051	0.0517873	0.0789355	0.0674284	0.0770919	0.0568133	0.0742312	0.076058	0.0762402	0.0855469	0.0620807	0.064584	0.0784288	0.0670426	0.0699933	0.061936	0.0680388	0.0796309	0.0642077	0.082572	0.0604408	0.0765619	0.0571422	0.076124	0.0788194	0.0709183	0.0794369	0.0846757	0.0704689	0.0577124	0.076536	0.062573	0.0798748	0.0569768	0.0618179	0.0760605	0.0625444	0.0670165	0.0719407	0.0738971	0.070164	0.0620048	0.0755681	0.0708781
0	ENSG00000255561	FDXACB1	0.162631	0.167102	0.131914	0.16068	0.0921687	0.156392	0.156612	0.16342	0.127735	0.143406	0.150957	0.169328	0.137077	0.115045	0.10735	0.185615	0.150046	0.151177	0.125818	0.120644	0.173378	0.145212	0.173063	0.137169	0.174926	0.116673	0.161652	0.171568	0.135769	0.165583	0.172487	0.120111	0.125374	0.159508	0.154963	0.165661	0.138761	0.111333	0.159662	0.150365	0.135694	0.172919	0.163226	0.132244	0.141942	0.163042	0.115898
0	ENSG00000187416	LHFPL3	0.160061	0.157804	0.0855553	0.116338	0.0907286	0.151409	0.148433	0.152751	0.137292	0.147638	0.148554	0.108706	0.135336	0.106509	0.135111	0.144264	0.183212	0.119816	0.117756	0.106509	0.162198	0.109883	0.179674	0.0915077	0.164214	0.0937047	0.162138	0.161756	0.130958	0.156627	0.164258	0.14602	0.116338	0.13781	0.101457	0.172866	0.121113	0.129279	0.128363	0.115956	0.0979782	0.125387	0.152293	0.123708	0.104433	0.152309	0.133155
0	ENSG00000250254	PTTG2	0.156512	0.148276	0.131344	0.144245	0.113676	0.157026	0.136175	0.145459	0.140599	0.16625	0.147549	0.152859	0.150858	0.122957	0.146435	0.175538	0.116945	0.143053	0.141133	0.125868	0.15456	0.1201	0.157497	0.127082	0.1485	0.125478	0.145469	0.156998	0.152697	0.156669	0.152769	0.14014	0.12807	0.161024	0.133439	0.150681	0.119442	0.1181	0.144763	0.131661	0.132962	0.138975	0.157575	0.144874	0.125915	0.139883	0.128319
0	ENSG00000225950	NTF4	0.225189	0.204221	0.187232	0.19147	0.156666	0.201727	0.191137	0.214399	0.165118	0.218331	0.183223	0.188903	0.192964	0.164598	0.170927	0.260331	0.180275	0.176503	0.194282	0.186378	0.226538	0.186028	0.214235	0.165079	0.20497	0.167212	0.206759	0.206418	0.201954	0.219721	0.237758	0.167925	0.157934	0.236493	0.187551	0.218106	0.159704	0.165108	0.218964	0.174242	0.19011	0.206675	0.224944	0.197085	0.168245	0.20869	0.173889
0	ENSG00000205002	AARD	0.119504	0.12163	0.106111	0.121909	0.0922545	0.119842	0.116852	0.119929	0.108171	0.130162	0.121987	0.116659	0.125115	0.107329	0.117186	0.139143	0.121256	0.106042	0.103986	0.110347	0.13062	0.10855	0.131427	0.112031	0.122581	0.104054	0.12286	0.129738	0.117352	0.132046	0.133603	0.113551	0.106075	0.133806	0.112329	0.130565	0.0950036	0.103757	0.122506	0.106186	0.103185	0.118541	0.122371	0.110555	0.104128	0.125395	0.118477
0	ENSG00000165322	ARHGAP12	0.228236	0.228684	0.202817	0.200076	0.158015	0.22851	0.209178	0.236784	0.20478	0.226717	0.252143	0.213313	0.235261	0.180764	0.205397	0.246418	0.231807	0.216812	0.196545	0.205744	0.250799	0.182153	0.238955	0.187577	0.236468	0.180972	0.235348	0.235166	0.218569	0.244553	0.241843	0.205883	0.193789	0.243003	0.193581	0.244552	0.17983	0.192854	0.220278	0.198601	0.195891	0.210969	0.231429	0.212683	0.182422	0.223257	0.224413
0	ENSG00000197296	FITM2	0.053733	0.0489253	0.0489253	0.0489253	0.0489253	0.053733	0.053733	0.0441176	0.0489253	0.0489253	0.053733	0.0489253	0.0585407	0.053733	0.0489253	0.053733	0.053733	0.0441176	0.0489253	0.0489253	0.0489253	0.053733	0.0585407	0.0489253	0.053733	0.0489253	0.053733	0.0585407	0.053733	0.053733	0.0489253	0.0585407	0.0489253	0.053733	0.0489253	0.053733	0.0489253	0.053733	0.0585407	0.0489253	0.0489253	0.0489253	0.053733	0.0489253	0.0489253	0.053733	0.053733
1	ENSG00000168216	LMBRD1	0.0961538	0.0961538	0.0769231	0.0769231	0.0384615	0.0769231	0.0961538	0.0769231	0.0961538	0.134615	0.0769231	0.0576923	0.0576923	0.0576923	0.0769231	0.115385	0.0576923	0.0576923	0.0192308	0.0384615	0.0961538	0.115385	0.0961538	0.0384615	0.0769231	0.0576923	0.0961538	0.115385	0.0384615	0.0384615	0.0961538	0.0769231	0.0769231	0.134615	0.0769231	0.0769231	0.0576923	0.0769231	0.0769231	0.0576923	0.0769231	0.0769231	0.0769231	0.0384615	0.0769231	0.0769231	0.0961538
0	ENSG00000284925	GCSAM	0.138924	0.145616	0.121558	0.130192	0.09135	0.134258	0.122445	0.146158	0.121832	0.146839	0.137848	0.134583	0.149724	0.115902	0.124635	0.158524	0.111166	0.120395	0.126013	0.11984	0.154566	0.0973206	0.155331	0.110552	0.138352	0.11258	0.134078	0.147798	0.139947	0.14664	0.151116	0.126866	0.12458	0.143374	0.130894	0.148484	0.106155	0.107162	0.139833	0.111138	0.123336	0.132127	0.142298	0.129573	0.103963	0.144587	0.125126
1	ENSG00000187742	SECISBP2	0.19555	0.194933	0.160595	0.176964	0.124204	0.173652	0.16066	0.198085	0.157234	0.200258	0.170656	0.170652	0.182897	0.146019	0.158518	0.210631	0.156443	0.175963	0.162595	0.1644	0.196319	0.14177	0.210204	0.142172	0.186562	0.13909	0.188064	0.191483	0.18725	0.197097	0.207996	0.179055	0.145347	0.195067	0.157519	0.198015	0.131464	0.158387	0.18364	0.161039	0.164616	0.17456	0.183593	0.177857	0.138781	0.190711	0.170704
0	ENSG00000238056	PRRT1	0.337571	0.323446	0.315678	0.31709	0.304379	0.324859	0.305791	0.321328	0.310734	0.324153	0.327684	0.326977	0.34322	0.308616	0.316384	0.331215	0.326271	0.31709	0.312853	0.319915	0.333333	0.331921	0.339689	0.312853	0.31709	0.312853	0.314972	0.326977	0.322034	0.320621	0.324153	0.322034	0.313559	0.341808	0.314972	0.323446	0.311441	0.321328	0.324153	0.312147	0.319915	0.323446	0.322034	0.320621	0.308616	0.318503	0.33404
0	ENSG00000170577	SIX2	0.206963	0.218771	0.172383	0.178728	0.137793	0.213882	0.169969	0.209118	0.1799	0.222482	0.206544	0.224134	0.200456	0.170864	0.20049	0.234365	0.191451	0.165092	0.172404	0.181945	0.225082	0.202111	0.222031	0.158531	0.180933	0.158169	0.199521	0.20958	0.19318	0.213206	0.227693	0.166431	0.169277	0.226903	0.168188	0.214616	0.167765	0.155165	0.17347	0.169868	0.180453	0.174014	0.182954	0.196493	0.150615	0.195028	0.185899
0	ENSG00000187066	TMEM262	0.108958	0.0997434	0.0907789	0.100313	0.0767156	0.0963174	0.0876499	0.0964223	0.0949435	0.0977153	0.0965371	0.0919141	0.104358	0.0896457	0.101703	0.100704	0.119171	0.0930602	0.0844598	0.0891566	0.106217	0.0864397	0.109653	0.0886549	0.100163	0.0799338	0.0988516	0.10742	0.0912171	0.108258	0.108416	0.0918436	0.0941895	0.102585	0.0893594	0.111496	0.0878885	0.0915326	0.0992101	0.0891267	0.0999262	0.109381	0.0955711	0.0905813	0.0844017	0.100975	0.10155
0	ENSG00000142046	TMEM91	0.0863636	0.05	0.05	0.0590909	0.0409091	0.0590909	0.0454545	0.0454545	0.05	0.0727273	0.1	0.0545455	0.113636	0.0454545	0.0545455	0.0636364	0.0863636	0.0454545	0.0454545	0.05	0.0590909	0.0590909	0.0681818	0.0454545	0.0454545	0.0363636	0.05	0.0590909	0.0590909	0.0636364	0.0545455	0.0454545	0.0590909	0.113636	0.0590909	0.0727273	0.0454545	0.05	0.0590909	0.0590909	0.0545455	0.0636364	0.0545455	0.0590909	0.0363636	0.0454545	0.0727273
0	ENSG00000204710	SPDYC	0.237518	0.272473	0.227261	0.22752	0.208381	0.229539	0.259963	0.235516	0.256443	0.298066	0.302007	0.227297	0.225707	0.218339	0.225189	0.305454	0.207843	0.226037	0.180529	0.221597	0.277398	0.286329	0.279456	0.220596	0.229093	0.217208	0.26844	0.272105	0.234609	0.239035	0.278217	0.224483	0.258184	0.299271	0.224929	0.236204	0.214285	0.222174	0.22841	0.2238	0.223206	0.225113	0.240368	0.230853	0.218948	0.236703	0.268511
0	ENSG00000188038	NRN1L	0.11175	0.11133	0.0819734	0.0913223	0.0662464	0.102803	0.0904316	0.112571	0.0866565	0.112726	0.0909373	0.0913568	0.100688	0.0802611	0.0883343	0.120782	0.0833008	0.0955859	0.0865875	0.0806116	0.106998	0.0761009	0.114301	0.0772904	0.112169	0.0734635	0.100688	0.106682	0.0942758	0.113881	0.110893	0.0981199	0.0793877	0.105423	0.0849441	0.110911	0.0777271	0.0892422	0.0976832	0.0776581	0.0823584	0.0904661	0.103642	0.0853636	0.0730613	0.10282	0.0930346
0	ENSG00000215790	SLC35E2A	0.069398	0.0675253	0.0657681	0.0620228	0.0601501	0.069398	0.0624332	0.0684617	0.0713861	0.075016	0.0764782	0.0695134	0.075016	0.0684617	0.0695134	0.0740796	0.0843793	0.0620228	0.0601501	0.0671149	0.0744901	0.0629591	0.0754264	0.0629591	0.0610865	0.0620228	0.0638955	0.0684617	0.0620228	0.0671149	0.0735538	0.0735538	0.0760677	0.0727329	0.0620228	0.0744901	0.0610865	0.0643059	0.0633696	0.0601501	0.0648318	0.0680512	0.060676	0.0643059	0.0629591	0.072207	0.0638955
0	ENSG00000182107	TMEM30B	0.0617228	0.0614992	0.0487548	0.0539753	0.0476382	0.0560393	0.052872	0.0617228	0.055304	0.0627354	0.0581767	0.056881	0.0632288	0.0551843	0.0540215	0.0656765	0.0615214	0.0577715	0.0508872	0.054449	0.0593288	0.051984	0.0641218	0.0537492	0.0589342	0.0521589	0.0615701	0.062959	0.0528233	0.0589342	0.0647861	0.0586264	0.0555763	0.063351	0.0504622	0.0621858	0.0504267	0.0542476	0.0583541	0.0521234	0.0540108	0.0549012	0.0582344	0.0541767	0.0504622	0.0555301	0.0571203
0	ENSG00000285222	GCNT2	0.131443	0.126289	0.110825	0.115979	0.115979	0.136598	0.121134	0.128866	0.123711	0.113402	0.113402	0.123711	0.110825	0.118557	0.134021	0.123711	0.14433	0.118557	0.110825	0.115979	0.121134	0.100515	0.126289	0.110825	0.134021	0.108247	0.134021	0.123711	0.118557	0.136598	0.136598	0.123711	0.123711	0.115979	0.108247	0.141753	0.118557	0.115979	0.113402	0.118557	0.113402	0.121134	0.134021	0.113402	0.110825	0.134021	0.118557
0	ENSG00000186458	DEFB132	0.131443	0.126289	0.110825	0.115979	0.115979	0.136598	0.121134	0.128866	0.123711	0.113402	0.113402	0.123711	0.110825	0.118557	0.134021	0.123711	0.14433	0.118557	0.110825	0.115979	0.121134	0.100515	0.126289	0.110825	0.134021	0.108247	0.134021	0.123711	0.118557	0.136598	0.136598	0.123711	0.123711	0.115979	0.108247	0.141753	0.118557	0.115979	0.113402	0.118557	0.113402	0.121134	0.134021	0.113402	0.110825	0.134021	0.118557
0	ENSG00000179855	GIPC3	0.0355392	0.0404412	0.0257353	0.0257353	0.00906863	0.0139706	0.00906863	0.0188725	0.0272059	0.0397059	0.0355392	0.0438725	0.0438725	0.017402	0.0230392	0.0438725	0.017402	0.0355392	0.0215686	0.0132353	0.0355392	0.0257353	0.0404412	0.0230392	0.0404412	0.0132353	0.0404412	0.0355392	0.0215686	0.0355392	0.0404412	0.0132353	0.0230392	0.0438725	0.0132353	0.0313725	0.0230392	0.0132353	0.0272059	0.0215686	0.0257353	0.0215686	0.0355392	0.0215686	0.0181373	0.0306373	0.0313725
0	ENSG00000102384	CENPI	0.127214	0.125035	0.11031	0.124414	0.0890133	0.120403	0.115999	0.128833	0.106296	0.117683	0.118618	0.115513	0.121321	0.107748	0.111976	0.133601	0.108164	0.115803	0.103057	0.116939	0.131074	0.11288	0.130285	0.107111	0.120365	0.100213	0.120706	0.123383	0.125188	0.129191	0.132682	0.113231	0.108753	0.118624	0.110222	0.132786	0.0913911	0.103256	0.122929	0.10725	0.112803	0.124955	0.12666	0.118238	0.105483	0.126959	0.109321
0	ENSG00000168275	COA6	0.0737428	0.0811891	0.0694025	0.0713423	0.053143	0.0738796	0.0720119	0.0753629	0.061447	0.0861063	0.0827457	0.0652104	0.0729171	0.060783	0.0603618	0.0907881	0.052552	0.0676175	0.0596201	0.0591403	0.0847296	0.0716386	0.0814829	0.0568462	0.0725769	0.0577375	0.0731604	0.0750347	0.0737202	0.0753435	0.0807068	0.0599065	0.0642136	0.0910174	0.0600714	0.0728278	0.057533	0.0541561	0.0702452	0.0629543	0.0612414	0.0702034	0.0717286	0.0686671	0.0521827	0.066019	0.0629888
0	ENSG00000179841	AKAP5	0.217159	0.212955	0.178079	0.191429	0.138547	0.204285	0.18965	0.214413	0.171721	0.199128	0.194954	0.188943	0.207415	0.17006	0.175554	0.224737	0.200843	0.186157	0.1697	0.182889	0.221561	0.181191	0.22394	0.164386	0.203347	0.151209	0.196004	0.208957	0.204299	0.214813	0.219606	0.176415	0.161197	0.213932	0.176547	0.217986	0.153383	0.167371	0.202066	0.168456	0.177121	0.201367	0.209474	0.19162	0.161408	0.201086	0.188466
0	ENSG00000261210	CLEC19A	0.113636	0.147727	0.119318	0.119318	0.0965909	0.0965909	0.102273	0.181818	0.0795455	0.0795455	0.221591	0.0965909	0.0965909	0.0909091	0.0909091	0.107955	0.0965909	0.102273	0.0909091	0.107955	0.153409	0.102273	0.107955	0.0965909	0.0965909	0.0965909	0.102273	0.113636	0.0965909	0.0965909	0.102273	0.102273	0.0852273	0.119318	0.0625	0.107955	0.0909091	0.0909091	0.102273	0.0909091	0.0738636	0.107955	0.136364	0.0909091	0.0909091	0.113636	0.193182
0	ENSG00000285098	CLDN23	0.0245902	0.0409836	0.0163934	0.0409836	0.0245902	0.0409836	0.0491803	0.0327869	0.057377	0.0491803	0.0409836	0.0409836	0.0245902	0.0491803	0.0655738	0.0409836	0.0491803	0.0327869	0.0327869	0.0409836	0.057377	0.0327869	0.0491803	0.0245902	0.0327869	0.0409836	0.0409836	0.0491803	0.0409836	0.0491803	0.0409836	0.0491803	0.057377	0.0491803	0.0409836	0.0409836	0.0409836	0.0409836	0.0409836	0.0491803	0.0327869	0.0327869	0.0245902	0.0491803	0.0409836	0.0409836	0.0327869
0	ENSG00000148734	NPFFR1	0.123077	0.123077	0.0884615	0.113462	0.0442308	0.113462	0.123077	0.0384615	0.123077	0.142308	0.113462	0.103846	0.0788462	0.0788462	0.138462	0.157692	0.0788462	0.0288462	0.0346154	0.0692308	0.123077	0.107692	0.0980769	0.0942308	0.138462	0.103846	0.148077	0.132692	0.0442308	0.0692308	0.0730769	0.0634615	0.113462	0.167308	0.0884615	0.0884615	0.0788462	0.0634615	0.0884615	0.103846	0.0884615	0.0884615	0.0884615	0.0442308	0.0634615	0.0884615	0.0980769
0	ENSG00000187823	RTL4	0.172566	0.158186	0.129425	0.15708	0.131637	0.168142	0.147124	0.15708	0.162611	0.182522	0.159292	0.161504	0.153761	0.141593	0.163717	0.190265	0.100664	0.143805	0.14823	0.143805	0.172566	0.129425	0.170354	0.139381	0.158186	0.143805	0.15708	0.168142	0.163717	0.160398	0.176991	0.165929	0.153761	0.17146	0.158186	0.155973	0.123894	0.0984513	0.159292	0.147124	0.144912	0.149336	0.170354	0.168142	0.140487	0.141593	0.125
0	ENSG00000256660	CLEC12B	0.125025	0.119557	0.107655	0.1142	0.0943015	0.111755	0.110656	0.119809	0.106834	0.116374	0.115495	0.1035	0.119288	0.111933	0.102315	0.121449	0.112273	0.114741	0.104245	0.112425	0.118883	0.10495	0.1272	0.110248	0.121052	0.105458	0.118251	0.12173	0.111846	0.120038	0.123224	0.11043	0.104681	0.128332	0.106788	0.127572	0.106011	0.103275	0.1161	0.108226	0.109164	0.116237	0.118405	0.106293	0.0990738	0.112076	0.116511
0	ENSG00000174950	CD164L2	0.061413	0.073913	0.0586957	0.0586957	0.0641304	0.061413	0.073913	0.061413	0.0711957	0.086413	0.0836957	0.0586957	0.0586957	0.0641304	0.0586957	0.086413	0.0586957	0.0641304	0.0461957	0.0641304	0.073913	0.0836957	0.0766304	0.0641304	0.0641304	0.061413	0.073913	0.073913	0.061413	0.0641304	0.073913	0.061413	0.0711957	0.086413	0.0641304	0.0641304	0.0586957	0.0641304	0.0641304	0.0641304	0.0586957	0.0586957	0.061413	0.0641304	0.061413	0.061413	0.0711957
0	ENSG00000178403	NEUROG2	0.329678	0.217877	0.28284	0.257847	0.213788	0.264825	0.239177	0.297153	0.275617	0.255072	0.248177	0.306812	0.305696	0.224188	0.255349	0.352869	0.145255	0.240256	0.240612	0.262091	0.273642	0.20733	0.261335	0.247996	0.246535	0.229098	0.246204	0.24752	0.285852	0.270796	0.30611	0.258086	0.257897	0.297961	0.273882	0.278065	0.212759	0.182677	0.249365	0.251442	0.29047	0.296312	0.230845	0.22189	0.249228	0.250017	0.203865
0	ENSG00000187860	CCDC157	0.0838597	0.0774288	0.0596578	0.0734095	0.0495234	0.0778307	0.076223	0.0466238	0.0701941	0.0826539	0.0677825	0.0778307	0.0701079	0.0632751	0.0811323	0.0968075	0.0564424	0.0438103	0.0555524	0.0628732	0.0870751	0.064079	0.081362	0.0693902	0.0847497	0.0685864	0.0919844	0.0850655	0.0627871	0.0765388	0.063591	0.0515331	0.0665767	0.0871612	0.0705099	0.0729215	0.0596578	0.0547485	0.0749311	0.0701941	0.0656867	0.0725195	0.0656867	0.0495234	0.0523369	0.0745292	0.0572462
0	ENSG00000173200	PARP15	0.112618	0.139192	0.10054	0.115432	0.0826225	0.119352	0.12212	0.11279	0.120521	0.149069	0.150002	0.113322	0.115701	0.0942593	0.0972591	0.154297	0.0990648	0.109129	0.0875017	0.110685	0.144759	0.153424	0.14518	0.0927741	0.110583	0.0869258	0.126833	0.130793	0.111257	0.115309	0.13292	0.101966	0.117513	0.15875	0.103297	0.116842	0.0899559	0.0917975	0.110266	0.0957129	0.112947	0.118985	0.105298	0.118004	0.0939421	0.108815	0.125441
0	ENSG00000235487	PSORS1C1	0.166667	0.15847	0.135246	0.148907	0.0997268	0.142077	0.10929	0.173497	0.127049	0.219945	0.129781	0.135246	0.153005	0.107923	0.105191	0.222678	0.127049	0.159836	0.127049	0.120219	0.14071	0.0928962	0.198087	0.113388	0.178962	0.117486	0.165301	0.155738	0.151639	0.193989	0.188525	0.157104	0.101093	0.185792	0.132514	0.165301	0.0997268	0.131148	0.154372	0.129781	0.135246	0.154372	0.168033	0.139344	0.11612	0.173497	0.150273
0	ENSG00000147246	HTR2C	0.244544	0.242142	0.199456	0.201641	0.163686	0.220333	0.208227	0.23414	0.208672	0.245613	0.233482	0.21941	0.237053	0.196441	0.210698	0.266639	0.256386	0.20594	0.180222	0.207969	0.244594	0.199313	0.251836	0.196378	0.231513	0.187901	0.222676	0.23044	0.217919	0.233039	0.252128	0.207522	0.192246	0.248641	0.196698	0.254409	0.180457	0.202447	0.231562	0.193172	0.195658	0.210111	0.228609	0.207102	0.188094	0.223358	0.215328
0	ENSG00000271605	MILR1	0.060866	0.0633722	0.0595412	0.0597951	0.0510952	0.0611751	0.0564167	0.0625552	0.0811915	0.0662427	0.0656797	0.0606121	0.0656797	0.0516583	0.0800654	0.0634274	0.0860051	0.0583598	0.058415	0.0547275	0.0636813	0.0582163	0.0656244	0.0606121	0.0633722	0.0527844	0.0622461	0.0625552	0.0603582	0.0623013	0.061683	0.0550367	0.0828807	0.0662427	0.0564719	0.0636813	0.0583598	0.0575428	0.0591768	0.058415	0.0572889	0.0603582	0.0631183	0.0572889	0.0561628	0.0589229	0.0634274
0	ENSG00000261652	C15orf65	0.195833	0.204167	0.1625	0.195833	0.158333	0.2125	0.195833	0.225	0.204167	0.204167	0.266667	0.2	0.183333	0.145833	0.2	0.229167	0.133333	0.166667	0.195833	0.1625	0.225	0.204167	0.208333	0.158333	0.2	0.166667	0.195833	0.2125	0.208333	0.204167	0.216667	0.170833	0.175	0.229167	0.1625	0.191667	0.145833	0.154167	0.195833	0.175	0.158333	0.175	0.25	0.195833	0.175	0.166667	0.191667
0	ENSG00000215784	FAM72D	0.181628	0.171379	0.116628	0.147739	0.142682	0.175498	0.144004	0.196858	0.142682	0.209425	0.176782	0.146877	0.210364	0.143142	0.144291	0.188333	0.19546	0.15387	0.135613	0.151858	0.187567	0.133448	0.206398	0.132625	0.171092	0.138276	0.17023	0.187471	0.158736	0.204483	0.197203	0.160881	0.141705	0.191418	0.148812	0.200498	0.130613	0.166226	0.170805	0.139617	0.140057	0.151935	0.19408	0.148487	0.130421	0.189483	0.145824
0	ENSG00000183778	B3GALT5	0.0121528	0.0138889	0.00694444	0.00868056	0.00868056	0.015625	0.0121528	0.015625	0.015625	0.0104167	0.00868056	0.0104167	0.00868056	0.015625	0.0190972	0.00868056	0.0243056	0.0138889	0.00694444	0.0208333	0.00868056	0.00694444	0.015625	0.00868056	0.0173611	0.00868056	0.015625	0.00868056	0.00868056	0.015625	0.0190972	0.0173611	0.0121528	0.0104167	0.00868056	0.0190972	0.015625	0.00868056	0.00868056	0.0121528	0.00868056	0.0104167	0.0173611	0.00868056	0.00868056	0.015625	0.00868056
0	ENSG00000284096	PRKAR2B	0.211534	0.183847	0.143785	0.147227	0.133747	0.180214	0.153182	0.174636	0.14141	0.199092	0.15637	0.163123	0.178651	0.140494	0.150215	0.217206	0.177456	0.158836	0.131307	0.153484	0.186088	0.1667	0.190819	0.121918	0.17853	0.120118	0.176919	0.178845	0.156378	0.185175	0.171574	0.157959	0.133695	0.215759	0.142405	0.180892	0.131508	0.144664	0.152712	0.125319	0.150915	0.162146	0.161145	0.15597	0.148204	0.161967	0.149487
0	ENSG00000244025	KRTAP19-3	0.185164	0.18229	0.13502	0.158881	0.108665	0.173343	0.153549	0.18764	0.138252	0.183674	0.159283	0.161109	0.168434	0.12887	0.139563	0.196906	0.154521	0.164257	0.129765	0.132607	0.178778	0.155066	0.189648	0.125323	0.174539	0.120091	0.165079	0.189037	0.153817	0.196571	0.194632	0.156278	0.118186	0.172668	0.144102	0.192412	0.129311	0.136243	0.155208	0.137372	0.140908	0.145299	0.180018	0.155735	0.124808	0.17306	0.158123
0	ENSG00000169718	DUS1L	0.242344	0.2286	0.173527	0.21122	0.135811	0.202014	0.182199	0.241514	0.173993	0.24363	0.231943	0.196584	0.262598	0.171199	0.17615	0.260291	0.220701	0.192453	0.155697	0.188956	0.219373	0.195314	0.231567	0.15706	0.226463	0.143294	0.209446	0.220526	0.179749	0.24704	0.247707	0.203487	0.15501	0.243338	0.182693	0.243674	0.157142	0.185464	0.218268	0.159202	0.172717	0.196252	0.219006	0.17909	0.154757	0.21077	0.205406
0	ENSG00000181631	P2RY13	0.088	0.082	0.068	0.076	0.066	0.08	0.072	0.078	0.07	0.088	0.08	0.092	0.09	0.074	0.072	0.098	0.086	0.072	0.068	0.08	0.086	0.07	0.09	0.074	0.08	0.068	0.078	0.088	0.082	0.082	0.082	0.082	0.072	0.084	0.066	0.076	0.066	0.07	0.078	0.07	0.084	0.084	0.084	0.08	0.07	0.086	0.08
0	ENSG00000139209	SLC38A4	0.088	0.082	0.068	0.076	0.066	0.08	0.072	0.078	0.07	0.088	0.08	0.092	0.09	0.074	0.072	0.098	0.086	0.072	0.068	0.08	0.086	0.07	0.09	0.074	0.08	0.068	0.078	0.088	0.082	0.082	0.082	0.082	0.072	0.084	0.066	0.076	0.066	0.07	0.078	0.07	0.084	0.084	0.084	0.08	0.07	0.086	0.08
0	ENSG00000248483	POU5F2	0.163885	0.149592	0.109202	0.131364	0.0953826	0.140632	0.121468	0.157758	0.118636	0.1554	0.135453	0.142683	0.141261	0.106855	0.125237	0.165616	0.112982	0.140158	0.115175	0.11047	0.152579	0.134197	0.160117	0.107009	0.140941	0.103548	0.136544	0.153835	0.144401	0.162167	0.163577	0.14017	0.109522	0.144081	0.130736	0.157924	0.107163	0.110778	0.128532	0.115021	0.116905	0.120508	0.155874	0.144093	0.106381	0.139376	0.134671
0	ENSG00000229432	C6orf15	0.246532	0.243815	0.213716	0.223542	0.195392	0.232866	0.221486	0.237119	0.227646	0.243656	0.228827	0.231797	0.239928	0.211109	0.231226	0.252122	0.274036	0.235126	0.218251	0.214158	0.244978	0.21297	0.249446	0.217462	0.242505	0.211659	0.239831	0.241833	0.233685	0.243155	0.247246	0.230722	0.223213	0.242326	0.222511	0.24546	0.215019	0.218395	0.225978	0.216531	0.215542	0.225404	0.241997	0.223065	0.209309	0.236585	0.227566
0	ENSG00000197498	RPF2	0.335221	0.318452	0.296663	0.3075	0.241378	0.301753	0.279599	0.321143	0.285279	0.340207	0.351366	0.351098	0.377528	0.270687	0.306658	0.37547	0.302465	0.296097	0.285829	0.289713	0.329439	0.26099	0.336783	0.272276	0.314591	0.252956	0.304765	0.323822	0.320173	0.333262	0.343294	0.29687	0.292667	0.36599	0.28516	0.346093	0.247958	0.285298	0.304679	0.274455	0.280917	0.30973	0.333617	0.312442	0.275693	0.311283	0.30205
0	ENSG00000169385	RNASE2	0.33013	0.310479	0.285441	0.307948	0.227114	0.307209	0.286247	0.313899	0.263552	0.328202	0.339732	0.317595	0.358176	0.273634	0.291323	0.352403	0.311189	0.281875	0.27991	0.290662	0.323002	0.272197	0.33206	0.268686	0.315093	0.243643	0.29668	0.322687	0.312606	0.335551	0.334531	0.290725	0.279735	0.349759	0.285779	0.341559	0.246759	0.281986	0.320508	0.261221	0.283054	0.309564	0.325385	0.302633	0.260625	0.30974	0.290248
0	ENSG00000214097	SMCO1	0.297715	0.303811	0.261313	0.251392	0.223166	0.306404	0.247232	0.312004	0.257152	0.320773	0.297635	0.318116	0.287474	0.242496	0.278178	0.352807	0.255952	0.241871	0.257408	0.270385	0.333829	0.260337	0.328117	0.22171	0.251616	0.219694	0.292099	0.306996	0.288306	0.333957	0.339542	0.227759	0.245056	0.330853	0.24904	0.305284	0.246528	0.219022	0.253632	0.249376	0.285122	0.242544	0.299059	0.303379	0.229775	0.289987	0.270705
0	ENSG00000186792	HYAL3	0.171651	0.151775	0.14415	0.148651	0.121993	0.153111	0.137817	0.163515	0.134778	0.165815	0.158594	0.14729	0.16994	0.118795	0.139259	0.194082	0.132967	0.148901	0.139722	0.1257	0.158515	0.13793	0.160332	0.130475	0.158669	0.1339	0.159643	0.156544	0.150053	0.152725	0.168606	0.144057	0.129844	0.163714	0.133668	0.168846	0.127952	0.119015	0.153098	0.128703	0.138681	0.142946	0.157274	0.141732	0.130719	0.141942	0.124909
0	ENSG00000256453	DND1	0.0906746	0.0958333	0.0799603	0.0853175	0.0623016	0.0781746	0.0694444	0.104762	0.0974206	0.129563	0.0855159	0.100992	0.10119	0.0712302	0.0849206	0.133135	0.0694444	0.0904762	0.072619	0.0553571	0.085119	0.0375	0.0922619	0.0638889	0.0994048	0.0638889	0.0904762	0.0940476	0.0833333	0.10119	0.0994048	0.097619	0.0831349	0.122421	0.0763889	0.097619	0.0710317	0.085119	0.0978175	0.0710317	0.081746	0.0853175	0.097619	0.0797619	0.0638889	0.094246	0.0835317
0	ENSG00000260458	KCNJ18	0.30492	0.32828	0.27624	0.303833	0.187147	0.294355	0.295614	0.314817	0.21045	0.288253	0.307933	0.322178	0.341857	0.284268	0.219203	0.337815	0.260355	0.276182	0.235564	0.326945	0.344699	0.202956	0.341743	0.266762	0.311194	0.245938	0.281979	0.318078	0.310774	0.297616	0.329367	0.282342	0.185584	0.353204	0.288253	0.328337	0.240503	0.233924	0.335031	0.254996	0.232666	0.310526	0.330873	0.292124	0.255835	0.297674	0.269546
0	ENSG00000234602	MCIDAS	0.163883	0.163532	0.144054	0.155335	0.117317	0.14709	0.134209	0.139024	0.145564	0.159093	0.141549	0.151387	0.172234	0.124951	0.139463	0.182927	0.123199	0.147379	0.145899	0.127179	0.167344	0.118191	0.167257	0.126716	0.147309	0.123171	0.14842	0.166731	0.165735	0.166903	0.173279	0.144504	0.13773	0.166569	0.14245	0.16725	0.117612	0.12954	0.155002	0.13352	0.134972	0.140732	0.161176	0.147238	0.133034	0.148259	0.13353
0	ENSG00000189184	PCDH18	0.198586	0.196381	0.173816	0.187587	0.158273	0.188665	0.182264	0.20553	0.171603	0.198405	0.190264	0.183374	0.199483	0.160691	0.182319	0.226647	0.165171	0.192539	0.183445	0.165714	0.213813	0.161187	0.207168	0.173737	0.198594	0.17639	0.19546	0.19661	0.193027	0.194909	0.208247	0.186626	0.176068	0.208207	0.175572	0.207987	0.158242	0.160391	0.196051	0.173981	0.178028	0.187366	0.205578	0.179398	0.171777	0.184807	0.169218
0	ENSG00000184307	ZDHHC23	0.246892	0.226647	0.22131	0.229895	0.185388	0.219216	0.217953	0.2384	0.208101	0.240108	0.260501	0.235105	0.23845	0.204028	0.219924	0.270838	0.234272	0.214718	0.212849	0.200475	0.245419	0.224392	0.245729	0.194041	0.22983	0.2104	0.216434	0.240431	0.226798	0.240366	0.247065	0.237644	0.204589	0.265578	0.209766	0.244744	0.18773	0.203696	0.237275	0.213694	0.202623	0.234101	0.24365	0.228317	0.198805	0.230662	0.212511
0	ENSG00000117122	MFAP2	0.187055	0.17858	0.107679	0.165435	0.124164	0.16079	0.162319	0.18179	0.120037	0.188976	0.162181	0.178196	0.159185	0.147443	0.126894	0.205451	0.177307	0.155557	0.104819	0.157892	0.185106	0.117693	0.171141	0.166699	0.146942	0.115076	0.169076	0.180365	0.153379	0.160736	0.183976	0.147628	0.130936	0.175719	0.125239	0.171445	0.118988	0.122526	0.173703	0.125878	0.123259	0.13329	0.162041	0.146201	0.112948	0.138474	0.156764
0	ENSG00000240303	ACAD11	0.132724	0.143274	0.113428	0.125245	0.0983198	0.127188	0.121859	0.15865	0.106983	0.120198	0.162782	0.116748	0.124238	0.105887	0.110387	0.135267	0.12255	0.124683	0.108821	0.120752	0.145111	0.113568	0.13197	0.102463	0.122028	0.104492	0.125705	0.130247	0.122059	0.125894	0.134553	0.114205	0.104647	0.131159	0.0973613	0.131981	0.100695	0.109623	0.122466	0.108067	0.100484	0.11921	0.138991	0.114449	0.10345	0.128681	0.151676
0	ENSG00000244067	GSTA2	0.0104167	0.0208333	0.0104167	0.0104167	0.0104167	0.0104167	0.0208333	0.0104167	0.0208333	0.03125	0.03125	0.0104167	0.0104167	0.0104167	0.0104167	0.03125	0.0104167	0.0104167	0	0.0104167	0.0208333	0.03125	0.0208333	0.0104167	0.0104167	0.0104167	0.0208333	0.0208333	0.0104167	0.0104167	0.0208333	0.0104167	0.0208333	0.03125	0.0104167	0.0104167	0.0104167	0.0104167	0.0104167	0.0104167	0.0104167	0.0104167	0.0104167	0.0104167	0.0104167	0.0104167	0.0208333
0	ENSG00000073417	PDE8A	0.1875	0.1875	0.15625	0.125	0.109375	0.109375	0.140625	0.1875	0.125	0.203125	0.140625	0.140625	0.15625	0.109375	0.109375	0.171875	0.109375	0.140625	0.140625	0.09375	0.140625	0.140625	0.15625	0.078125	0.15625	0.078125	0.125	0.1875	0.171875	0.203125	0.203125	0.15625	0.078125	0.171875	0.078125	0.1875	0.09375	0.140625	0.15625	0.140625	0.109375	0.09375	0.171875	0.140625	0.078125	0.15625	0.140625
1	ENSG00000124766	SOX4	0.291261	0.244675	0.209132	0.267226	0.162414	0.286257	0.265689	0.293788	0.240426	0.249035	0.261393	0.248218	0.26451	0.227709	0.239551	0.30234	0.208231	0.267404	0.235985	0.27401	0.280164	0.216614	0.280496	0.237926	0.259438	0.208062	0.276804	0.266928	0.280931	0.276982	0.283207	0.261713	0.230355	0.285723	0.246536	0.296361	0.177775	0.239786	0.247867	0.206732	0.223642	0.246731	0.290603	0.246489	0.190975	0.236666	0.213534
0	ENSG00000179630	LACC1	0.171855	0.16507	0.153017	0.124601	0.12939	0.160999	0.176564	0.199792	0.167146	0.131306	0.184148	0.18319	0.19181	0.158126	0.157328	0.217193	0.155252	0.15605	0.13394	0.166746	0.205939	0.133222	0.169381	0.1875	0.171695	0.153017	0.191571	0.185824	0.16962	0.197557	0.191571	0.110233	0.159962	0.199952	0.142321	0.162436	0.110073	0.103688	0.188937	0.145195	0.176006	0.18319	0.186861	0.16531	0.140086	0.16962	0.175128
0	ENSG00000171819	ANGPTL7	0.163009	0.17439	0.131823	0.143166	0.109596	0.151885	0.150597	0.162614	0.140832	0.178108	0.175894	0.144381	0.156557	0.124865	0.137152	0.19401	0.134069	0.136704	0.121158	0.142343	0.182962	0.16368	0.182441	0.124662	0.155062	0.119429	0.170174	0.17421	0.150683	0.161798	0.183431	0.14924	0.145383	0.185349	0.137691	0.166428	0.115452	0.131201	0.152512	0.128741	0.139371	0.143601	0.159843	0.149152	0.12564	0.155923	0.157277
1	ENSG00000196338	NLGN3	0.243895	0.246246	0.209631	0.218118	0.165913	0.234241	0.210421	0.242851	0.203649	0.262715	0.330139	0.224556	0.333602	0.19391	0.215067	0.321799	0.255211	0.219086	0.197158	0.209451	0.253636	0.149705	0.259891	0.194872	0.235541	0.186602	0.196549	0.249416	0.229809	0.246219	0.264479	0.21384	0.205045	0.342664	0.205696	0.253049	0.180398	0.204119	0.223206	0.202857	0.209682	0.219222	0.239635	0.217881	0.190287	0.236247	0.21857
0	ENSG00000105509	HAS1	0.00925926	0	0	0.00925926	0.00925926	0.00925926	0.00925926	0.00925926	0.00925926	0.0185185	0.00925926	0.0185185	0.00925926	0.00925926	0.0277778	0.00925926	0.037037	0.00925926	0.00925926	0.00925926	0.00925926	0.00925926	0.00925926	0	0	0.00925926	0.00925926	0.00925926	0.00925926	0.00925926	0.00925926	0.00925926	0.00925926	0.0185185	0.00925926	0.00925926	0.00925926	0.00925926	0.00925926	0.00925926	0.00925926	0.00925926	0.00925926	0.00925926	0.00925926	0.00925926	0.00925926
0	ENSG00000170961	HAS2	0.00925926	0	0	0.00925926	0.00925926	0.00925926	0.00925926	0.00925926	0.00925926	0.0185185	0.00925926	0.0185185	0.00925926	0.00925926	0.0277778	0.00925926	0.037037	0.00925926	0.00925926	0.00925926	0.00925926	0.00925926	0.00925926	0	0	0.00925926	0.00925926	0.00925926	0.00925926	0.00925926	0.00925926	0.00925926	0.00925926	0.0185185	0.00925926	0.00925926	0.00925926	0.00925926	0.00925926	0.00925926	0.00925926	0.00925926	0.00925926	0.00925926	0.00925926	0.00925926	0.00925926
0	ENSG00000166920	C15orf48	0.144739	0.160168	0.118549	0.126722	0.099423	0.144723	0.147153	0.145946	0.134895	0.172901	0.157367	0.117726	0.123329	0.110921	0.105908	0.186082	0.115253	0.140706	0.10838	0.121058	0.165956	0.162027	0.169855	0.113013	0.137145	0.110828	0.159324	0.164638	0.138152	0.148007	0.171173	0.125495	0.128322	0.174902	0.114356	0.142687	0.116195	0.115557	0.136755	0.122339	0.116779	0.126387	0.141443	0.120926	0.112044	0.134043	0.143244
0	ENSG00000120949	TNFRSF8	0.126554	0.12238	0.0983997	0.116043	0.0734265	0.107463	0.0994963	0.130655	0.0919381	0.118721	0.0964199	0.102592	0.118094	0.0921773	0.0977306	0.136266	0.10261	0.105664	0.109034	0.0981773	0.130887	0.094578	0.129311	0.0908576	0.118654	0.0817322	0.114112	0.124998	0.11452	0.133318	0.130537	0.106656	0.0953991	0.129058	0.0929611	0.122917	0.0897797	0.0973825	0.119942	0.0961221	0.11436	0.118994	0.118127	0.111821	0.0913342	0.117825	0.0993579
0	ENSG00000185652	NTF3	0.322192	0.299995	0.277441	0.26241	0.225864	0.300847	0.296551	0.314031	0.276786	0.339285	0.305727	0.28322	0.285318	0.248441	0.252517	0.374423	0.309289	0.259178	0.299999	0.279263	0.323042	0.294977	0.310827	0.245594	0.316406	0.245792	0.320266	0.3072	0.302039	0.353654	0.334509	0.228898	0.253423	0.352994	0.267868	0.307157	0.201549	0.232986	0.299256	0.248737	0.282861	0.300503	0.31106	0.301963	0.236878	0.327268	0.276085
0	ENSG00000102970	CCL17	0.0843434	0.0661616	0.0813131	0.0843434	0.060101	0.0722222	0.0661616	0.0691919	0.089899	0.0681818	0.060101	0.0691919	0.0631313	0.0782828	0.0863636	0.0742424	0.0631313	0.0661616	0.0722222	0.0722222	0.0843434	0.0631313	0.0722222	0.0691919	0.0722222	0.0631313	0.0782828	0.0813131	0.0691919	0.0782828	0.0843434	0.060101	0.089899	0.0686869	0.0782828	0.0843434	0.0661616	0.060101	0.0752525	0.0782828	0.0873737	0.0868687	0.0813131	0.0691919	0.0691919	0.0722222	0.0772727
1	ENSG00000058668	ATP2B4	0.350867	0.35076	0.300181	0.317539	0.230824	0.323447	0.29327	0.34551	0.292798	0.345973	0.36192	0.339012	0.362135	0.284207	0.301839	0.381358	0.37081	0.290123	0.296852	0.291158	0.357126	0.266761	0.371433	0.284395	0.346536	0.25989	0.321637	0.338076	0.328943	0.356802	0.368506	0.299218	0.288651	0.359714	0.295322	0.371679	0.259193	0.290025	0.324751	0.282467	0.289192	0.321353	0.347927	0.315387	0.271273	0.330154	0.309476
1	ENSG00000150768	DLAT	0.245942	0.244286	0.167412	0.206459	0.132765	0.233112	0.21153	0.253936	0.171701	0.226612	0.227514	0.245762	0.23535	0.134241	0.173957	0.268297	0.162199	0.175482	0.165042	0.148435	0.249907	0.173895	0.243842	0.181278	0.229329	0.156442	0.2308	0.238698	0.234776	0.23881	0.259181	0.234827	0.177566	0.265165	0.164848	0.265637	0.15884	0.181611	0.202686	0.145973	0.203757	0.21691	0.230332	0.195148	0.151265	0.222975	0.22771
0	ENSG00000213398	LCAT	0.181553	0.184405	0.143166	0.158649	0.119647	0.163358	0.161276	0.170467	0.144789	0.19008	0.168019	0.16378	0.164478	0.137692	0.131411	0.204838	0.157252	0.157616	0.152045	0.135519	0.182886	0.144396	0.191718	0.140727	0.175169	0.129988	0.184432	0.179786	0.163436	0.168634	0.202905	0.172016	0.145168	0.18283	0.131892	0.192982	0.150913	0.176277	0.176411	0.1431	0.144846	0.150732	0.171021	0.149005	0.140373	0.160404	0.159938
0	ENSG00000089123	TASP1	0.295304	0.307904	0.268329	0.285351	0.197229	0.291005	0.288013	0.294533	0.251421	0.268099	0.311732	0.238313	0.202506	0.18028	0.270151	0.328066	0.148174	0.273618	0.256907	0.272349	0.322361	0.303421	0.316431	0.267563	0.291775	0.260637	0.313161	0.325219	0.301111	0.305449	0.324521	0.276592	0.288932	0.313227	0.275256	0.297034	0.22178	0.23055	0.229952	0.279587	0.265842	0.276807	0.293191	0.29269	0.271498	0.290079	0.293445
0	ENSG00000154342	WNT3A	0.247755	0.247928	0.221834	0.233894	0.201959	0.239991	0.236522	0.253261	0.226419	0.306294	0.310388	0.329189	0.306165	0.230343	0.235882	0.295085	0.272352	0.229129	0.222153	0.235457	0.25401	0.218638	0.259001	0.218538	0.237996	0.200464	0.233647	0.245275	0.235662	0.257196	0.259159	0.220825	0.222236	0.339355	0.229546	0.265122	0.206789	0.233427	0.233734	0.217289	0.215059	0.226165	0.246725	0.23466	0.22254	0.236047	0.224611
0	ENSG00000110852	CLEC2B	0.132352	0.157745	0.10504	0.11904	0.0975077	0.123268	0.14362	0.131038	0.138077	0.18066	0.177264	0.125388	0.12424	0.106784	0.116001	0.189996	0.11234	0.119258	0.0803675	0.112638	0.16122	0.172725	0.162251	0.104795	0.119866	0.100739	0.147465	0.159615	0.124021	0.137882	0.165951	0.124873	0.133643	0.175996	0.116958	0.138609	0.100408	0.107967	0.117818	0.108964	0.109024	0.108727	0.129472	0.124391	0.104736	0.123982	0.148442
1	ENSG00000152495	CAMK4	0.277484	0.269713	0.245271	0.274426	0.187817	0.273069	0.249072	0.293999	0.250425	0.308451	0.297352	0.270964	0.295726	0.209755	0.246585	0.330223	0.24039	0.254519	0.231869	0.249919	0.303466	0.257961	0.307039	0.234091	0.272441	0.230023	0.273352	0.29667	0.269909	0.286651	0.315304	0.242217	0.235112	0.309212	0.241517	0.296113	0.196473	0.233798	0.279763	0.244009	0.235274	0.284171	0.288647	0.258473	0.224367	0.267294	0.242188
1	ENSG00000215045	GRID2IP	0.491193	0.58267	0.49517	0.529545	0.409091	0.517045	0.50767	0.578125	0.516193	0.560795	0.589773	0.51392	0.550568	0.499148	0.497443	0.63125	0.550284	0.50767	0.548295	0.529545	0.58892	0.48267	0.58892	0.450568	0.56392	0.380966	0.456818	0.624148	0.617045	0.625	0.604545	0.502273	0.455966	0.594886	0.521023	0.625	0.437216	0.449716	0.599148	0.478693	0.472443	0.500568	0.605398	0.573295	0.440341	0.525568	0.468466
0	ENSG00000078237	TIGAR	0.182576	0.174963	0.153343	0.166906	0.136455	0.174285	0.167553	0.152411	0.149171	0.190283	0.185659	0.166957	0.161285	0.146712	0.150342	0.202179	0.167588	0.15995	0.130293	0.150382	0.176594	0.136077	0.173396	0.130029	0.159778	0.13537	0.173911	0.1793	0.172889	0.177377	0.188158	0.179327	0.146026	0.174557	0.150043	0.191139	0.12943	0.149868	0.144291	0.160373	0.164732	0.170562	0.175559	0.154184	0.146305	0.170815	0.136704
1	ENSG00000128394	APOBEC3F	0.219574	0.219278	0.201642	0.200882	0.185413	0.221039	0.222562	0.215104	0.197863	0.204931	0.208061	0.206319	0.215181	0.201385	0.194604	0.229025	0.203751	0.203668	0.184863	0.207201	0.22367	0.215635	0.227173	0.193999	0.21195	0.189457	0.210266	0.225296	0.207931	0.225088	0.227192	0.201758	0.190632	0.208956	0.199281	0.215897	0.197733	0.198314	0.210479	0.200674	0.203248	0.204467	0.21313	0.209246	0.202822	0.214736	0.222877
0	ENSG00000254470	AP5B1	0.176865	0.15776	0.126897	0.156405	0.0922669	0.139691	0.135199	0.170682	0.118946	0.146117	0.147954	0.13485	0.15091	0.127298	0.123505	0.182747	0.134772	0.145025	0.112338	0.118866	0.149727	0.112151	0.154863	0.112506	0.157044	0.101596	0.146232	0.144343	0.138454	0.164269	0.158558	0.133852	0.110617	0.146657	0.113137	0.171809	0.0990708	0.109148	0.159191	0.111342	0.121111	0.14871	0.156758	0.141959	0.0976185	0.159161	0.122964
0	ENSG00000124701	APOBEC2	0.0138889	0.0208333	0.0138889	0.0138889	0.00694444	0.0138889	0.00694444	0.0208333	0.0277778	0.0277778	0.00694444	0.0277778	0.0208333	0.00694444	0.0277778	0.0277778	0.00694444	0.0208333	0.0208333	0	0.0208333	0	0.0208333	0.0138889	0.0208333	0.0138889	0.0208333	0.0208333	0.0208333	0.0208333	0.0208333	0.0208333	0.0277778	0.0277778	0.0138889	0.0208333	0.0138889	0.0208333	0.0138889	0.0138889	0.0138889	0.0138889	0.0208333	0.0208333	0.0138889	0.0138889	0.0138889
0	ENSG00000125843	AP5S1	0.107143	0.107143	0.0892857	0.0714286	0.0535714	0.107143	0.107143	0.107143	0.107143	0.196429	0.196429	0.160714	0.214286	0.0892857	0.0892857	0.196429	0.160714	0.107143	0.0892857	0.0892857	0.107143	0.107143	0.107143	0.0892857	0.107143	0.0892857	0.107143	0.125	0.107143	0.107143	0.142857	0.160714	0.0892857	0.160714	0.0892857	0.107143	0.107143	0.0892857	0.0892857	0.0892857	0.0892857	0.107143	0.0892857	0.0892857	0.0892857	0.107143	0.0892857
0	ENSG00000053770	AP5M1	0.107143	0.107143	0.0892857	0.0714286	0.0535714	0.107143	0.107143	0.107143	0.107143	0.196429	0.196429	0.160714	0.214286	0.0892857	0.0892857	0.196429	0.160714	0.107143	0.0892857	0.0892857	0.107143	0.107143	0.107143	0.0892857	0.107143	0.0892857	0.107143	0.125	0.107143	0.107143	0.142857	0.160714	0.0892857	0.160714	0.0892857	0.107143	0.107143	0.0892857	0.0892857	0.0892857	0.0892857	0.107143	0.0892857	0.0892857	0.0892857	0.107143	0.0892857
0	ENSG00000101188	NTSR1	0.130072	0.121669	0.110924	0.133613	0.0989796	0.127371	0.118667	0.131273	0.121068	0.147359	0.128812	0.115066	0.12587	0.131152	0.113926	0.15036	0.139556	0.110024	0.103721	0.140756	0.143157	0.115066	0.140756	0.118968	0.144298	0.113565	0.131212	0.138055	0.123409	0.136014	0.132713	0.116867	0.117467	0.145858	0.137755	0.136615	0.0986795	0.10072	0.147959	0.118667	0.110264	0.130072	0.12467	0.12401	0.115066	0.130372	0.12377
0	ENSG00000160505	NLRP4	0.135078	0.13199	0.108932	0.105898	0.0716023	0.126062	0.111023	0.128445	0.0979555	0.124043	0.109526	0.112192	0.116803	0.0971288	0.100081	0.144326	0.101634	0.109496	0.110814	0.1052	0.134791	0.107326	0.136143	0.101842	0.131607	0.0959026	0.128649	0.128533	0.121445	0.13956	0.133969	0.108788	0.0916536	0.136428	0.0955871	0.134732	0.0945614	0.101792	0.124715	0.102601	0.116482	0.127487	0.13436	0.119705	0.09555	0.123023	0.108402
1	ENSG00000102468	HTR2A	0.260159	0.254719	0.222578	0.244185	0.188383	0.248645	0.235642	0.259251	0.272883	0.301475	0.236112	0.22634	0.244098	0.207223	0.207904	0.29833	0.284282	0.238011	0.227324	0.232124	0.261878	0.236982	0.268981	0.214576	0.254086	0.20984	0.2546	0.250899	0.247743	0.26923	0.268074	0.221961	0.213387	0.25748	0.215169	0.262815	0.205169	0.213499	0.251561	0.224193	0.227548	0.240414	0.261156	0.231918	0.205492	0.243347	0.233099
[truncated: 327 more rows]
[truncated: 84 more columns]
