# Supplementary material for: Tissue-wide cell-specific proteogenomic modeling reveals novel candidate risk genes in autism spectrum disorders
Source: NPJ Syst Biol Appl. 2022 Sep 6;8:31. doi: 10.1038/s41540-022-00243-8 (PMC9448731; doi:10.1038/s41540-022-00243-8)
Supplement: Supplementary file 4 — Supplementary Table 3 [file 41540_2022_243_MOESM4_ESM.xlsx]

## Sheet: Sheet1
A1C						AMY							STC							MFC							DFC						OFC						ITC						HIP
ASD Risk	ID	Gene	P-val			ASD Risk	ID	Gene	P-val				ASD Risk	ID	Gene	P-val				ASD Risk	ID	Gene	P-val				ASD Risk	ID	Gene	P-val			ASD Risk	ID	Gene	P-val			ASD Risk	ID	Gene	P-val			ASD Risk	ID	Gene	P-val
1	ENSG00000000460	C1orf112	0.000584698			1	ENSG00000000460	C1orf112	6.67685e-08				1	ENSG00000000460	C1orf112	0.000211376				1	ENSG00000000460	C1orf112	0.000829335				1	ENSG00000000460	C1orf112	0.00620541			1	ENSG00000000460	C1orf112	0.000532418			1	ENSG00000000460	C1orf112	0.00118013			1	ENSG00000000460	C1orf112	3.59849e-06
0	ENSG00000001630	CYP51A1	0.0249935			0	ENSG00000001630	CYP51A1	0.000943325				0	ENSG00000001630	CYP51A1	0.0579179				0	ENSG00000001630	CYP51A1	0.00141907				0	ENSG00000001630	CYP51A1	0.00862129			0	ENSG00000001630	CYP51A1	0.013659			0	ENSG00000001630	CYP51A1	0.52569			0	ENSG00000001630	CYP51A1	0.00778935
0	ENSG00000002726	AOC1	0.652528			0	ENSG00000002726	AOC1	0.867998				0	ENSG00000002726	AOC1	0.779577				0	ENSG00000002726	AOC1	0.274909				0	ENSG00000002726	AOC1	0.223327			0	ENSG00000002726	AOC1	0.634072			0	ENSG00000002726	AOC1	0.120968			0	ENSG00000002726	AOC1	0.0557951
1	ENSG00000005379	TSPOAP1	0.000262151			1	ENSG00000005379	TSPOAP1	9.79084e-06				1	ENSG00000005379	TSPOAP1	6.15092e-07				1	ENSG00000005379	TSPOAP1	5.9925e-06				1	ENSG00000005379	TSPOAP1	1.11281e-05			1	ENSG00000005379	TSPOAP1	2.85987e-08			1	ENSG00000005379	TSPOAP1	1.14597e-06			1	ENSG00000005379	TSPOAP1	0.000206871
0	ENSG00000006116	CACNG3	4.49415e-06			0	ENSG00000006116	CACNG3	5.1134e-08				0	ENSG00000006116	CACNG3	1.9334e-06				0	ENSG00000006116	CACNG3	5.65676e-07				0	ENSG00000006116	CACNG3	3.19623e-08			0	ENSG00000006116	CACNG3	7.49726e-07			0	ENSG00000006116	CACNG3	0.000124089			0	ENSG00000006116	CACNG3	4.32385e-07
0	ENSG00000006831	ADIPOR2	0.0188152			0	ENSG00000006831	ADIPOR2	0.022411				0	ENSG00000006831	ADIPOR2	0.765427				0	ENSG00000006831	ADIPOR2	0.101115				0	ENSG00000006831	ADIPOR2	0.196178			0	ENSG00000006831	ADIPOR2	0.00554462			0	ENSG00000006831	ADIPOR2	0.735672			0	ENSG00000006831	ADIPOR2	0.147836
0	ENSG00000007080	CCDC124	0.368072			0	ENSG00000007080	CCDC124	0.819737				0	ENSG00000007080	CCDC124	0.584422				0	ENSG00000007080	CCDC124	0.611762				0	ENSG00000007080	CCDC124	0.591123			0	ENSG00000007080	CCDC124	0.2639			0	ENSG00000007080	CCDC124	0.67907			0	ENSG00000007080	CCDC124	0.13119
1	ENSG00000007314	SCN4A	0.00269017			1	ENSG00000007314	SCN4A	0.449502				1	ENSG00000007314	SCN4A	0.182954				1	ENSG00000007314	SCN4A	0.134169				1	ENSG00000007314	SCN4A	0.764869			1	ENSG00000007314	SCN4A	0.0469847			1	ENSG00000007314	SCN4A	0.168787			1	ENSG00000007314	SCN4A	0.000144863
1	ENSG00000007372	PAX6	0.818272			1	ENSG00000007372	PAX6	3.77127e-08				1	ENSG00000007372	PAX6	0.272459				1	ENSG00000007372	PAX6	0.0475568				1	ENSG00000007372	PAX6	0.184074			1	ENSG00000007372	PAX6	0.0866117			1	ENSG00000007372	PAX6	0.816138			1	ENSG00000007372	PAX6	1.49633e-05
0	ENSG00000007516	BAIAP3	0.000111111			0	ENSG00000007516	BAIAP3	0.000127357				0	ENSG00000007516	BAIAP3	0.0007208				0	ENSG00000007516	BAIAP3	0.00567303				0	ENSG00000007516	BAIAP3	0.000411052			0	ENSG00000007516	BAIAP3	0.000166385			0	ENSG00000007516	BAIAP3	0.00257184			0	ENSG00000007516	BAIAP3	0.251131
0	ENSG00000007866	TEAD3	0.307192			0	ENSG00000007866	TEAD3	0.203318				0	ENSG00000007866	TEAD3	0.917746				0	ENSG00000007866	TEAD3	0.498258				0	ENSG00000007866	TEAD3	0.59043			0	ENSG00000007866	TEAD3	0.404565			0	ENSG00000007866	TEAD3	0.443032			0	ENSG00000007866	TEAD3	0.0173296
0	ENSG00000008256	CYTH3	0.165642			0	ENSG00000008256	CYTH3	0.715441				0	ENSG00000008256	CYTH3	0.419611				0	ENSG00000008256	CYTH3	0.521508				0	ENSG00000008256	CYTH3	0.927285			0	ENSG00000008256	CYTH3	0.808136			0	ENSG00000008256	CYTH3	0.312777			0	ENSG00000008256	CYTH3	0.315064
1	ENSG00000008277	ADAM22	0.0024669			1	ENSG00000008277	ADAM22	0.00931578				1	ENSG00000008277	ADAM22	0.000440754				1	ENSG00000008277	ADAM22	0.00146529				1	ENSG00000008277	ADAM22	0.000542845			1	ENSG00000008277	ADAM22	0.00122034			1	ENSG00000008277	ADAM22	0.00262859			1	ENSG00000008277	ADAM22	0.00113438
0	ENSG00000008323	PLEKHG6	0.582408			0	ENSG00000008323	PLEKHG6	0.42659				0	ENSG00000008323	PLEKHG6	0.9812				0	ENSG00000008323	PLEKHG6	0.957599				0	ENSG00000008323	PLEKHG6	0.283637			0	ENSG00000008323	PLEKHG6	0.0976866			0	ENSG00000008323	PLEKHG6	0.0077276			0	ENSG00000008323	PLEKHG6	0.0177301
0	ENSG00000008513	ST3GAL1	6.97593e-09			0	ENSG00000008513	ST3GAL1	0.257388				0	ENSG00000008513	ST3GAL1	9.58798e-10				0	ENSG00000008513	ST3GAL1	6.45937e-05				0	ENSG00000008513	ST3GAL1	2.58385e-06			0	ENSG00000008513	ST3GAL1	5.4912e-06			0	ENSG00000008513	ST3GAL1	4.01549e-09			0	ENSG00000008513	ST3GAL1	2.53475e-06
0	ENSG00000009724	MASP2	0.226528			0	ENSG00000009724	MASP2	0.269653				0	ENSG00000009724	MASP2	0.0467358				0	ENSG00000009724	MASP2	0.842403				0	ENSG00000009724	MASP2	0.745592			0	ENSG00000009724	MASP2	0.900579			0	ENSG00000009724	MASP2	0.206899			0	ENSG00000009724	MASP2	0.296822
0	ENSG00000010379	SLC6A13	0.00745103			0	ENSG00000010379	SLC6A13	3.32434e-05				0	ENSG00000010379	SLC6A13	0.0289811				0	ENSG00000010379	SLC6A13	0.0728861				0	ENSG00000010379	SLC6A13	0.00575141			0	ENSG00000010379	SLC6A13	0.00180772			0	ENSG00000010379	SLC6A13	0.0161499			0	ENSG00000010379	SLC6A13	0.565653
0	ENSG00000011347	SYT7	0.000444818			0	ENSG00000011347	SYT7	0.000183681				0	ENSG00000011347	SYT7	0.0011841				0	ENSG00000011347	SYT7	0.00828989				0	ENSG00000011347	SYT7	0.00103352			0	ENSG00000011347	SYT7	0.00156987			0	ENSG00000011347	SYT7	0.00493886			0	ENSG00000011347	SYT7	0.00627006
0	ENSG00000011590	ZBTB32	0.500792			0	ENSG00000011590	ZBTB32	0.0172274				0	ENSG00000011590	ZBTB32	0.444959				0	ENSG00000011590	ZBTB32	0.301687				0	ENSG00000011590	ZBTB32	0.848361			0	ENSG00000011590	ZBTB32	0.354546			0	ENSG00000011590	ZBTB32	0.726703			0	ENSG00000011590	ZBTB32	0.534236
1	ENSG00000011677	GABRA3	0.00426145			1	ENSG00000011677	GABRA3	0.00344433				1	ENSG00000011677	GABRA3	0.0322156				1	ENSG00000011677	GABRA3	0.041294				1	ENSG00000011677	GABRA3	0.0172375			1	ENSG00000011677	GABRA3	0.00324952			1	ENSG00000011677	GABRA3	9.71068e-05			1	ENSG00000011677	GABRA3	0.266396
0	ENSG00000012124	CD22	0.00066289			0	ENSG00000012124	CD22	0.000326494				0	ENSG00000012124	CD22	4.93973e-05				0	ENSG00000012124	CD22	1.18721e-05				0	ENSG00000012124	CD22	0.015865			0	ENSG00000012124	CD22	0.00527671			0	ENSG00000012124	CD22	0.00455604			0	ENSG00000012124	CD22	0.000154775
1	ENSG00000013297	CLDN11	5.75174e-06			1	ENSG00000013297	CLDN11	7.47432e-11				1	ENSG00000013297	CLDN11	8.98831e-05				1	ENSG00000013297	CLDN11	0.000182039				1	ENSG00000013297	CLDN11	0.00127529			1	ENSG00000013297	CLDN11	0.000479878			1	ENSG00000013297	CLDN11	0.000115365			1	ENSG00000013297	CLDN11	1.24762e-06
1	ENSG00000019505	SYT13	2.85063e-05			1	ENSG00000019505	SYT13	0.118056				1	ENSG00000019505	SYT13	0.000131854				1	ENSG00000019505	SYT13	0.791449				1	ENSG00000019505	SYT13	0.129724			1	ENSG00000019505	SYT13	0.0379134			1	ENSG00000019505	SYT13	5.1102e-06			1	ENSG00000019505	SYT13	0.0924994
1	ENSG00000021574	SPAST	1.78314e-06			1	ENSG00000021574	SPAST	1.03335e-09				1	ENSG00000021574	SPAST	4.07689e-08				1	ENSG00000021574	SPAST	1.58096e-07				1	ENSG00000021574	SPAST	3.72719e-06			1	ENSG00000021574	SPAST	7.19301e-07			1	ENSG00000021574	SPAST	9.76209e-08			1	ENSG00000021574	SPAST	2.62531e-06
1	ENSG00000021645	NRXN3	7.02151e-05			1	ENSG00000021645	NRXN3	0.121579				1	ENSG00000021645	NRXN3	1.38951e-05				1	ENSG00000021645	NRXN3	1.38212e-06				1	ENSG00000021645	NRXN3	7.41807e-06			1	ENSG00000021645	NRXN3	4.60175e-06			1	ENSG00000021645	NRXN3	0.000290015			1	ENSG00000021645	NRXN3	0.00114871
1	ENSG00000022355	GABRA1	9.26767e-06			1	ENSG00000022355	GABRA1	4.72136e-05				1	ENSG00000022355	GABRA1	8.98868e-07				1	ENSG00000022355	GABRA1	1.1118e-06				1	ENSG00000022355	GABRA1	7.42973e-09			1	ENSG00000022355	GABRA1	9.75294e-07			1	ENSG00000022355	GABRA1	1.23792e-05			1	ENSG00000022355	GABRA1	1.75369e-05
0	ENSG00000026559	KCNG1	0.0694418			0	ENSG00000026559	KCNG1	0.240229				0	ENSG00000026559	KCNG1	0.0206752				0	ENSG00000026559	KCNG1	0.269969				0	ENSG00000026559	KCNG1	0.642759			0	ENSG00000026559	KCNG1	0.524509			0	ENSG00000026559	KCNG1	0.0232783			0	ENSG00000026559	KCNG1	4.78076e-06
0	ENSG00000028310	BRD9	0.000115446			0	ENSG00000028310	BRD9	4.54826e-09				0	ENSG00000028310	BRD9	3.66263e-08				0	ENSG00000028310	BRD9	1.38518e-06				0	ENSG00000028310	BRD9	4.85795e-06			0	ENSG00000028310	BRD9	0.00023984			0	ENSG00000028310	BRD9	1.74578e-07			0	ENSG00000028310	BRD9	8.91468e-09
0	ENSG00000031691	CENPQ	0.00544216			0	ENSG00000031691	CENPQ	0.00102339				0	ENSG00000031691	CENPQ	0.256341				0	ENSG00000031691	CENPQ	0.193589				0	ENSG00000031691	CENPQ	0.66204			0	ENSG00000031691	CENPQ	0.517377			0	ENSG00000031691	CENPQ	0.0233562			0	ENSG00000031691	CENPQ	0.004715
1	ENSG00000040731	CDH10	0.391149			1	ENSG00000040731	CDH10	0.063526				1	ENSG00000040731	CDH10	0.0501568				1	ENSG00000040731	CDH10	0.00920752				1	ENSG00000040731	CDH10	0.02185			1	ENSG00000040731	CDH10	0.140568			1	ENSG00000040731	CDH10	0.118139			1	ENSG00000040731	CDH10	0.820785
0	ENSG00000043591	ADRB1	3.00169e-07			0	ENSG00000043591	ADRB1	5.42978e-06				0	ENSG00000043591	ADRB1	1.75433e-10				0	ENSG00000043591	ADRB1	5.90601e-13				0	ENSG00000043591	ADRB1	1.74242e-08			0	ENSG00000043591	ADRB1	1.01188e-09			0	ENSG00000043591	ADRB1	5.06801e-13			0	ENSG00000043591	ADRB1	0.000245011
0	ENSG00000047578	KATNIP	0.917933			0	ENSG00000047578	KATNIP	0.852774				0	ENSG00000047578	KATNIP	0.0318141				0	ENSG00000047578	KATNIP	0.514806				0	ENSG00000047578	KATNIP	0.655125			0	ENSG00000047578	KATNIP	0.192765			0	ENSG00000047578	KATNIP	0.182061			0	ENSG00000047578	KATNIP	0.146693
0	ENSG00000047597	XK	0.000177947			0	ENSG00000047597	XK	0.000304859				0	ENSG00000047597	XK	1.11818e-05				0	ENSG00000047597	XK	4.06373e-05				0	ENSG00000047597	XK	4.28322e-07			0	ENSG00000047597	XK	8.35421e-05			0	ENSG00000047597	XK	0.000727452			0	ENSG00000047597	XK	0.00326863
0	ENSG00000051128	HOMER3	0.59848			0	ENSG00000051128	HOMER3	2.29565e-07				0	ENSG00000051128	HOMER3	0.000270376				0	ENSG00000051128	HOMER3	0.00549123				0	ENSG00000051128	HOMER3	0.0071429			0	ENSG00000051128	HOMER3	0.0999896			0	ENSG00000051128	HOMER3	0.0219546			0	ENSG00000051128	HOMER3	0.0857066
0	ENSG00000053501	USE1	0.0557841			0	ENSG00000053501	USE1	0.0140959				0	ENSG00000053501	USE1	0.0503713				0	ENSG00000053501	USE1	0.348476				0	ENSG00000053501	USE1	0.090112			0	ENSG00000053501	USE1	0.0105559			0	ENSG00000053501	USE1	0.00178133			0	ENSG00000053501	USE1	0.00145953
0	ENSG00000053770	AP5M1	0.975266			0	ENSG00000053770	AP5M1	0.0229352				0	ENSG00000053770	AP5M1	0.715216				0	ENSG00000053770	AP5M1	0.0542559				0	ENSG00000053770	AP5M1	0.0575534			0	ENSG00000053770	AP5M1	0.00821267			0	ENSG00000053770	AP5M1	0.903404			0	ENSG00000053770	AP5M1	0.279934
0	ENSG00000054965	FAM168A	0.792353			0	ENSG00000054965	FAM168A	0.137145				0	ENSG00000054965	FAM168A	0.701734				0	ENSG00000054965	FAM168A	0.963956				0	ENSG00000054965	FAM168A	0.533156			0	ENSG00000054965	FAM168A	0.791584			0	ENSG00000054965	FAM168A	0.608726			0	ENSG00000054965	FAM168A	0.373134
0	ENSG00000056736	IL17RB	0.0256389			0	ENSG00000056736	IL17RB	0.00014147				0	ENSG00000056736	IL17RB	0.00402532				0	ENSG00000056736	IL17RB	0.0161994				0	ENSG00000056736	IL17RB	0.0288897			0	ENSG00000056736	IL17RB	0.00254597			0	ENSG00000056736	IL17RB	0.00467815			0	ENSG00000056736	IL17RB	0.000390245
0	ENSG00000056998	GYG2	0.103897			0	ENSG00000056998	GYG2	0.228856				0	ENSG00000056998	GYG2	0.430155				0	ENSG00000056998	GYG2	0.00706006				0	ENSG00000056998	GYG2	0.25543			0	ENSG00000056998	GYG2	0.135681			0	ENSG00000056998	GYG2	0.109105			0	ENSG00000056998	GYG2	0.165289
0	ENSG00000057019	DCBLD2	0.024942			0	ENSG00000057019	DCBLD2	1.15456e-07				0	ENSG00000057019	DCBLD2	0.00243094				0	ENSG00000057019	DCBLD2	0.00876863				0	ENSG00000057019	DCBLD2	0.00287124			0	ENSG00000057019	DCBLD2	0.00061313			0	ENSG00000057019	DCBLD2	0.00200926			0	ENSG00000057019	DCBLD2	0.00457318
1	ENSG00000058404	CAMK2B	0.00330131			1	ENSG00000058404	CAMK2B	3.16358e-05				1	ENSG00000058404	CAMK2B	0.014483				1	ENSG00000058404	CAMK2B	0.000428233				1	ENSG00000058404	CAMK2B	0.000678083			1	ENSG00000058404	CAMK2B	9.65025e-06			1	ENSG00000058404	CAMK2B	0.0596329			1	ENSG00000058404	CAMK2B	0.000548374
1	ENSG00000058668	ATP2B4	0.000380773			1	ENSG00000058668	ATP2B4	0.00183465				1	ENSG00000058668	ATP2B4	0.000553965				1	ENSG00000058668	ATP2B4	3.09564e-05				1	ENSG00000058668	ATP2B4	8.95007e-05			1	ENSG00000058668	ATP2B4	3.15209e-05			1	ENSG00000058668	ATP2B4	0.00313075			1	ENSG00000058668	ATP2B4	0.122225
1	ENSG00000059588	TARBP1	0.21332			1	ENSG00000059588	TARBP1	0.0821016				1	ENSG00000059588	TARBP1	0.887449				1	ENSG00000059588	TARBP1	0.280525				1	ENSG00000059588	TARBP1	0.343668			1	ENSG00000059588	TARBP1	0.0848105			1	ENSG00000059588	TARBP1	0.535743			1	ENSG00000059588	TARBP1	0.23297
0	ENSG00000059915	PSD	0.100177			0	ENSG00000059915	PSD	8.01029e-05				0	ENSG00000059915	PSD	0.133698				0	ENSG00000059915	PSD	0.0805134				0	ENSG00000059915	PSD	0.020162			0	ENSG00000059915	PSD	0.0213505			0	ENSG00000059915	PSD	0.13425			0	ENSG00000059915	PSD	0.00194788
0	ENSG00000060762	MPC1	0.000343407			0	ENSG00000060762	MPC1	0.00121194				0	ENSG00000060762	MPC1	0.00952903				0	ENSG00000060762	MPC1	6.34669e-05				0	ENSG00000060762	MPC1	0.000995632			0	ENSG00000060762	MPC1	5.31141e-07			0	ENSG00000060762	MPC1	6.05666e-05			0	ENSG00000060762	MPC1	6.08786e-05
0	ENSG00000062524	LTK	9.13954e-06			0	ENSG00000062524	LTK	0.0902691				0	ENSG00000062524	LTK	4.30858e-05				0	ENSG00000062524	LTK	2.81866e-05				0	ENSG00000062524	LTK	5.73683e-07			0	ENSG00000062524	LTK	2.09446e-05			0	ENSG00000062524	LTK	0.000213608			0	ENSG00000062524	LTK	0.192287
0	ENSG00000064102	INTS13	1.31548e-05			0	ENSG00000064102	INTS13	3.54654e-07				0	ENSG00000064102	INTS13	0.000137652				0	ENSG00000064102	INTS13	0.000208361				0	ENSG00000064102	INTS13	5.59096e-06			0	ENSG00000064102	INTS13	0.000154157			0	ENSG00000064102	INTS13	1.5637e-05			0	ENSG00000064102	INTS13	1.67226e-05
0	ENSG00000064300	NGFR	1.09591e-05			0	ENSG00000064300	NGFR	0.586294				0	ENSG00000064300	NGFR	4.23926e-09				0	ENSG00000064300	NGFR	0.000171591				0	ENSG00000064300	NGFR	6.6061e-06			0	ENSG00000064300	NGFR	1.69725e-05			0	ENSG00000064300	NGFR	1.54379e-05			0	ENSG00000064300	NGFR	0.0653678
0	ENSG00000065923	SLC9A7	0.381479			0	ENSG00000065923	SLC9A7	0.503796				0	ENSG00000065923	SLC9A7	0.229987				0	ENSG00000065923	SLC9A7	0.8675				0	ENSG00000065923	SLC9A7	0.197499			0	ENSG00000065923	SLC9A7	0.243888			0	ENSG00000065923	SLC9A7	0.584584			0	ENSG00000065923	SLC9A7	0.291045
1	ENSG00000065989	PDE4A	0.000163795			1	ENSG00000065989	PDE4A	3.7705e-06				1	ENSG00000065989	PDE4A	0.000616058				1	ENSG00000065989	PDE4A	0.00299053				1	ENSG00000065989	PDE4A	0.000145548			1	ENSG00000065989	PDE4A	0.000922883			1	ENSG00000065989	PDE4A	0.018842			1	ENSG00000065989	PDE4A	0.00134091
1	ENSG00000066056	TIE1	0.0830059			1	ENSG00000066056	TIE1	0.30468				1	ENSG00000066056	TIE1	0.0553228				1	ENSG00000066056	TIE1	0.262049				1	ENSG00000066056	TIE1	0.165544			1	ENSG00000066056	TIE1	0.0711387			1	ENSG00000066056	TIE1	0.085489			1	ENSG00000066056	TIE1	0.778416
0	ENSG00000066777	ARFGEF1	0.00331148			0	ENSG00000066777	ARFGEF1	0.0397149				0	ENSG00000066777	ARFGEF1	0.0160095				0	ENSG00000066777	ARFGEF1	9.37205e-05				0	ENSG00000066777	ARFGEF1	0.000244506			0	ENSG00000066777	ARFGEF1	4.22759e-05			0	ENSG00000066777	ARFGEF1	0.00384233			0	ENSG00000066777	ARFGEF1	0.00277805
0	ENSG00000067248	DHX29	1.53538e-06			0	ENSG00000067248	DHX29	4.01832e-08				0	ENSG00000067248	DHX29	1.02167e-08				0	ENSG00000067248	DHX29	8.68732e-07				0	ENSG00000067248	DHX29	3.00068e-07			0	ENSG00000067248	DHX29	2.48513e-07			0	ENSG00000067248	DHX29	2.03863e-07			0	ENSG00000067248	DHX29	5.85539e-06
0	ENSG00000067533	RRP15	0.0108269			0	ENSG00000067533	RRP15	0.000164153				0	ENSG00000067533	RRP15	0.00156362				0	ENSG00000067533	RRP15	0.000303262				0	ENSG00000067533	RRP15	0.000508358			0	ENSG00000067533	RRP15	0.00320209			0	ENSG00000067533	RRP15	0.0125176			0	ENSG00000067533	RRP15	0.000306242
1	ENSG00000067715	SYT1	0.000623907			1	ENSG00000067715	SYT1	0.000761255				1	ENSG00000067715	SYT1	0.000166669				1	ENSG00000067715	SYT1	0.000281283				1	ENSG00000067715	SYT1	9.46773e-05			1	ENSG00000067715	SYT1	0.000268577			1	ENSG00000067715	SYT1	0.000539936			1	ENSG00000067715	SYT1	0.00071213
1	ENSG00000067840	PDZD4	0.555457			1	ENSG00000067840	PDZD4	0.630628				1	ENSG00000067840	PDZD4	0.830335				1	ENSG00000067840	PDZD4	0.52509				1	ENSG00000067840	PDZD4	0.352466			1	ENSG00000067840	PDZD4	0.0420798			1	ENSG00000067840	PDZD4	0.547597			1	ENSG00000067840	PDZD4	0.296786
0	ENSG00000068985	PAGE1	0.221777			0	ENSG00000068985	PAGE1	0.180074				0	ENSG00000068985	PAGE1	0.214744				0	ENSG00000068985	PAGE1	0.333635				0	ENSG00000068985	PAGE1	0.520047			0	ENSG00000068985	PAGE1	0.066			0	ENSG00000068985	PAGE1	0.268633			0	ENSG00000068985	PAGE1	0.301531
0	ENSG00000070423	RNF126	0.988881			0	ENSG00000070423	RNF126	0.153373				0	ENSG00000070423	RNF126	0.0202907				0	ENSG00000070423	RNF126	0.164036				0	ENSG00000070423	RNF126	0.354451			0	ENSG00000070423	RNF126	0.555183			0	ENSG00000070423	RNF126	0.140646			0	ENSG00000070423	RNF126	0.247545
0	ENSG00000070748	CHAT	0.000200223			0	ENSG00000070748	CHAT	0.468501				0	ENSG00000070748	CHAT	3.87593e-07				0	ENSG00000070748	CHAT	0.0115944				0	ENSG00000070748	CHAT	0.0631898			0	ENSG00000070748	CHAT	0.000234869			0	ENSG00000070748	CHAT	7.27941e-06			0	ENSG00000070748	CHAT	0.368462
1	ENSG00000070808	CAMK2A	9.78864e-09			1	ENSG00000070808	CAMK2A	1.75498e-07				1	ENSG00000070808	CAMK2A	1.3372e-07				1	ENSG00000070808	CAMK2A	1.97614e-08				1	ENSG00000070808	CAMK2A	2.25402e-08			1	ENSG00000070808	CAMK2A	1.57466e-07			1	ENSG00000070808	CAMK2A	1.74487e-07			1	ENSG00000070808	CAMK2A	5.44784e-06
0	ENSG00000070886	EPHA8	1.42158e-08			0	ENSG00000070886	EPHA8	0.0323205				0	ENSG00000070886	EPHA8	3.00287e-08				0	ENSG00000070886	EPHA8	0.901957				0	ENSG00000070886	EPHA8	0.093527			0	ENSG00000070886	EPHA8	0.17632			0	ENSG00000070886	EPHA8	0.00010821			0	ENSG00000070886	EPHA8	0.0175346
0	ENSG00000070985	TRPM5	0.116413			0	ENSG00000070985	TRPM5	0.125834				0	ENSG00000070985	TRPM5	0.542788				0	ENSG00000070985	TRPM5	0.142186				0	ENSG00000070985	TRPM5	0.217004			0	ENSG00000070985	TRPM5	0.378219			0	ENSG00000070985	TRPM5	0.118885			0	ENSG00000070985	TRPM5	0.537035
0	ENSG00000071203	MS4A12	0.2778			0	ENSG00000071203	MS4A12	0.399234				0	ENSG00000071203	MS4A12	0.432994				0	ENSG00000071203	MS4A12	0.224917				0	ENSG00000071203	MS4A12	0.248977			0	ENSG00000071203	MS4A12	0.651712			0	ENSG00000071203	MS4A12	0.190517			0	ENSG00000071203	MS4A12	0.294504
0	ENSG00000071991	CDH19	4.829e-05			0	ENSG00000071991	CDH19	2.23521e-05				0	ENSG00000071991	CDH19	0.000356191				0	ENSG00000071991	CDH19	0.000396279				0	ENSG00000071991	CDH19	0.00146866			0	ENSG00000071991	CDH19	0.0456601			0	ENSG00000071991	CDH19	2.64271e-05			0	ENSG00000071991	CDH19	8.86497e-06
0	ENSG00000072041	SLC6A15	0.00415969			0	ENSG00000072041	SLC6A15	0.934082				0	ENSG00000072041	SLC6A15	0.003509				0	ENSG00000072041	SLC6A15	0.143606				0	ENSG00000072041	SLC6A15	0.111998			0	ENSG00000072041	SLC6A15	0.01257			0	ENSG00000072041	SLC6A15	0.00787224			0	ENSG00000072041	SLC6A15	0.0428638
1	ENSG00000072071	ADGRL1	0.305787			1	ENSG00000072071	ADGRL1	0.671375				1	ENSG00000072071	ADGRL1	0.052177				1	ENSG00000072071	ADGRL1	0.458162				1	ENSG00000072071	ADGRL1	0.679448			1	ENSG00000072071	ADGRL1	0.498702			1	ENSG00000072071	ADGRL1	0.0962603			1	ENSG00000072071	ADGRL1	0.424149
0	ENSG00000072133	RPS6KA6	0.0227065			0	ENSG00000072133	RPS6KA6	0.000483629				0	ENSG00000072133	RPS6KA6	0.123738				0	ENSG00000072133	RPS6KA6	0.000561974				0	ENSG00000072133	RPS6KA6	0.010073			0	ENSG00000072133	RPS6KA6	0.000463563			0	ENSG00000072133	RPS6KA6	0.0163084			0	ENSG00000072133	RPS6KA6	0.00010886
0	ENSG00000072315	TRPC5	0.422895			0	ENSG00000072315	TRPC5	0.273557				0	ENSG00000072315	TRPC5	0.148221				0	ENSG00000072315	TRPC5	0.092234				0	ENSG00000072315	TRPC5	0.302235			0	ENSG00000072315	TRPC5	0.088181			0	ENSG00000072315	TRPC5	0.61966			0	ENSG00000072315	TRPC5	0.891317
0	ENSG00000073417	PDE8A	9.54558e-06			0	ENSG00000073417	PDE8A	1.15703e-05				0	ENSG00000073417	PDE8A	5.07032e-06				0	ENSG00000073417	PDE8A	9.54574e-06				0	ENSG00000073417	PDE8A	0.00385531			0	ENSG00000073417	PDE8A	5.55567e-05			0	ENSG00000073417	PDE8A	3.20754e-05			0	ENSG00000073417	PDE8A	1.20873e-05
1	ENSG00000075043	KCNQ2	0.164734			1	ENSG00000075043	KCNQ2	0.00130773				1	ENSG00000075043	KCNQ2	0.0374025				1	ENSG00000075043	KCNQ2	0.504635				1	ENSG00000075043	KCNQ2	0.980492			1	ENSG00000075043	KCNQ2	0.51656			1	ENSG00000075043	KCNQ2	0.135996			1	ENSG00000075043	KCNQ2	0.00970341
0	ENSG00000075275	CELSR1	0.0569677			0	ENSG00000075275	CELSR1	3.89564e-09				0	ENSG00000075275	CELSR1	0.00279113				0	ENSG00000075275	CELSR1	0.0622173				0	ENSG00000075275	CELSR1	0.160367			0	ENSG00000075275	CELSR1	0.154457			0	ENSG00000075275	CELSR1	0.00146809			0	ENSG00000075275	CELSR1	9.16517e-06
0	ENSG00000076770	MBNL3	0.552289			0	ENSG00000076770	MBNL3	0.000921009				0	ENSG00000076770	MBNL3	0.832517				0	ENSG00000076770	MBNL3	0.206577				0	ENSG00000076770	MBNL3	0.448813			0	ENSG00000076770	MBNL3	0.160983			0	ENSG00000076770	MBNL3	0.802375			0	ENSG00000076770	MBNL3	0.0770484
1	ENSG00000077063	CTTNBP2	0.000144872			1	ENSG00000077063	CTTNBP2	0.0685749				1	ENSG00000077063	CTTNBP2	5.17334e-06				1	ENSG00000077063	CTTNBP2	0.00186184				1	ENSG00000077063	CTTNBP2	0.000627526			1	ENSG00000077063	CTTNBP2	0.000172004			1	ENSG00000077063	CTTNBP2	5.63169e-06			1	ENSG00000077063	CTTNBP2	0.000516409
1	ENSG00000078018	MAP2	0.120991			1	ENSG00000078018	MAP2	0.0243406				1	ENSG00000078018	MAP2	0.567533				1	ENSG00000078018	MAP2	0.271197				1	ENSG00000078018	MAP2	0.320391			1	ENSG00000078018	MAP2	0.0843902			1	ENSG00000078018	MAP2	0.1551			1	ENSG00000078018	MAP2	0.347672
1	ENSG00000078053	AMPH	0.0018042			1	ENSG00000078053	AMPH	0.00478317				1	ENSG00000078053	AMPH	0.000913802				1	ENSG00000078053	AMPH	0.0189499				1	ENSG00000078053	AMPH	0.0218205			1	ENSG00000078053	AMPH	0.0575842			1	ENSG00000078053	AMPH	0.00547334			1	ENSG00000078053	AMPH	0.385235
0	ENSG00000078237	TIGAR	0.129043			0	ENSG00000078237	TIGAR	0.716706				0	ENSG00000078237	TIGAR	0.243149				0	ENSG00000078237	TIGAR	0.583195				0	ENSG00000078237	TIGAR	0.102797			0	ENSG00000078237	TIGAR	0.56221			0	ENSG00000078237	TIGAR	0.729949			0	ENSG00000078237	TIGAR	0.188913
1	ENSG00000078328	RBFOX1	0.801708			1	ENSG00000078328	RBFOX1	0.396685				1	ENSG00000078328	RBFOX1	0.635527				1	ENSG00000078328	RBFOX1	0.720702				1	ENSG00000078328	RBFOX1	0.461891			1	ENSG00000078328	RBFOX1	0.713104			1	ENSG00000078328	RBFOX1	0.792837			1	ENSG00000078328	RBFOX1	0.00330926
0	ENSG00000079689	SCGN	1.98874e-06			0	ENSG00000079689	SCGN	1.39571e-06				0	ENSG00000079689	SCGN	1.76476e-07				0	ENSG00000079689	SCGN	0.000258943				0	ENSG00000079689	SCGN	9.00214e-07			0	ENSG00000079689	SCGN	9.26094e-06			0	ENSG00000079689	SCGN	1.33864e-11			0	ENSG00000079689	SCGN	0.0967069
1	ENSG00000080166	DCT	0.00146513			1	ENSG00000080166	DCT	0.00177484				1	ENSG00000080166	DCT	1.30124e-05				1	ENSG00000080166	DCT	0.0189119				1	ENSG00000080166	DCT	0.294398			1	ENSG00000080166	DCT	0.214753			1	ENSG00000080166	DCT	4.86345e-05			1	ENSG00000080166	DCT	0.225762
0	ENSG00000080819	CPOX	0.000383655			0	ENSG00000080819	CPOX	1.50933e-05				0	ENSG00000080819	CPOX	0.000333372				0	ENSG00000080819	CPOX	0.00176038				0	ENSG00000080819	CPOX	0.00248249			0	ENSG00000080819	CPOX	0.00202272			0	ENSG00000080819	CPOX	0.000151644			0	ENSG00000080819	CPOX	4.3396e-05
0	ENSG00000081014	AP4E1	0.116826			0	ENSG00000081014	AP4E1	4.26436e-05				0	ENSG00000081014	AP4E1	0.0105393				0	ENSG00000081014	AP4E1	0.00503026				0	ENSG00000081014	AP4E1	0.0025983			0	ENSG00000081014	AP4E1	0.00645934			0	ENSG00000081014	AP4E1	0.0151609			0	ENSG00000081014	AP4E1	8.55476e-05
0	ENSG00000081026	MAGI3	0.489911			0	ENSG00000081026	MAGI3	1.3742e-05				0	ENSG00000081026	MAGI3	0.533109				0	ENSG00000081026	MAGI3	0.00582049				0	ENSG00000081026	MAGI3	0.0854802			0	ENSG00000081026	MAGI3	0.0561177			0	ENSG00000081026	MAGI3	0.995009			0	ENSG00000081026	MAGI3	0.00028287
1	ENSG00000081138	CDH7	0.000916458			1	ENSG00000081138	CDH7	0.00353893				1	ENSG00000081138	CDH7	0.729861				1	ENSG00000081138	CDH7	0.0373299				1	ENSG00000081138	CDH7	0.0565663			1	ENSG00000081138	CDH7	0.058749			1	ENSG00000081138	CDH7	0.720358			1	ENSG00000081138	CDH7	0.615075
1	ENSG00000081189	MEF2C	4.59944e-05			1	ENSG00000081189	MEF2C	0.355429				1	ENSG00000081189	MEF2C	0.0079377				1	ENSG00000081189	MEF2C	0.0253018				1	ENSG00000081189	MEF2C	0.0282691			1	ENSG00000081189	MEF2C	0.0132054			1	ENSG00000081189	MEF2C	0.0388673			1	ENSG00000081189	MEF2C	0.521404
0	ENSG00000081248	CACNA1S	1.83344e-07			0	ENSG00000081248	CACNA1S	2.88979e-08				0	ENSG00000081248	CACNA1S	1.31059e-08				0	ENSG00000081248	CACNA1S	3.74384e-07				0	ENSG00000081248	CACNA1S	2.85599e-08			0	ENSG00000081248	CACNA1S	2.54834e-06			0	ENSG00000081248	CACNA1S	2.84224e-06			0	ENSG00000081248	CACNA1S	0.00027764
1	ENSG00000081803	CADPS2	8.5899e-06			1	ENSG00000081803	CADPS2	0.000142468				1	ENSG00000081803	CADPS2	1.28244e-06				1	ENSG00000081803	CADPS2	4.04182e-07				1	ENSG00000081803	CADPS2	8.43023e-08			1	ENSG00000081803	CADPS2	1.5499e-06			1	ENSG00000081803	CADPS2	2.09368e-06			1	ENSG00000081803	CADPS2	0.00140627
0	ENSG00000082269	FAM135A	1.76439e-05			0	ENSG00000082269	FAM135A	0.00194214				0	ENSG00000082269	FAM135A	0.000120359				0	ENSG00000082269	FAM135A	0.000129851				0	ENSG00000082269	FAM135A	0.000646255			0	ENSG00000082269	FAM135A	3.05144e-05			0	ENSG00000082269	FAM135A	3.93403e-05			0	ENSG00000082269	FAM135A	0.000837513
0	ENSG00000082458	DLG3	0.367017			0	ENSG00000082458	DLG3	0.380887				0	ENSG00000082458	DLG3	0.772975				0	ENSG00000082458	DLG3	0.852851				0	ENSG00000082458	DLG3	0.851444			0	ENSG00000082458	DLG3	0.96177			0	ENSG00000082458	DLG3	0.333987			0	ENSG00000082458	DLG3	0.222132
1	ENSG00000082701	GSK3B	0.03945			1	ENSG00000082701	GSK3B	5.22804e-06				1	ENSG00000082701	GSK3B	0.00670245				1	ENSG00000082701	GSK3B	0.0018158				1	ENSG00000082701	GSK3B	0.00442835			1	ENSG00000082701	GSK3B	0.000850015			1	ENSG00000082701	GSK3B	0.000723948			1	ENSG00000082701	GSK3B	7.68461e-05
0	ENSG00000084070	SMAP2	0.000232574			0	ENSG00000084070	SMAP2	0.000984067				0	ENSG00000084070	SMAP2	0.000338025				0	ENSG00000084070	SMAP2	0.000318021				0	ENSG00000084070	SMAP2	2.21888e-05			0	ENSG00000084070	SMAP2	0.000292691			0	ENSG00000084070	SMAP2	0.00250541			0	ENSG00000084070	SMAP2	0.0098559
0	ENSG00000085999	RAD54L	0.783971			0	ENSG00000085999	RAD54L	3.668e-06				0	ENSG00000085999	RAD54L	0.0214617				0	ENSG00000085999	RAD54L	0.0253371				0	ENSG00000085999	RAD54L	0.0818367			0	ENSG00000085999	RAD54L	0.0620859			0	ENSG00000085999	RAD54L	0.0981634			0	ENSG00000085999	RAD54L	0.000108768
0	ENSG00000086544	ITPKC	0.0032254			0	ENSG00000086544	ITPKC	1.36444e-07				0	ENSG00000086544	ITPKC	3.82008e-08				0	ENSG00000086544	ITPKC	4.07181e-05				0	ENSG00000086544	ITPKC	0.00467513			0	ENSG00000086544	ITPKC	0.00635954			0	ENSG00000086544	ITPKC	1.39484e-06			0	ENSG00000086544	ITPKC	2.34364e-05
1	ENSG00000086589	RBM22	1.23612e-06			1	ENSG00000086589	RBM22	8.87722e-12				1	ENSG00000086589	RBM22	7.07509e-09				1	ENSG00000086589	RBM22	1.48606e-08				1	ENSG00000086589	RBM22	7.41303e-10			1	ENSG00000086589	RBM22	6.2031e-10			1	ENSG00000086589	RBM22	4.19634e-08			1	ENSG00000086589	RBM22	2.56835e-07
0	ENSG00000087269	NOP14	0.0180734			0	ENSG00000087269	NOP14	3.51931e-07				0	ENSG00000087269	NOP14	4.77434e-06				0	ENSG00000087269	NOP14	1.29031e-05				0	ENSG00000087269	NOP14	3.33859e-05			0	ENSG00000087269	NOP14	0.00259099			0	ENSG00000087269	NOP14	0.0001104			0	ENSG00000087269	NOP14	6.48698e-07
1	ENSG00000088038	CNOT3	0.00433642			1	ENSG00000088038	CNOT3	1.64947e-05				1	ENSG00000088038	CNOT3	1.24466e-07				1	ENSG00000088038	CNOT3	0.000106823				1	ENSG00000088038	CNOT3	2.74645e-05			1	ENSG00000088038	CNOT3	0.0148972			1	ENSG00000088038	CNOT3	3.33665e-05			1	ENSG00000088038	CNOT3	0.000279173
0	ENSG00000089091	DZANK1	0.0110468			0	ENSG00000089091	DZANK1	0.00506549				0	ENSG00000089091	DZANK1	0.00151436				0	ENSG00000089091	DZANK1	0.0173608				0	ENSG00000089091	DZANK1	0.0431438			0	ENSG00000089091	DZANK1	0.0200479			0	ENSG00000089091	DZANK1	0.00248134			0	ENSG00000089091	DZANK1	0.0195276
0	ENSG00000089123	TASP1	0.000123768			0	ENSG00000089123	TASP1	0.00247831				0	ENSG00000089123	TASP1	8.07163e-05				0	ENSG00000089123	TASP1	0.000144273				0	ENSG00000089123	TASP1	1.25093e-05			0	ENSG00000089123	TASP1	5.5326e-05			0	ENSG00000089123	TASP1	0.000410943			0	ENSG00000089123	TASP1	0.0113283
1	ENSG00000089169	RPH3A	1.34422e-07			1	ENSG00000089169	RPH3A	6.88553e-08				1	ENSG00000089169	RPH3A	2.83856e-07				1	ENSG00000089169	RPH3A	3.58691e-10				1	ENSG00000089169	RPH3A	9.65413e-10			1	ENSG00000089169	RPH3A	2.7895e-08			1	ENSG00000089169	RPH3A	8.72627e-07			1	ENSG00000089169	RPH3A	6.95829e-05
1	ENSG00000089250	NOS1	0.00543525			1	ENSG00000089250	NOS1	8.31959e-06				1	ENSG00000089250	NOS1	8.84663e-05				1	ENSG00000089250	NOS1	0.0347954				1	ENSG00000089250	NOS1	0.000763084			1	ENSG00000089250	NOS1	0.00308869			1	ENSG00000089250	NOS1	0.000805467			1	ENSG00000089250	NOS1	0.0035782
1	ENSG00000090061	CCNK	0.0145518			1	ENSG00000090061	CCNK	1.11429e-06				1	ENSG00000090061	CCNK	0.000137526				1	ENSG00000090061	CCNK	0.0107928				1	ENSG00000090061	CCNK	0.000174977			1	ENSG00000090061	CCNK	0.0311606			1	ENSG00000090061	CCNK	0.0792997			1	ENSG00000090061	CCNK	1.68401e-05
0	ENSG00000090097	PCBP4	0.0455964			0	ENSG00000090097	PCBP4	0.00134595				0	ENSG00000090097	PCBP4	5.25016e-08				0	ENSG00000090097	PCBP4	7.57829e-06				0	ENSG00000090097	PCBP4	6.73354e-05			0	ENSG00000090097	PCBP4	0.0088073			0	ENSG00000090097	PCBP4	8.15116e-06			0	ENSG00000090097	PCBP4	0.017045
0	ENSG00000090104	RGS1	0.485886			0	ENSG00000090104	RGS1	0.63905				0	ENSG00000090104	RGS1	0.506538				0	ENSG00000090104	RGS1	0.566794				0	ENSG00000090104	RGS1	0.481501			0	ENSG00000090104	RGS1	0.625002			0	ENSG00000090104	RGS1	0.482884			0	ENSG00000090104	RGS1	0.830411
0	ENSG00000090263	MRPS33	0.0173906			0	ENSG00000090263	MRPS33	0.0309467				0	ENSG00000090263	MRPS33	0.0290591				0	ENSG00000090263	MRPS33	0.206808				0	ENSG00000090263	MRPS33	0.0460452			0	ENSG00000090263	MRPS33	0.309762			0	ENSG00000090263	MRPS33	0.00320477			0	ENSG00000090263	MRPS33	0.0621086
0	ENSG00000090661	CERS4	0.662993			0	ENSG00000090661	CERS4	0.010575				0	ENSG00000090661	CERS4	0.0721388				0	ENSG00000090661	CERS4	0.552403				0	ENSG00000090661	CERS4	0.822263			0	ENSG00000090661	CERS4	0.183157			0	ENSG00000090661	CERS4	0.31114			0	ENSG00000090661	CERS4	0.953654
0	ENSG00000091039	OSBPL8	0.00102156			0	ENSG00000091039	OSBPL8	0.000115829				0	ENSG00000091039	OSBPL8	0.00606126				0	ENSG00000091039	OSBPL8	0.00184066				0	ENSG00000091039	OSBPL8	0.00359958			0	ENSG00000091039	OSBPL8	0.00125622			0	ENSG00000091039	OSBPL8	0.00137121			0	ENSG00000091039	OSBPL8	0.00106926
1	ENSG00000091129	NRCAM	0.00686532			1	ENSG00000091129	NRCAM	0.00792555				1	ENSG00000091129	NRCAM	0.0013377				1	ENSG00000091129	NRCAM	0.834498				1	ENSG00000091129	NRCAM	0.549789			1	ENSG00000091129	NRCAM	0.679934			1	ENSG00000091129	NRCAM	0.010748			1	ENSG00000091129	NRCAM	0.0135105
1	ENSG00000091428	RAPGEF4	2.04442e-06			1	ENSG00000091428	RAPGEF4	2.21217e-09				1	ENSG00000091428	RAPGEF4	4.47745e-14				1	ENSG00000091428	RAPGEF4	1.54017e-08				1	ENSG00000091428	RAPGEF4	2.38708e-09			1	ENSG00000091428	RAPGEF4	1.99753e-11			1	ENSG00000091428	RAPGEF4	4.88112e-11			1	ENSG00000091428	RAPGEF4	7.28761e-14
0	ENSG00000091947	TMEM101	0.750332			0	ENSG00000091947	TMEM101	0.215823				0	ENSG00000091947	TMEM101	0.295614				0	ENSG00000091947	TMEM101	0.0338649				0	ENSG00000091947	TMEM101	0.48008			0	ENSG00000091947	TMEM101	0.37424			0	ENSG00000091947	TMEM101	0.175452			0	ENSG00000091947	TMEM101	0.0573713
0	ENSG00000092531	SNAP23	0.0165254			0	ENSG00000092531	SNAP23	0.0050831				0	ENSG00000092531	SNAP23	0.0108124				0	ENSG00000092531	SNAP23	0.0219868				0	ENSG00000092531	SNAP23	0.090517			0	ENSG00000092531	SNAP23	0.0910812			0	ENSG00000092531	SNAP23	0.000636512			0	ENSG00000092531	SNAP23	0.0620223
0	ENSG00000092607	TBX15	0.970438			0	ENSG00000092607	TBX15	0.899988				0	ENSG00000092607	TBX15	0.0845935				0	ENSG00000092607	TBX15	0.612374				0	ENSG00000092607	TBX15	0.205351			0	ENSG00000092607	TBX15	0.225045			0	ENSG00000092607	TBX15	0.0933592			0	ENSG00000092607	TBX15	0.259498
1	ENSG00000092758	COL9A3	0.730529			1	ENSG00000092758	COL9A3	0.23513				1	ENSG00000092758	COL9A3	0.106354				1	ENSG00000092758	COL9A3	0.334842				1	ENSG00000092758	COL9A3	0.323648			1	ENSG00000092758	COL9A3	0.519709			1	ENSG00000092758	COL9A3	0.243984			1	ENSG00000092758	COL9A3	0.0304103
0	ENSG00000092929	UNC13D	0.0601281			0	ENSG00000092929	UNC13D	0.0337251				0	ENSG00000092929	UNC13D	0.00823198				0	ENSG00000092929	UNC13D	0.0169996				0	ENSG00000092929	UNC13D	0.0150125			0	ENSG00000092929	UNC13D	0.00182366			0	ENSG00000092929	UNC13D	0.00580017			0	ENSG00000092929	UNC13D	0.288037
0	ENSG00000094841	UPRT	0.00277884			0	ENSG00000094841	UPRT	0.141218				0	ENSG00000094841	UPRT	0.0352874				0	ENSG00000094841	UPRT	0.0455667				0	ENSG00000094841	UPRT	0.0932669			0	ENSG00000094841	UPRT	0.0284454			0	ENSG00000094841	UPRT	0.256876			0	ENSG00000094841	UPRT	0.223222
1	ENSG00000095787	WAC	0.448703			1	ENSG00000095787	WAC	0.114694				1	ENSG00000095787	WAC	0.416294				1	ENSG00000095787	WAC	0.857741				1	ENSG00000095787	WAC	0.756766			1	ENSG00000095787	WAC	0.814769			1	ENSG00000095787	WAC	0.249862			1	ENSG00000095787	WAC	0.0786323
1	ENSG00000099365	STX1B	0.00102108			1	ENSG00000099365	STX1B	0.000336944				1	ENSG00000099365	STX1B	0.00329162				1	ENSG00000099365	STX1B	0.00119132				1	ENSG00000099365	STX1B	0.000226176			1	ENSG00000099365	STX1B	0.000725675			1	ENSG00000099365	STX1B	0.00690553			1	ENSG00000099365	STX1B	0.00610233
0	ENSG00000099625	CBARP	0.702827			0	ENSG00000099625	CBARP	0.202177				0	ENSG00000099625	CBARP	0.785544				0	ENSG00000099625	CBARP	0.823915				0	ENSG00000099625	CBARP	0.613997			0	ENSG00000099625	CBARP	0.0771734			0	ENSG00000099625	CBARP	0.64663			0	ENSG00000099625	CBARP	0.648195
0	ENSG00000099822	HCN2	0.00034427			0	ENSG00000099822	HCN2	2.04952e-07				0	ENSG00000099822	HCN2	2.69329e-07				0	ENSG00000099822	HCN2	7.04058e-07				0	ENSG00000099822	HCN2	5.30567e-10			0	ENSG00000099822	HCN2	2.21304e-07			0	ENSG00000099822	HCN2	3.90071e-06			0	ENSG00000099822	HCN2	4.65642e-06
0	ENSG00000099940	SNAP29	0.00812505			0	ENSG00000099940	SNAP29	0.619646				0	ENSG00000099940	SNAP29	0.202444				0	ENSG00000099940	SNAP29	0.716079				0	ENSG00000099940	SNAP29	0.0502541			0	ENSG00000099940	SNAP29	0.187682			0	ENSG00000099940	SNAP29	0.00937298			0	ENSG00000099940	SNAP29	0.0026637
0	ENSG00000100053	CRYBB3	0.0178337			0	ENSG00000100053	CRYBB3	0.0465289				0	ENSG00000100053	CRYBB3	0.0163297				0	ENSG00000100053	CRYBB3	0.0208484				0	ENSG00000100053	CRYBB3	0.00419111			0	ENSG00000100053	CRYBB3	0.030046			0	ENSG00000100053	CRYBB3	0.0210629			0	ENSG00000100053	CRYBB3	0.173715
0	ENSG00000100083	GGA1	0.0220554			0	ENSG00000100083	GGA1	0.00375334				0	ENSG00000100083	GGA1	4.02479e-06				0	ENSG00000100083	GGA1	0.000142682				0	ENSG00000100083	GGA1	0.000134192			0	ENSG00000100083	GGA1	0.0645974			0	ENSG00000100083	GGA1	0.00219257			0	ENSG00000100083	GGA1	0.000185612
0	ENSG00000100100	PIK3IP1	0.00170362			0	ENSG00000100100	PIK3IP1	0.000379642				0	ENSG00000100100	PIK3IP1	0.000203565				0	ENSG00000100100	PIK3IP1	0.00504538				0	ENSG00000100100	PIK3IP1	0.00250235			0	ENSG00000100100	PIK3IP1	7.00647e-05			0	ENSG00000100100	PIK3IP1	0.000645218			0	ENSG00000100100	PIK3IP1	0.000165662
0	ENSG00000100162	CENPM	0.150357			0	ENSG00000100162	CENPM	1.33894e-06				0	ENSG00000100162	CENPM	0.00319733				0	ENSG00000100162	CENPM	0.00865782				0	ENSG00000100162	CENPM	0.0582017			0	ENSG00000100162	CENPM	0.0189909			0	ENSG00000100162	CENPM	0.0333007			0	ENSG00000100162	CENPM	1.0244e-06
0	ENSG00000100209	HSCB	0.123785			0	ENSG00000100209	HSCB	0.581479				0	ENSG00000100209	HSCB	0.278918				0	ENSG00000100209	HSCB	0.714526				0	ENSG00000100209	HSCB	0.123537			0	ENSG00000100209	HSCB	0.151482			0	ENSG00000100209	HSCB	0.0691134			0	ENSG00000100209	HSCB	0.751223
0	ENSG00000100285	NEFH	0.000126067			0	ENSG00000100285	NEFH	0.000269422				0	ENSG00000100285	NEFH	0.00112751				0	ENSG00000100285	NEFH	0.000372719				0	ENSG00000100285	NEFH	1.39074e-05			0	ENSG00000100285	NEFH	1.93504e-05			0	ENSG00000100285	NEFH	5.74763e-05			0	ENSG00000100285	NEFH	1.58828e-05
0	ENSG00000100299	ARSA	0.0194648			0	ENSG00000100299	ARSA	0.00136542				0	ENSG00000100299	ARSA	0.0582784				0	ENSG00000100299	ARSA	0.343732				0	ENSG00000100299	ARSA	0.0145607			0	ENSG00000100299	ARSA	0.00104951			0	ENSG00000100299	ARSA	0.0181092			0	ENSG00000100299	ARSA	0.342052
0	ENSG00000100320	RBFOX2	2.3421e-08			0	ENSG00000100320	RBFOX2	6.34455e-11				0	ENSG00000100320	RBFOX2	4.44367e-12				0	ENSG00000100320	RBFOX2	1.66927e-07				0	ENSG00000100320	RBFOX2	8.17975e-08			0	ENSG00000100320	RBFOX2	2.83087e-09			0	ENSG00000100320	RBFOX2	3.71747e-15			0	ENSG00000100320	RBFOX2	4.90699e-08
0	ENSG00000100344	PNPLA3	2.86491e-09			0	ENSG00000100344	PNPLA3	1.27733e-05				0	ENSG00000100344	PNPLA3	8.16592e-09				0	ENSG00000100344	PNPLA3	1.30963e-05				0	ENSG00000100344	PNPLA3	5.12035e-06			0	ENSG00000100344	PNPLA3	4.73275e-06			0	ENSG00000100344	PNPLA3	2.76588e-06			0	ENSG00000100344	PNPLA3	2.37345e-08
0	ENSG00000100427	MLC1	0.118286			0	ENSG00000100427	MLC1	0.0147928				0	ENSG00000100427	MLC1	0.00982897				0	ENSG00000100427	MLC1	0.00596428				0	ENSG00000100427	MLC1	0.0418188			0	ENSG00000100427	MLC1	0.00757107			0	ENSG00000100427	MLC1	0.0038859			0	ENSG00000100427	MLC1	0.124564
0	ENSG00000100575	TIMM9	0.0240759			0	ENSG00000100575	TIMM9	9.8765e-05				0	ENSG00000100575	TIMM9	0.0564352				0	ENSG00000100575	TIMM9	0.000190331				0	ENSG00000100575	TIMM9	0.00210753			0	ENSG00000100575	TIMM9	6.91462e-06			0	ENSG00000100575	TIMM9	0.0421053			0	ENSG00000100575	TIMM9	0.00795096
0	ENSG00000100580	TMED8	0.498544			0	ENSG00000100580	TMED8	0.107482				0	ENSG00000100580	TMED8	0.0148232				0	ENSG00000100580	TMED8	0.0739411				0	ENSG00000100580	TMED8	0.0251671			0	ENSG00000100580	TMED8	0.188673			0	ENSG00000100580	TMED8	0.299446			0	ENSG00000100580	TMED8	0.504518
0	ENSG00000100612	DHRS7	1.44163e-05			0	ENSG00000100612	DHRS7	0.273041				0	ENSG00000100612	DHRS7	4.96877e-07				0	ENSG00000100612	DHRS7	0.234474				0	ENSG00000100612	DHRS7	0.0387292			0	ENSG00000100612	DHRS7	0.029814			0	ENSG00000100612	DHRS7	1.0601e-06			0	ENSG00000100612	DHRS7	0.00437651
0	ENSG00000100625	SIX4	2.60021e-05			0	ENSG00000100625	SIX4	0.559453				0	ENSG00000100625	SIX4	0.000184265				0	ENSG00000100625	SIX4	0.193383				0	ENSG00000100625	SIX4	0.0134045			0	ENSG00000100625	SIX4	0.911088			0	ENSG00000100625	SIX4	1.34823e-05			0	ENSG00000100625	SIX4	0.0916571
0	ENSG00000100739	BDKRB1	0.0774448			0	ENSG00000100739	BDKRB1	0.00676125				0	ENSG00000100739	BDKRB1	0.268214				0	ENSG00000100739	BDKRB1	0.00688248				0	ENSG00000100739	BDKRB1	0.00185863			0	ENSG00000100739	BDKRB1	0.215824			0	ENSG00000100739	BDKRB1	0.571721			0	ENSG00000100739	BDKRB1	1.05047e-05
0	ENSG00000100884	CPNE6	7.91518e-05			0	ENSG00000100884	CPNE6	8.56335e-07				0	ENSG00000100884	CPNE6	3.79776e-05				0	ENSG00000100884	CPNE6	2.09569e-05				0	ENSG00000100884	CPNE6	6.56114e-05			0	ENSG00000100884	CPNE6	0.000131702			0	ENSG00000100884	CPNE6	0.000218557			0	ENSG00000100884	CPNE6	1.50964e-05
0	ENSG00000100908	EMC9	0.00562123			0	ENSG00000100908	EMC9	0.367546				0	ENSG00000100908	EMC9	0.0267699				0	ENSG00000100908	EMC9	0.790133				0	ENSG00000100908	EMC9	0.372026			0	ENSG00000100908	EMC9	0.399896			0	ENSG00000100908	EMC9	0.00561875			0	ENSG00000100908	EMC9	0.999128
0	ENSG00000101019	UQCC1	3.34977e-07			0	ENSG00000101019	UQCC1	3.37145e-06				0	ENSG00000101019	UQCC1	2.21895e-06				0	ENSG00000101019	UQCC1	3.06777e-05				0	ENSG00000101019	UQCC1	7.23168e-07			0	ENSG00000101019	UQCC1	8.06105e-06			0	ENSG00000101019	UQCC1	5.72991e-06			0	ENSG00000101019	UQCC1	0.000502808
1	ENSG00000101084	RAB5IF	0.0750571			1	ENSG00000101084	RAB5IF	0.275908				1	ENSG00000101084	RAB5IF	0.106129				1	ENSG00000101084	RAB5IF	0.781229				1	ENSG00000101084	RAB5IF	0.243239			1	ENSG00000101084	RAB5IF	0.623462			1	ENSG00000101084	RAB5IF	0.0482358			1	ENSG00000101084	RAB5IF	0.82119
0	ENSG00000101188	NTSR1	7.64772e-08			0	ENSG00000101188	NTSR1	0.0331921				0	ENSG00000101188	NTSR1	1.50383e-12				0	ENSG00000101188	NTSR1	0.000724431				0	ENSG00000101188	NTSR1	1.02019e-05			0	ENSG00000101188	NTSR1	6.14242e-05			0	ENSG00000101188	NTSR1	3.40423e-09			0	ENSG00000101188	NTSR1	0.000141695
0	ENSG00000101198	NKAIN4	0.225044			0	ENSG00000101198	NKAIN4	0.112501				0	ENSG00000101198	NKAIN4	0.0235092				0	ENSG00000101198	NKAIN4	0.176474				0	ENSG00000101198	NKAIN4	0.249818			0	ENSG00000101198	NKAIN4	0.132317			0	ENSG00000101198	NKAIN4	0.00489765			0	ENSG00000101198	NKAIN4	0.439206
1	ENSG00000101210	EEF1A2	0.82294			1	ENSG00000101210	EEF1A2	0.0640136				1	ENSG00000101210	EEF1A2	0.578467				1	ENSG00000101210	EEF1A2	0.798523				1	ENSG00000101210	EEF1A2	0.301188			1	ENSG00000101210	EEF1A2	0.296814			1	ENSG00000101210	EEF1A2	0.377371			1	ENSG00000101210	EEF1A2	0.487957
0	ENSG00000101220	C20orf27	0.335271			0	ENSG00000101220	C20orf27	0.18749				0	ENSG00000101220	C20orf27	0.144146				0	ENSG00000101220	C20orf27	0.0580276				0	ENSG00000101220	C20orf27	0.758746			0	ENSG00000101220	C20orf27	0.98893			0	ENSG00000101220	C20orf27	0.654973			0	ENSG00000101220	C20orf27	0.029425
0	ENSG00000101307	SIRPB1	0.00734795			0	ENSG00000101307	SIRPB1	0.0366073				0	ENSG00000101307	SIRPB1	0.0103663				0	ENSG00000101307	SIRPB1	0.0270821				0	ENSG00000101307	SIRPB1	0.0057455			0	ENSG00000101307	SIRPB1	0.0160516			0	ENSG00000101307	SIRPB1	0.0190331			0	ENSG00000101307	SIRPB1	0.0506694
0	ENSG00000101333	PLCB4	0.00368377			0	ENSG00000101333	PLCB4	0.0502543				0	ENSG00000101333	PLCB4	0.0234572				0	ENSG00000101333	PLCB4	0.621731				0	ENSG00000101333	PLCB4	0.31297			0	ENSG00000101333	PLCB4	0.227055			0	ENSG00000101333	PLCB4	0.110737			0	ENSG00000101333	PLCB4	0.850314
0	ENSG00000101365	IDH3B	0.165953			0	ENSG00000101365	IDH3B	0.6131				0	ENSG00000101365	IDH3B	0.223478				0	ENSG00000101365	IDH3B	0.998769				0	ENSG00000101365	IDH3B	0.59526			0	ENSG00000101365	IDH3B	0.364508			0	ENSG00000101365	IDH3B	0.556185			0	ENSG00000101365	IDH3B	0.582372
0	ENSG00000101391	CDK5RAP1	0.979761			0	ENSG00000101391	CDK5RAP1	0.268754				0	ENSG00000101391	CDK5RAP1	0.645211				0	ENSG00000101391	CDK5RAP1	0.155582				0	ENSG00000101391	CDK5RAP1	0.583944			0	ENSG00000101391	CDK5RAP1	0.835104			0	ENSG00000101391	CDK5RAP1	0.893299			0	ENSG00000101391	CDK5RAP1	0.952894
0	ENSG00000101425	BPI	0.863989			0	ENSG00000101425	BPI	0.181078				0	ENSG00000101425	BPI	0.316627				0	ENSG00000101425	BPI	0.55757				0	ENSG00000101425	BPI	0.274148			0	ENSG00000101425	BPI	0.185			0	ENSG00000101425	BPI	0.00654868			0	ENSG00000101425	BPI	0.858392
1	ENSG00000101489	CELF4	0.000708302			1	ENSG00000101489	CELF4	0.000349677				1	ENSG00000101489	CELF4	0.00246428				1	ENSG00000101489	CELF4	0.00063177				1	ENSG00000101489	CELF4	0.00057038			1	ENSG00000101489	CELF4	9.64996e-05			1	ENSG00000101489	CELF4	0.0019113			1	ENSG00000101489	CELF4	0.00454184
0	ENSG00000101577	LPIN2	0.565132			0	ENSG00000101577	LPIN2	0.241226				0	ENSG00000101577	LPIN2	0.316748				0	ENSG00000101577	LPIN2	0.908112				0	ENSG00000101577	LPIN2	0.486049			0	ENSG00000101577	LPIN2	0.357626			0	ENSG00000101577	LPIN2	0.196919			0	ENSG00000101577	LPIN2	0.842408
1	ENSG00000101883	RHOXF1	0.00884517			1	ENSG00000101883	RHOXF1	0.0362409				1	ENSG00000101883	RHOXF1	0.00329051				1	ENSG00000101883	RHOXF1	0.0388453				1	ENSG00000101883	RHOXF1	0.00407396			1	ENSG00000101883	RHOXF1	0.0111376			1	ENSG00000101883	RHOXF1	0.062182			1	ENSG00000101883	RHOXF1	0.112573
0	ENSG00000102174	PHEX	0.615392			0	ENSG00000102174	PHEX	0.0143963				0	ENSG00000102174	PHEX	0.120544				0	ENSG00000102174	PHEX	0.344922				0	ENSG00000102174	PHEX	0.66752			0	ENSG00000102174	PHEX	0.983188			0	ENSG00000102174	PHEX	0.0060181			0	ENSG00000102174	PHEX	0.126538
0	ENSG00000102189	EEA1	0.00442791			0	ENSG00000102189	EEA1	0.0141991				0	ENSG00000102189	EEA1	0.0010075				0	ENSG00000102189	EEA1	0.0185793				0	ENSG00000102189	EEA1	0.00112389			0	ENSG00000102189	EEA1	0.00858582			0	ENSG00000102189	EEA1	0.00179268			0	ENSG00000102189	EEA1	0.0285078
0	ENSG00000102384	CENPI	0.00546882			0	ENSG00000102384	CENPI	4.98546e-07				0	ENSG00000102384	CENPI	0.00143711				0	ENSG00000102384	CENPI	0.00408389				0	ENSG00000102384	CENPI	0.0213383			0	ENSG00000102384	CENPI	0.00879461			0	ENSG00000102384	CENPI	0.00683282			0	ENSG00000102384	CENPI	2.61608e-05
0	ENSG00000102393	GLA	0.00498124			0	ENSG00000102393	GLA	4.44715e-11				0	ENSG00000102393	GLA	7.96317e-06				0	ENSG00000102393	GLA	0.000397251				0	ENSG00000102393	GLA	0.00102364			0	ENSG00000102393	GLA	2.99634e-05			0	ENSG00000102393	GLA	2.25783e-05			0	ENSG00000102393	GLA	4.87094e-12
1	ENSG00000102468	HTR2A	0.000767318			1	ENSG00000102468	HTR2A	0.014683				1	ENSG00000102468	HTR2A	0.000167429				1	ENSG00000102468	HTR2A	5.63966e-05				1	ENSG00000102468	HTR2A	2.25766e-05			1	ENSG00000102468	HTR2A	5.45295e-05			1	ENSG00000102468	HTR2A	0.00137761			1	ENSG00000102468	HTR2A	0.0269875
0	ENSG00000102780	DGKH	0.000275786			0	ENSG00000102780	DGKH	0.0014622				0	ENSG00000102780	DGKH	0.00480247				0	ENSG00000102780	DGKH	0.00681124				0	ENSG00000102780	DGKH	0.0243199			0	ENSG00000102780	DGKH	0.0106041			0	ENSG00000102780	DGKH	0.0009007			0	ENSG00000102780	DGKH	0.00120695
0	ENSG00000102970	CCL17	0.00342197			0	ENSG00000102970	CCL17	0.66597				0	ENSG00000102970	CCL17	0.043032				0	ENSG00000102970	CCL17	0.126917				0	ENSG00000102970	CCL17	0.796585			0	ENSG00000102970	CCL17	0.587349			0	ENSG00000102970	CCL17	0.296617			0	ENSG00000102970	CCL17	0.480074
0	ENSG00000103043	VAC14	0.221006			0	ENSG00000103043	VAC14	0.0412732				0	ENSG00000103043	VAC14	0.080869				0	ENSG00000103043	VAC14	0.0639884				0	ENSG00000103043	VAC14	0.106982			0	ENSG00000103043	VAC14	0.20225			0	ENSG00000103043	VAC14	0.112297			0	ENSG00000103043	VAC14	0.053118
0	ENSG00000103044	HAS3	4.14039e-06			0	ENSG00000103044	HAS3	4.28116e-07				0	ENSG00000103044	HAS3	6.03982e-07				0	ENSG00000103044	HAS3	1.01268e-05				0	ENSG00000103044	HAS3	4.72013e-06			0	ENSG00000103044	HAS3	2.37644e-06			0	ENSG00000103044	HAS3	4.04003e-06			0	ENSG00000103044	HAS3	7.79951e-11
0	ENSG00000103067	ESRP2	0.389836			0	ENSG00000103067	ESRP2	0.00899383				0	ENSG00000103067	ESRP2	0.0268071				0	ENSG00000103067	ESRP2	0.00329834				0	ENSG00000103067	ESRP2	0.000649698			0	ENSG00000103067	ESRP2	0.0265257			0	ENSG00000103067	ESRP2	0.336316			0	ENSG00000103067	ESRP2	0.00537366
0	ENSG00000103174	NAGPA	5.34562e-06			0	ENSG00000103174	NAGPA	1.6497e-06				0	ENSG00000103174	NAGPA	1.64872e-05				0	ENSG00000103174	NAGPA	8.85549e-06				0	ENSG00000103174	NAGPA	2.46288e-07			0	ENSG00000103174	NAGPA	1.43087e-06			0	ENSG00000103174	NAGPA	0.00127706			0	ENSG00000103174	NAGPA	0.000162352
0	ENSG00000103274	NUBP1	0.0543169			0	ENSG00000103274	NUBP1	0.0159326				0	ENSG00000103274	NUBP1	0.944467				0	ENSG00000103274	NUBP1	0.000991964				0	ENSG00000103274	NUBP1	0.0321919			0	ENSG00000103274	NUBP1	0.0176502			0	ENSG00000103274	NUBP1	0.53467			0	ENSG00000103274	NUBP1	0.000930998
0	ENSG00000103343	ZNF174	0.00137852			0	ENSG00000103343	ZNF174	0.00342641				0	ENSG00000103343	ZNF174	0.000178425				0	ENSG00000103343	ZNF174	5.5296e-05				0	ENSG00000103343	ZNF174	7.29946e-05			0	ENSG00000103343	ZNF174	0.00227834			0	ENSG00000103343	ZNF174	2.50132e-06			0	ENSG00000103343	ZNF174	4.95988e-05
0	ENSG00000103365	GGA2	0.334425			0	ENSG00000103365	GGA2	0.458446				0	ENSG00000103365	GGA2	0.0534878				0	ENSG00000103365	GGA2	0.0714166				0	ENSG00000103365	GGA2	0.0741314			0	ENSG00000103365	GGA2	0.41907			0	ENSG00000103365	GGA2	0.395632			0	ENSG00000103365	GGA2	0.00579181
0	ENSG00000103375	AQP8	0.284395			0	ENSG00000103375	AQP8	0.11468				0	ENSG00000103375	AQP8	0.026758				0	ENSG00000103375	AQP8	0.65798				0	ENSG00000103375	AQP8	0.277589			0	ENSG00000103375	AQP8	0.86613			0	ENSG00000103375	AQP8	0.663203			0	ENSG00000103375	AQP8	0.29526
0	ENSG00000103496	STX4	0.0133181			0	ENSG00000103496	STX4	0.0109499				0	ENSG00000103496	STX4	0.0772671				0	ENSG00000103496	STX4	0.0647406				0	ENSG00000103496	STX4	0.0741624			0	ENSG00000103496	STX4	0.000385186			0	ENSG00000103496	STX4	0.0261434			0	ENSG00000103496	STX4	0.154315
0	ENSG00000103534	TMC5	0.0238465			0	ENSG00000103534	TMC5	0.00371279				0	ENSG00000103534	TMC5	0.0293401				0	ENSG00000103534	TMC5	0.0161582				0	ENSG00000103534	TMC5	0.000540678			0	ENSG00000103534	TMC5	0.164688			0	ENSG00000103534	TMC5	0.00225916			0	ENSG00000103534	TMC5	0.0278348
0	ENSG00000103550	KNOP1	2.56707e-05			0	ENSG00000103550	KNOP1	7.24821e-05				0	ENSG00000103550	KNOP1	1.79907e-10				0	ENSG00000103550	KNOP1	3.42299e-05				0	ENSG00000103550	KNOP1	9.34229e-07			0	ENSG00000103550	KNOP1	0.00057092			0	ENSG00000103550	KNOP1	1.02201e-06			0	ENSG00000103550	KNOP1	1.18409e-05
0	ENSG00000104081	BMF	2.84641e-06			0	ENSG00000104081	BMF	1.37803e-11				0	ENSG00000104081	BMF	2.04335e-06				0	ENSG00000104081	BMF	6.38453e-05				0	ENSG00000104081	BMF	3.22568e-05			0	ENSG00000104081	BMF	0.00282722			0	ENSG00000104081	BMF	5.1284e-07			0	ENSG00000104081	BMF	0.000577284
0	ENSG00000104154	SLC30A4	0.698966			0	ENSG00000104154	SLC30A4	0.17871				0	ENSG00000104154	SLC30A4	0.528916				0	ENSG00000104154	SLC30A4	0.112141				0	ENSG00000104154	SLC30A4	0.370613			0	ENSG00000104154	SLC30A4	0.17255			0	ENSG00000104154	SLC30A4	0.904485			0	ENSG00000104154	SLC30A4	0.714074
0	ENSG00000104413	ESRP1	0.094433			0	ENSG00000104413	ESRP1	0.18011				0	ENSG00000104413	ESRP1	0.114427				0	ENSG00000104413	ESRP1	0.174732				0	ENSG00000104413	ESRP1	0.0268373			0	ENSG00000104413	ESRP1	0.670734			0	ENSG00000104413	ESRP1	0.480007			0	ENSG00000104413	ESRP1	0.498081
1	ENSG00000104490	NCALD	0.000355787			1	ENSG00000104490	NCALD	5.594e-05				1	ENSG00000104490	NCALD	5.14861e-05				1	ENSG00000104490	NCALD	0.000153821				1	ENSG00000104490	NCALD	6.43564e-06			1	ENSG00000104490	NCALD	7.73517e-05			1	ENSG00000104490	NCALD	0.000123697			1	ENSG00000104490	NCALD	0.0296172
0	ENSG00000104714	ERICH1	0.0182162			0	ENSG00000104714	ERICH1	0.493364				0	ENSG00000104714	ERICH1	0.00580677				0	ENSG00000104714	ERICH1	0.0222374				0	ENSG00000104714	ERICH1	0.000306032			0	ENSG00000104714	ERICH1	0.0264794			0	ENSG00000104714	ERICH1	0.025226			0	ENSG00000104714	ERICH1	0.161142
0	ENSG00000104722	NEFM	0.173337			0	ENSG00000104722	NEFM	0.00291821				0	ENSG00000104722	NEFM	0.450236				0	ENSG00000104722	NEFM	0.108133				0	ENSG00000104722	NEFM	0.00445238			0	ENSG00000104722	NEFM	0.0459701			0	ENSG00000104722	NEFM	0.955539			0	ENSG00000104722	NEFM	0.00013352
0	ENSG00000104901	DKKL1	8.78857e-05			0	ENSG00000104901	DKKL1	1.07136e-09				0	ENSG00000104901	DKKL1	7.24309e-11				0	ENSG00000104901	DKKL1	7.65593e-05				0	ENSG00000104901	DKKL1	1.77257e-05			0	ENSG00000104901	DKKL1	0.00216486			0	ENSG00000104901	DKKL1	1.41281e-10			0	ENSG00000104901	DKKL1	2.43219e-05
1	ENSG00000104936	DMPK	0.638407			1	ENSG00000104936	DMPK	0.901452				1	ENSG00000104936	DMPK	0.154716				1	ENSG00000104936	DMPK	0.46593				1	ENSG00000104936	DMPK	0.548762			1	ENSG00000104936	DMPK	0.19877			1	ENSG00000104936	DMPK	0.920964			1	ENSG00000104936	DMPK	0.439361
0	ENSG00000105402	NAPA	1.33129e-05			0	ENSG00000105402	NAPA	8.68211e-06				0	ENSG00000105402	NAPA	5.46825e-05				0	ENSG00000105402	NAPA	0.000222443				0	ENSG00000105402	NAPA	1.4422e-06			0	ENSG00000105402	NAPA	1.71821e-05			0	ENSG00000105402	NAPA	0.00120451			0	ENSG00000105402	NAPA	0.000521798
0	ENSG00000105438	KDELR1	0.000790901			0	ENSG00000105438	KDELR1	3.97283e-06				0	ENSG00000105438	KDELR1	0.000220046				0	ENSG00000105438	KDELR1	4.41555e-06				0	ENSG00000105438	KDELR1	1.9396e-05			0	ENSG00000105438	KDELR1	7.32977e-05			0	ENSG00000105438	KDELR1	1.46211e-05			0	ENSG00000105438	KDELR1	1.11553e-06
0	ENSG00000105464	GRIN2D	0.0888102			0	ENSG00000105464	GRIN2D	0.00366613				0	ENSG00000105464	GRIN2D	0.0568407				0	ENSG00000105464	GRIN2D	0.330845				0	ENSG00000105464	GRIN2D	0.30361			0	ENSG00000105464	GRIN2D	0.584794			0	ENSG00000105464	GRIN2D	0.0492679			0	ENSG00000105464	GRIN2D	0.368905
0	ENSG00000105467	SYNGR4	0.0156477			0	ENSG00000105467	SYNGR4	1.08795e-05				0	ENSG00000105467	SYNGR4	0.00016085				0	ENSG00000105467	SYNGR4	2.61118e-05				0	ENSG00000105467	SYNGR4	0.000203064			0	ENSG00000105467	SYNGR4	1.75187e-06			0	ENSG00000105467	SYNGR4	0.000548109			0	ENSG00000105467	SYNGR4	1.59832e-08
0	ENSG00000105507	CABP5	0.0567469			0	ENSG00000105507	CABP5	0.0923832				0	ENSG00000105507	CABP5	0.00747258				0	ENSG00000105507	CABP5	0.262594				0	ENSG00000105507	CABP5	0.00277975			0	ENSG00000105507	CABP5	0.0093616			0	ENSG00000105507	CABP5	0.0234253			0	ENSG00000105507	CABP5	0.119075
0	ENSG00000105509	HAS1	0.00524189			0	ENSG00000105509	HAS1	0.00567208				0	ENSG00000105509	HAS1	0.00982632				0	ENSG00000105509	HAS1	0.0131909				0	ENSG00000105509	HAS1	0.000387675			0	ENSG00000105509	HAS1	0.00393742			0	ENSG00000105509	HAS1	0.175663			0	ENSG00000105509	HAS1	0.0109262
0	ENSG00000105518	TMEM205	1.87749e-05			0	ENSG00000105518	TMEM205	3.78641e-07				0	ENSG00000105518	TMEM205	8.85584e-08				0	ENSG00000105518	TMEM205	7.65423e-07				0	ENSG00000105518	TMEM205	4.08899e-07			0	ENSG00000105518	TMEM205	1.84404e-09			0	ENSG00000105518	TMEM205	3.7641e-08			0	ENSG00000105518	TMEM205	5.36955e-07
0	ENSG00000105552	BCAT2	0.920801			0	ENSG00000105552	BCAT2	0.793897				0	ENSG00000105552	BCAT2	0.0291915				0	ENSG00000105552	BCAT2	0.0887582				0	ENSG00000105552	BCAT2	0.495946			0	ENSG00000105552	BCAT2	0.613963			0	ENSG00000105552	BCAT2	0.715111			0	ENSG00000105552	BCAT2	0.745644
0	ENSG00000105556	MIER2	0.26549			0	ENSG00000105556	MIER2	0.0038688				0	ENSG00000105556	MIER2	0.000412628				0	ENSG00000105556	MIER2	0.00763507				0	ENSG00000105556	MIER2	0.00978851			0	ENSG00000105556	MIER2	0.279728			0	ENSG00000105556	MIER2	0.0163541			0	ENSG00000105556	MIER2	0.0166029
0	ENSG00000105607	GCDH	0.141336			0	ENSG00000105607	GCDH	0.948118				0	ENSG00000105607	GCDH	0.146778				0	ENSG00000105607	GCDH	0.840988				0	ENSG00000105607	GCDH	0.58486			0	ENSG00000105607	GCDH	0.0876506			0	ENSG00000105607	GCDH	0.11064			0	ENSG00000105607	GCDH	0.454948
0	ENSG00000105613	MAST1	0.000136057			0	ENSG00000105613	MAST1	0.00439016				0	ENSG00000105613	MAST1	1.01067e-06				0	ENSG00000105613	MAST1	0.00401889				0	ENSG00000105613	MAST1	0.00324957			0	ENSG00000105613	MAST1	0.016828			0	ENSG00000105613	MAST1	3.33307e-05			0	ENSG00000105613	MAST1	0.0237766
0	ENSG00000105664	COMP	0.0594234			0	ENSG00000105664	COMP	0.154849				0	ENSG00000105664	COMP	0.626392				0	ENSG00000105664	COMP	0.588051				0	ENSG00000105664	COMP	0.953671			0	ENSG00000105664	COMP	0.127445			0	ENSG00000105664	COMP	0.731315			0	ENSG00000105664	COMP	0.596978
0	ENSG00000105668	UPK1A	0.216499			0	ENSG00000105668	UPK1A	0.691232				0	ENSG00000105668	UPK1A	0.831863				0	ENSG00000105668	UPK1A	0.437752				0	ENSG00000105668	UPK1A	0.450596			0	ENSG00000105668	UPK1A	0.400846			0	ENSG00000105668	UPK1A	0.152286			0	ENSG00000105668	UPK1A	0.511867
1	ENSG00000105695	MAG	0.00164552			1	ENSG00000105695	MAG	4.70899e-08				1	ENSG00000105695	MAG	1.79218e-06				1	ENSG00000105695	MAG	0.000179218				1	ENSG00000105695	MAG	0.00265726			1	ENSG00000105695	MAG	1.72259e-06			1	ENSG00000105695	MAG	0.00288788			1	ENSG00000105695	MAG	6.12035e-06
1	ENSG00000105711	SCN1B	0.00179432			1	ENSG00000105711	SCN1B	1.89408e-05				1	ENSG00000105711	SCN1B	0.00137108				1	ENSG00000105711	SCN1B	2.95603e-05				1	ENSG00000105711	SCN1B	8.31158e-06			1	ENSG00000105711	SCN1B	7.19082e-05			1	ENSG00000105711	SCN1B	7.99129e-06			1	ENSG00000105711	SCN1B	5.67933e-05
0	ENSG00000105854	PON2	0.0749828			0	ENSG00000105854	PON2	0.00102545				0	ENSG00000105854	PON2	0.00336095				0	ENSG00000105854	PON2	0.00224575				0	ENSG00000105854	PON2	0.0272912			0	ENSG00000105854	PON2	0.00194311			0	ENSG00000105854	PON2	0.000204269			0	ENSG00000105854	PON2	0.0019498
0	ENSG00000105880	DLX5	0.0023488			0	ENSG00000105880	DLX5	1.02589e-06				0	ENSG00000105880	DLX5	7.08856e-05				0	ENSG00000105880	DLX5	0.00358004				0	ENSG00000105880	DLX5	0.00081976			0	ENSG00000105880	DLX5	0.014628			0	ENSG00000105880	DLX5	0.00203666			0	ENSG00000105880	DLX5	0.0500451
0	ENSG00000105889	STEAP1B	2.70922e-06			0	ENSG00000105889	STEAP1B	3.61833e-06				0	ENSG00000105889	STEAP1B	0.000194745				0	ENSG00000105889	STEAP1B	0.000535892				0	ENSG00000105889	STEAP1B	2.42663e-06			0	ENSG00000105889	STEAP1B	0.000433644			0	ENSG00000105889	STEAP1B	0.000248786			0	ENSG00000105889	STEAP1B	4.67586e-05
0	ENSG00000105982	RNF32	0.47581			0	ENSG00000105982	RNF32	0.0114527				0	ENSG00000105982	RNF32	0.830381				0	ENSG00000105982	RNF32	0.480593				0	ENSG00000105982	RNF32	0.442494			0	ENSG00000105982	RNF32	0.618909			0	ENSG00000105982	RNF32	0.0963693			0	ENSG00000105982	RNF32	0.267072
1	ENSG00000105989	WNT2	1.93634e-05			1	ENSG00000105989	WNT2	0.00128776				1	ENSG00000105989	WNT2	0.000759482				1	ENSG00000105989	WNT2	0.0844191				1	ENSG00000105989	WNT2	0.000109065			1	ENSG00000105989	WNT2	0.000458493			1	ENSG00000105989	WNT2	0.00166341			1	ENSG00000105989	WNT2	0.00643635
0	ENSG00000106025	TSPAN12	0.101617			0	ENSG00000106025	TSPAN12	0.0779781				0	ENSG00000106025	TSPAN12	0.00532251				0	ENSG00000106025	TSPAN12	0.0148993				0	ENSG00000106025	TSPAN12	0.0444318			0	ENSG00000106025	TSPAN12	0.0298258			0	ENSG00000106025	TSPAN12	0.00105721			0	ENSG00000106025	TSPAN12	0.738219
1	ENSG00000106089	STX1A	5.78098e-05			1	ENSG00000106089	STX1A	2.41866e-05				1	ENSG00000106089	STX1A	2.00225e-06				1	ENSG00000106089	STX1A	4.40274e-05				1	ENSG00000106089	STX1A	1.18437e-06			1	ENSG00000106089	STX1A	1.50836e-05			1	ENSG00000106089	STX1A	0.000205036			1	ENSG00000106089	STX1A	0.00221616
1	ENSG00000106113	CRHR2	0.0330549			1	ENSG00000106113	CRHR2	0.0327854				1	ENSG00000106113	CRHR2	0.219183				1	ENSG00000106113	CRHR2	0.0153638				1	ENSG00000106113	CRHR2	0.352083			1	ENSG00000106113	CRHR2	0.603977			1	ENSG00000106113	CRHR2	0.087956			1	ENSG00000106113	CRHR2	0.141389
0	ENSG00000106258	CYP3A5	0.913858			0	ENSG00000106258	CYP3A5	0.877991				0	ENSG00000106258	CYP3A5	0.0616358				0	ENSG00000106258	CYP3A5	0.926593				0	ENSG00000106258	CYP3A5	0.912747			0	ENSG00000106258	CYP3A5	0.861347			0	ENSG00000106258	CYP3A5	0.92374			0	ENSG00000106258	CYP3A5	0.321426
0	ENSG00000106460	TMEM106B	0.0883604			0	ENSG00000106460	TMEM106B	0.150852				0	ENSG00000106460	TMEM106B	0.0882621				0	ENSG00000106460	TMEM106B	0.850403				0	ENSG00000106460	TMEM106B	0.929074			0	ENSG00000106460	TMEM106B	0.891342			0	ENSG00000106460	TMEM106B	0.1558			0	ENSG00000106460	TMEM106B	0.794293
0	ENSG00000106603	COA1	0.000857093			0	ENSG00000106603	COA1	0.366217				0	ENSG00000106603	COA1	0.00426305				0	ENSG00000106603	COA1	0.762226				0	ENSG00000106603	COA1	0.444441			0	ENSG00000106603	COA1	0.431738			0	ENSG00000106603	COA1	0.0100542			0	ENSG00000106603	COA1	0.729861
1	ENSG00000106605	BLVRA	0.00843561			1	ENSG00000106605	BLVRA	0.00600273				1	ENSG00000106605	BLVRA	0.000452218				1	ENSG00000106605	BLVRA	0.00129031				1	ENSG00000106605	BLVRA	0.057089			1	ENSG00000106605	BLVRA	0.00468826			1	ENSG00000106605	BLVRA	0.00712599			1	ENSG00000106605	BLVRA	0.000155501
1	ENSG00000106636	YKT6	7.9304e-07			1	ENSG00000106636	YKT6	0.00171213				1	ENSG00000106636	YKT6	1.56142e-08				1	ENSG00000106636	YKT6	1.77228e-06				1	ENSG00000106636	YKT6	7.81921e-07			1	ENSG00000106636	YKT6	8.84881e-06			1	ENSG00000106636	YKT6	2.0711e-05			1	ENSG00000106636	YKT6	0.000856657
1	ENSG00000106714	CNTNAP3	0.000169428			1	ENSG00000106714	CNTNAP3	0.0475089				1	ENSG00000106714	CNTNAP3	3.93833e-05				1	ENSG00000106714	CNTNAP3	0.0023363				1	ENSG00000106714	CNTNAP3	2.36674e-05			1	ENSG00000106714	CNTNAP3	5.59673e-06			1	ENSG00000106714	CNTNAP3	0.000236648			1	ENSG00000106714	CNTNAP3	0.0812647
1	ENSG00000106948	AKNA	0.0633465			1	ENSG00000106948	AKNA	0.00142252				1	ENSG00000106948	AKNA	0.363121				1	ENSG00000106948	AKNA	0.0916187				1	ENSG00000106948	AKNA	0.153436			1	ENSG00000106948	AKNA	0.325754			1	ENSG00000106948	AKNA	0.573681			1	ENSG00000106948	AKNA	0.00787297
1	ENSG00000107105	ELAVL2	0.023907			1	ENSG00000107105	ELAVL2	7.34717e-06				1	ENSG00000107105	ELAVL2	0.0649393				1	ENSG00000107105	ELAVL2	0.000414508				1	ENSG00000107105	ELAVL2	0.00104621			1	ENSG00000107105	ELAVL2	0.000240208			1	ENSG00000107105	ELAVL2	0.0026837			1	ENSG00000107105	ELAVL2	4.71274e-05
0	ENSG00000107745	MICU1	0.194807			0	ENSG00000107745	MICU1	0.0176616				0	ENSG00000107745	MICU1	0.114138				0	ENSG00000107745	MICU1	0.253221				0	ENSG00000107745	MICU1	0.0114988			0	ENSG00000107745	MICU1	0.0247484			0	ENSG00000107745	MICU1	0.0078609			0	ENSG00000107745	MICU1	0.161924
1	ENSG00000107758	PPP3CB	0.187475			1	ENSG00000107758	PPP3CB	0.10551				1	ENSG00000107758	PPP3CB	0.0225659				1	ENSG00000107758	PPP3CB	0.0903843				1	ENSG00000107758	PPP3CB	0.0185562			1	ENSG00000107758	PPP3CB	0.273931			1	ENSG00000107758	PPP3CB	0.103443			1	ENSG00000107758	PPP3CB	0.0504629
0	ENSG00000107897	ACBD5	0.00185926			0	ENSG00000107897	ACBD5	0.123206				0	ENSG00000107897	ACBD5	7.37639e-05				0	ENSG00000107897	ACBD5	0.0427411				0	ENSG00000107897	ACBD5	0.0258266			0	ENSG00000107897	ACBD5	0.00615992			0	ENSG00000107897	ACBD5	6.15561e-05			0	ENSG00000107897	ACBD5	0.0173468
0	ENSG00000108018	SORCS1	0.000165963			0	ENSG00000108018	SORCS1	0.0358251				0	ENSG00000108018	SORCS1	0.0013705				0	ENSG00000108018	SORCS1	0.0512894				0	ENSG00000108018	SORCS1	0.0427483			0	ENSG00000108018	SORCS1	0.0210208			0	ENSG00000108018	SORCS1	0.000223974			0	ENSG00000108018	SORCS1	0.0393318
0	ENSG00000108231	LGI1	6.71282e-06			0	ENSG00000108231	LGI1	5.0305e-08				0	ENSG00000108231	LGI1	1.48043e-07				0	ENSG00000108231	LGI1	1.24087e-07				0	ENSG00000108231	LGI1	2.63076e-09			0	ENSG00000108231	LGI1	1.58821e-07			0	ENSG00000108231	LGI1	2.71682e-08			0	ENSG00000108231	LGI1	7.42945e-06
0	ENSG00000108309	RUNDC3A	1.89376e-05			0	ENSG00000108309	RUNDC3A	1.84682e-09				0	ENSG00000108309	RUNDC3A	3.03465e-07				0	ENSG00000108309	RUNDC3A	8.22894e-06				0	ENSG00000108309	RUNDC3A	1.8676e-07			0	ENSG00000108309	RUNDC3A	9.43464e-07			0	ENSG00000108309	RUNDC3A	3.73529e-07			0	ENSG00000108309	RUNDC3A	2.88608e-07
0	ENSG00000108417	KRT37	0.0711531			0	ENSG00000108417	KRT37	0.335281				0	ENSG00000108417	KRT37	0.432994				0	ENSG00000108417	KRT37	0.153405				0	ENSG00000108417	KRT37	0.432665			0	ENSG00000108417	KRT37	0.108566			0	ENSG00000108417	KRT37	0.949365			0	ENSG00000108417	KRT37	#DIV/0!
0	ENSG00000108578	BLMH	1.32312e-07			0	ENSG00000108578	BLMH	7.30248e-10				0	ENSG00000108578	BLMH	4.05891e-07				0	ENSG00000108578	BLMH	9.35228e-08				0	ENSG00000108578	BLMH	3.5633e-09			0	ENSG00000108578	BLMH	6.93593e-10			0	ENSG00000108578	BLMH	3.63441e-08			0	ENSG00000108578	BLMH	2.12501e-10
0	ENSG00000108587	GOSR1	0.818146			0	ENSG00000108587	GOSR1	0.00905378				0	ENSG00000108587	GOSR1	0.426827				0	ENSG00000108587	GOSR1	0.176076				0	ENSG00000108587	GOSR1	0.320468			0	ENSG00000108587	GOSR1	0.280372			0	ENSG00000108587	GOSR1	0.87259			0	ENSG00000108587	GOSR1	0.0127599
0	ENSG00000108684	ASIC2	0.785023			0	ENSG00000108684	ASIC2	0.0313406				0	ENSG00000108684	ASIC2	0.86792				0	ENSG00000108684	ASIC2	0.0039628				0	ENSG00000108684	ASIC2	0.0746946			0	ENSG00000108684	ASIC2	0.119908			0	ENSG00000108684	ASIC2	0.252039			0	ENSG00000108684	ASIC2	0.0916211
0	ENSG00000108797	CNTNAP1	6.20804e-06			0	ENSG00000108797	CNTNAP1	1.27162e-06				0	ENSG00000108797	CNTNAP1	5.88304e-05				0	ENSG00000108797	CNTNAP1	2.293e-06				0	ENSG00000108797	CNTNAP1	2.12898e-07			0	ENSG00000108797	CNTNAP1	5.61153e-06			0	ENSG00000108797	CNTNAP1	4.00933e-05			0	ENSG00000108797	CNTNAP1	6.17613e-05
0	ENSG00000109065	NAT9	0.829813			0	ENSG00000109065	NAT9	0.410548				0	ENSG00000109065	NAT9	0.00438719				0	ENSG00000109065	NAT9	0.0453311				0	ENSG00000109065	NAT9	0.113906			0	ENSG00000109065	NAT9	0.761262			0	ENSG00000109065	NAT9	0.196941			0	ENSG00000109065	NAT9	0.103223
0	ENSG00000109089	CDR2L	0.204699			0	ENSG00000109089	CDR2L	0.609226				0	ENSG00000109089	CDR2L	0.0890864				0	ENSG00000109089	CDR2L	0.0866364				0	ENSG00000109089	CDR2L	0.534013			0	ENSG00000109089	CDR2L	0.181693			0	ENSG00000109089	CDR2L	0.118479			0	ENSG00000109089	CDR2L	0.252066
1	ENSG00000109158	GABRA4	0.000207429			1	ENSG00000109158	GABRA4	0.000269108				1	ENSG00000109158	GABRA4	1.40583e-05				1	ENSG00000109158	GABRA4	3.04542e-05				1	ENSG00000109158	GABRA4	1.42885e-05			1	ENSG00000109158	GABRA4	0.000630785			1	ENSG00000109158	GABRA4	0.000133291			1	ENSG00000109158	GABRA4	2.14324e-05
0	ENSG00000109163	GNRHR	0.0179791			0	ENSG00000109163	GNRHR	0.454867				0	ENSG00000109163	GNRHR	0.376134				0	ENSG00000109163	GNRHR	0.0643126				0	ENSG00000109163	GNRHR	0.285684			0	ENSG00000109163	GNRHR	0.119903			0	ENSG00000109163	GNRHR	0.261692			0	ENSG00000109163	GNRHR	0.779675
1	ENSG00000109189	USP46	0.236597			1	ENSG00000109189	USP46	4.75419e-05				1	ENSG00000109189	USP46	0.000107649				1	ENSG00000109189	USP46	6.68453e-05				1	ENSG00000109189	USP46	6.21378e-05			1	ENSG00000109189	USP46	0.00170923			1	ENSG00000109189	USP46	0.000151071			1	ENSG00000109189	USP46	1.28875e-05
0	ENSG00000109205	ODAM	#DIV/0!			0	ENSG00000109205	ODAM	0.399234				0	ENSG00000109205	ODAM	#DIV/0!				0	ENSG00000109205	ODAM	0.355988				0	ENSG00000109205	ODAM	0.657279			0	ENSG00000109205	ODAM	0.0511206			0	ENSG00000109205	ODAM	0.208576			0	ENSG00000109205	ODAM	0.294504
0	ENSG00000109208	SMR3A	0.666834			0	ENSG00000109208	SMR3A	#DIV/0!				0	ENSG00000109208	SMR3A	0.214744				0	ENSG00000109208	SMR3A	0.355988				0	ENSG00000109208	SMR3A	0.375387			0	ENSG00000109208	SMR3A	0.2778			0	ENSG00000109208	SMR3A	0.439874			0	ENSG00000109208	SMR3A	0.294504
0	ENSG00000109445	ZNF330	0.0084248			0	ENSG00000109445	ZNF330	2.16162e-07				0	ENSG00000109445	ZNF330	0.0119338				0	ENSG00000109445	ZNF330	0.00268681				0	ENSG00000109445	ZNF330	0.000463339			0	ENSG00000109445	ZNF330	0.00080272			0	ENSG00000109445	ZNF330	0.0183433			0	ENSG00000109445	ZNF330	2.34378e-06
0	ENSG00000109472	CPE	0.021169			0	ENSG00000109472	CPE	1.45476e-08				0	ENSG00000109472	CPE	6.45771e-06				0	ENSG00000109472	CPE	6.85665e-07				0	ENSG00000109472	CPE	0.000278818			0	ENSG00000109472	CPE	6.32422e-05			0	ENSG00000109472	CPE	7.11676e-07			0	ENSG00000109472	CPE	3.82601e-05
1	ENSG00000109771	LRP2BP	0.0184128			1	ENSG00000109771	LRP2BP	0.271952				1	ENSG00000109771	LRP2BP	0.0471052				1	ENSG00000109771	LRP2BP	0.0712746				1	ENSG00000109771	LRP2BP	0.00970205			1	ENSG00000109771	LRP2BP	0.0165147			1	ENSG00000109771	LRP2BP	0.0398246			1	ENSG00000109771	LRP2BP	0.428268
0	ENSG00000109956	B3GAT1	0.422312			0	ENSG00000109956	B3GAT1	1.79796e-06				0	ENSG00000109956	B3GAT1	0.186292				0	ENSG00000109956	B3GAT1	0.424233				0	ENSG00000109956	B3GAT1	0.570017			0	ENSG00000109956	B3GAT1	0.228335			0	ENSG00000109956	B3GAT1	0.936886			0	ENSG00000109956	B3GAT1	0.000585186
1	ENSG00000110076	NRXN2	0.338917			1	ENSG00000110076	NRXN2	0.476906				1	ENSG00000110076	NRXN2	0.193074				1	ENSG00000110076	NRXN2	0.890078				1	ENSG00000110076	NRXN2	0.953393			1	ENSG00000110076	NRXN2	0.587333			1	ENSG00000110076	NRXN2	0.053411			1	ENSG00000110076	NRXN2	0.358569
0	ENSG00000110195	FOLR1	0.0596693			0	ENSG00000110195	FOLR1	0.166783				0	ENSG00000110195	FOLR1	0.0792548				0	ENSG00000110195	FOLR1	0.555452				0	ENSG00000110195	FOLR1	0.918792			0	ENSG00000110195	FOLR1	0.0894086			0	ENSG00000110195	FOLR1	0.060366			0	ENSG00000110195	FOLR1	0.105186
1	ENSG00000110436	SLC1A2	0.0465862			1	ENSG00000110436	SLC1A2	7.48799e-09				1	ENSG00000110436	SLC1A2	0.000541729				1	ENSG00000110436	SLC1A2	0.000112789				1	ENSG00000110436	SLC1A2	0.00138092			1	ENSG00000110436	SLC1A2	0.000125618			1	ENSG00000110436	SLC1A2	0.000183965			1	ENSG00000110436	SLC1A2	2.35892e-06
0	ENSG00000110484	SCGB2A2	#DIV/0!			0	ENSG00000110484	SCGB2A2	0.250231				0	ENSG00000110484	SCGB2A2	#DIV/0!				0	ENSG00000110484	SCGB2A2	0.215476				0	ENSG00000110484	SCGB2A2	0.338608			0	ENSG00000110484	SCGB2A2	0.2778			0	ENSG00000110484	SCGB2A2	#DIV/0!			0	ENSG00000110484	SCGB2A2	#DIV/0!
0	ENSG00000110719	TCIRG1	0.0250258			0	ENSG00000110719	TCIRG1	0.539553				0	ENSG00000110719	TCIRG1	0.223952				0	ENSG00000110719	TCIRG1	0.452557				0	ENSG00000110719	TCIRG1	0.100557			0	ENSG00000110719	TCIRG1	0.0443798			0	ENSG00000110719	TCIRG1	0.127424			0	ENSG00000110719	TCIRG1	0.933075
0	ENSG00000110777	POU2AF1	4.36836e-05			0	ENSG00000110777	POU2AF1	0.000136276				0	ENSG00000110777	POU2AF1	7.47128e-05				0	ENSG00000110777	POU2AF1	0.0037118				0	ENSG00000110777	POU2AF1	0.000224918			0	ENSG00000110777	POU2AF1	0.0104934			0	ENSG00000110777	POU2AF1	0.00152734			0	ENSG00000110777	POU2AF1	0.000213067
1	ENSG00000110786	PTPN5	0.98545			1	ENSG00000110786	PTPN5	0.0681475				1	ENSG00000110786	PTPN5	0.680774				1	ENSG00000110786	PTPN5	0.421056				1	ENSG00000110786	PTPN5	0.61738			1	ENSG00000110786	PTPN5	0.798827			1	ENSG00000110786	PTPN5	0.16676			1	ENSG00000110786	PTPN5	0.749604
0	ENSG00000110852	CLEC2B	0.0350548			0	ENSG00000110852	CLEC2B	0.195017				0	ENSG00000110852	CLEC2B	0.00204456				0	ENSG00000110852	CLEC2B	0.0116341				0	ENSG00000110852	CLEC2B	0.0192456			0	ENSG00000110852	CLEC2B	0.0141595			0	ENSG00000110852	CLEC2B	0.00268554			0	ENSG00000110852	CLEC2B	0.0221428
0	ENSG00000111254	AKAP3	0.00124751			0	ENSG00000111254	AKAP3	0.0042578				0	ENSG00000111254	AKAP3	0.000727068				0	ENSG00000111254	AKAP3	0.0168273				0	ENSG00000111254	AKAP3	0.0153633			0	ENSG00000111254	AKAP3	0.00217573			0	ENSG00000111254	AKAP3	0.00059383			0	ENSG00000111254	AKAP3	0.842133
1	ENSG00000111262	KCNA1	7.37084e-06			1	ENSG00000111262	KCNA1	3.65024e-05				1	ENSG00000111262	KCNA1	4.67462e-06				1	ENSG00000111262	KCNA1	8.25552e-07				1	ENSG00000111262	KCNA1	1.08047e-06			1	ENSG00000111262	KCNA1	2.24819e-06			1	ENSG00000111262	KCNA1	4.93477e-06			1	ENSG00000111262	KCNA1	0.000120926
0	ENSG00000111361	EIF2B1	0.000328143			0	ENSG00000111361	EIF2B1	0.00191077				0	ENSG00000111361	EIF2B1	5.28473e-07				0	ENSG00000111361	EIF2B1	2.1559e-05				0	ENSG00000111361	EIF2B1	8.3094e-06			0	ENSG00000111361	EIF2B1	2.91396e-05			0	ENSG00000111361	EIF2B1	0.000462649			0	ENSG00000111361	EIF2B1	1.73052e-05
1	ENSG00000111450	STX2	9.91583e-07			1	ENSG00000111450	STX2	3.70489e-10				1	ENSG00000111450	STX2	1.48818e-10				1	ENSG00000111450	STX2	3.29325e-09				1	ENSG00000111450	STX2	2.21431e-11			1	ENSG00000111450	STX2	1.21814e-10			1	ENSG00000111450	STX2	1.1564e-06			1	ENSG00000111450	STX2	5.14137e-09
1	ENSG00000111674	ENO2	0.0107198			1	ENSG00000111674	ENO2	0.0133735				1	ENSG00000111674	ENO2	0.0268034				1	ENSG00000111674	ENO2	0.066043				1	ENSG00000111674	ENO2	0.0104041			1	ENSG00000111674	ENO2	0.0350017			1	ENSG00000111674	ENO2	0.11718			1	ENSG00000111674	ENO2	0.143159
0	ENSG00000111696	NT5DC3	0.176232			0	ENSG00000111696	NT5DC3	0.00120791				0	ENSG00000111696	NT5DC3	0.200333				0	ENSG00000111696	NT5DC3	0.00248607				0	ENSG00000111696	NT5DC3	0.000948752			0	ENSG00000111696	NT5DC3	0.00478803			0	ENSG00000111696	NT5DC3	0.32395			0	ENSG00000111696	NT5DC3	0.0101421
0	ENSG00000111704	NANOG	0.13538			0	ENSG00000111704	NANOG	0.413746				0	ENSG00000111704	NANOG	0.889936				0	ENSG00000111704	NANOG	0.657988				0	ENSG00000111704	NANOG	0.677568			0	ENSG00000111704	NANOG	0.570752			0	ENSG00000111704	NANOG	0.911786			0	ENSG00000111704	NANOG	0.355988
0	ENSG00000111713	GYS2	0.894982			0	ENSG00000111713	GYS2	0.502303				0	ENSG00000111713	GYS2	0.290182				0	ENSG00000111713	GYS2	0.292198				0	ENSG00000111713	GYS2	0.322936			0	ENSG00000111713	GYS2	0.545349			0	ENSG00000111713	GYS2	0.290231			0	ENSG00000111713	GYS2	0.154147
0	ENSG00000111846	GCNT2	4.82622e-08			0	ENSG00000111846	GCNT2	9.79221e-09				0	ENSG00000111846	GCNT2	1.01273e-05				0	ENSG00000111846	GCNT2	1.3789e-05				0	ENSG00000111846	GCNT2	2.19039e-06			0	ENSG00000111846	GCNT2	2.04101e-05			0	ENSG00000111846	GCNT2	0.000220467			0	ENSG00000111846	GCNT2	5.32317e-07
0	ENSG00000112183	RBM24	0.000194908			0	ENSG00000112183	RBM24	0.911099				0	ENSG00000112183	RBM24	0.0117427				0	ENSG00000112183	RBM24	0.888421				0	ENSG00000112183	RBM24	0.355169			0	ENSG00000112183	RBM24	0.167244			0	ENSG00000112183	RBM24	0.250483			0	ENSG00000112183	RBM24	0.0616711
0	ENSG00000112210	RAB23	0.0180235			0	ENSG00000112210	RAB23	0.112666				0	ENSG00000112210	RAB23	0.239638				0	ENSG00000112210	RAB23	0.452856				0	ENSG00000112210	RAB23	0.208384			0	ENSG00000112210	RAB23	0.15462			0	ENSG00000112210	RAB23	0.194486			0	ENSG00000112210	RAB23	0.0204132
0	ENSG00000112218	GPR63	0.120815			0	ENSG00000112218	GPR63	0.00169149				0	ENSG00000112218	GPR63	0.0617396				0	ENSG00000112218	GPR63	0.215733				0	ENSG00000112218	GPR63	0.306989			0	ENSG00000112218	GPR63	0.276655			0	ENSG00000112218	GPR63	0.0314949			0	ENSG00000112218	GPR63	0.0335527
1	ENSG00000112232	KHDRBS2	1.41038e-05			1	ENSG00000112232	KHDRBS2	0.00412447				1	ENSG00000112232	KHDRBS2	2.38621e-05				1	ENSG00000112232	KHDRBS2	7.48085e-05				1	ENSG00000112232	KHDRBS2	0.000209028			1	ENSG00000112232	KHDRBS2	0.000307531			1	ENSG00000112232	KHDRBS2	3.90739e-06			1	ENSG00000112232	KHDRBS2	2.81514e-05
0	ENSG00000112280	COL9A1	0.848339			0	ENSG00000112280	COL9A1	0.0383729				0	ENSG00000112280	COL9A1	0.867405				0	ENSG00000112280	COL9A1	0.392745				0	ENSG00000112280	COL9A1	0.53602			0	ENSG00000112280	COL9A1	0.320085			0	ENSG00000112280	COL9A1	0.426729			0	ENSG00000112280	COL9A1	0.118663
0	ENSG00000112303	VNN2	0.0113381			0	ENSG00000112303	VNN2	0.0985733				0	ENSG00000112303	VNN2	0.00362954				0	ENSG00000112303	VNN2	0.00349461				0	ENSG00000112303	VNN2	0.568588			0	ENSG00000112303	VNN2	0.000244125			0	ENSG00000112303	VNN2	0.00309297			0	ENSG00000112303	VNN2	0.018147
0	ENSG00000112305	SMAP1	4.1343e-07			0	ENSG00000112305	SMAP1	0.000989659				0	ENSG00000112305	SMAP1	1.02832e-07				0	ENSG00000112305	SMAP1	1.29751e-08				0	ENSG00000112305	SMAP1	1.55446e-07			0	ENSG00000112305	SMAP1	1.15683e-09			0	ENSG00000112305	SMAP1	3.83591e-07			0	ENSG00000112305	SMAP1	0.000287488
0	ENSG00000112308	C6orf62	0.431642			0	ENSG00000112308	C6orf62	0.00115674				0	ENSG00000112308	C6orf62	0.546324				0	ENSG00000112308	C6orf62	0.00961907				0	ENSG00000112308	C6orf62	0.0862179			0	ENSG00000112308	C6orf62	0.0137432			0	ENSG00000112308	C6orf62	0.992002			0	ENSG00000112308	C6orf62	0.0311529
0	ENSG00000112320	SOBP	6.16836e-09			0	ENSG00000112320	SOBP	0.0116881				0	ENSG00000112320	SOBP	9.12557e-10				0	ENSG00000112320	SOBP	0.00538553				0	ENSG00000112320	SOBP	0.000420605			0	ENSG00000112320	SOBP	0.007799			0	ENSG00000112320	SOBP	5.34624e-09			0	ENSG00000112320	SOBP	0.0656684
0	ENSG00000112499	SLC22A2	0.378236			0	ENSG00000112499	SLC22A2	0.824375				0	ENSG00000112499	SLC22A2	0.766886				0	ENSG00000112499	SLC22A2	0.264446				0	ENSG00000112499	SLC22A2	0.0929529			0	ENSG00000112499	SLC22A2	0.0607394			0	ENSG00000112499	SLC22A2	0.443538			0	ENSG00000112499	SLC22A2	0.597367
0	ENSG00000112531	QKI	0.00120326			0	ENSG00000112531	QKI	0.213877				0	ENSG00000112531	QKI	0.00141048				0	ENSG00000112531	QKI	0.146953				0	ENSG00000112531	QKI	0.0360956			0	ENSG00000112531	QKI	0.00777281			0	ENSG00000112531	QKI	0.000122929			0	ENSG00000112531	QKI	0.19765
1	ENSG00000112655	PTK7	0.000676759			1	ENSG00000112655	PTK7	4.20322e-09				1	ENSG00000112655	PTK7	9.20215e-07				1	ENSG00000112655	PTK7	6.9529e-07				1	ENSG00000112655	PTK7	1.21941e-05			1	ENSG00000112655	PTK7	0.000436389			1	ENSG00000112655	PTK7	0.000404864			1	ENSG00000112655	PTK7	6.46561e-11
0	ENSG00000112699	GMDS	0.000148048			0	ENSG00000112699	GMDS	0.0423894				0	ENSG00000112699	GMDS	0.000198577				0	ENSG00000112699	GMDS	0.0213785				0	ENSG00000112699	GMDS	0.0284666			0	ENSG00000112699	GMDS	0.0100145			0	ENSG00000112699	GMDS	0.001042			0	ENSG00000112699	GMDS	4.00034e-05
0	ENSG00000112763	BTN2A1	0.839874			0	ENSG00000112763	BTN2A1	0.00141983				0	ENSG00000112763	BTN2A1	0.345895				0	ENSG00000112763	BTN2A1	0.0109078				0	ENSG00000112763	BTN2A1	0.157017			0	ENSG00000112763	BTN2A1	0.209947			0	ENSG00000112763	BTN2A1	0.011012			0	ENSG00000112763	BTN2A1	0.0132716
0	ENSG00000112799	LY86	0.134981			0	ENSG00000112799	LY86	0.0600251				0	ENSG00000112799	LY86	0.180884				0	ENSG00000112799	LY86	0.11794				0	ENSG00000112799	LY86	0.0100624			0	ENSG00000112799	LY86	0.078584			0	ENSG00000112799	LY86	0.0095363			0	ENSG00000112799	LY86	0.66029
0	ENSG00000112837	TBX18	0.489324			0	ENSG00000112837	TBX18	0.168649				0	ENSG00000112837	TBX18	0.929774				0	ENSG00000112837	TBX18	0.821183				0	ENSG00000112837	TBX18	0.52892			0	ENSG00000112837	TBX18	0.516623			0	ENSG00000112837	TBX18	0.938432			0	ENSG00000112837	TBX18	0.591809
0	ENSG00000112874	NUDT12	0.310141			0	ENSG00000112874	NUDT12	0.291611				0	ENSG00000112874	NUDT12	0.11724				0	ENSG00000112874	NUDT12	0.194683				0	ENSG00000112874	NUDT12	0.491372			0	ENSG00000112874	NUDT12	0.467621			0	ENSG00000112874	NUDT12	0.382523			0	ENSG00000112874	NUDT12	0.667393
0	ENSG00000113302	IL12B	0.183815			0	ENSG00000113302	IL12B	0.606358				0	ENSG00000113302	IL12B	0.0886505				0	ENSG00000113302	IL12B	0.014875				0	ENSG00000113302	IL12B	0.109756			0	ENSG00000113302	IL12B	0.229186			0	ENSG00000113302	IL12B	0.0193046			0	ENSG00000113302	IL12B	0.00441601
0	ENSG00000113327	GABRG2	0.000874094			0	ENSG00000113327	GABRG2	0.0048899				0	ENSG00000113327	GABRG2	0.000328471				0	ENSG00000113327	GABRG2	0.000445889				0	ENSG00000113327	GABRG2	4.05665e-05			0	ENSG00000113327	GABRG2	0.00103196			0	ENSG00000113327	GABRG2	0.0019488			0	ENSG00000113327	GABRG2	0.00698947
0	ENSG00000113448	PDE4D	1.95192e-05			0	ENSG00000113448	PDE4D	1.38399e-06				0	ENSG00000113448	PDE4D	5.8295e-05				0	ENSG00000113448	PDE4D	2.22242e-05				0	ENSG00000113448	PDE4D	6.05015e-05			0	ENSG00000113448	PDE4D	1.49088e-05			0	ENSG00000113448	PDE4D	7.44192e-05			0	ENSG00000113448	PDE4D	0.00125226
0	ENSG00000113520	IL4	0.0207401			0	ENSG00000113520	IL4	0.857735				0	ENSG00000113520	IL4	0.0203592				0	ENSG00000113520	IL4	0.768395				0	ENSG00000113520	IL4	0.681659			0	ENSG00000113520	IL4	0.111605			0	ENSG00000113520	IL4	0.0363121			0	ENSG00000113520	IL4	0.843429
1	ENSG00000113732	ATP6V0E1	0.0301188			1	ENSG00000113732	ATP6V0E1	0.0130972				1	ENSG00000113732	ATP6V0E1	0.0166036				1	ENSG00000113732	ATP6V0E1	0.309732				1	ENSG00000113732	ATP6V0E1	0.0587474			1	ENSG00000113732	ATP6V0E1	0.0873903			1	ENSG00000113732	ATP6V0E1	0.00150947			1	ENSG00000113732	ATP6V0E1	0.251749
0	ENSG00000113739	STC2	0.136485			0	ENSG00000113739	STC2	0.0969315				0	ENSG00000113739	STC2	0.105457				0	ENSG00000113739	STC2	0.20872				0	ENSG00000113739	STC2	0.331618			0	ENSG00000113739	STC2	0.105985			0	ENSG00000113739	STC2	0.155462			0	ENSG00000113739	STC2	0.107784
0	ENSG00000113761	ZNF346	6.02816e-07			0	ENSG00000113761	ZNF346	1.05495e-08				0	ENSG00000113761	ZNF346	2.315e-11				0	ENSG00000113761	ZNF346	6.16475e-07				0	ENSG00000113761	ZNF346	1.42292e-06			0	ENSG00000113761	ZNF346	2.03386e-06			0	ENSG00000113761	ZNF346	8.55983e-08			0	ENSG00000113761	ZNF346	5.12897e-11
0	ENSG00000113924	HGD	0.00551627			0	ENSG00000113924	HGD	0.275951				0	ENSG00000113924	HGD	0.00757887				0	ENSG00000113924	HGD	0.000354115				0	ENSG00000113924	HGD	0.000125168			0	ENSG00000113924	HGD	0.000105472			0	ENSG00000113924	HGD	2.39821e-05			0	ENSG00000113924	HGD	0.770402
1	ENSG00000114120	SLC25A36	0.0547038			1	ENSG00000114120	SLC25A36	0.000428443				1	ENSG00000114120	SLC25A36	0.147913				1	ENSG00000114120	SLC25A36	0.0025889				1	ENSG00000114120	SLC25A36	0.0132236			1	ENSG00000114120	SLC25A36	0.00197927			1	ENSG00000114120	SLC25A36	0.0951519			1	ENSG00000114120	SLC25A36	0.00654582
0	ENSG00000114251	WNT5A	0.00655606			0	ENSG00000114251	WNT5A	0.636342				0	ENSG00000114251	WNT5A	0.0132237				0	ENSG00000114251	WNT5A	0.555342				0	ENSG00000114251	WNT5A	0.023818			0	ENSG00000114251	WNT5A	0.619012			0	ENSG00000114251	WNT5A	0.0047842			0	ENSG00000114251	WNT5A	0.000616339
0	ENSG00000114354	TFG	0.639907			0	ENSG00000114354	TFG	0.0095744				0	ENSG00000114354	TFG	0.128816				0	ENSG00000114354	TFG	0.163373				0	ENSG00000114354	TFG	0.142834			0	ENSG00000114354	TFG	0.0696264			0	ENSG00000114354	TFG	0.722914			0	ENSG00000114354	TFG	0.0264028
0	ENSG00000114638	UPK1B	0.440271			0	ENSG00000114638	UPK1B	0.0184061				0	ENSG00000114638	UPK1B	0.374985				0	ENSG00000114638	UPK1B	0.219238				0	ENSG00000114638	UPK1B	0.913814			0	ENSG00000114638	UPK1B	0.400765			0	ENSG00000114638	UPK1B	0.248168			0	ENSG00000114638	UPK1B	0.143734
1	ENSG00000114757	PEX5L	0.0050521			1	ENSG00000114757	PEX5L	7.9722e-05				1	ENSG00000114757	PEX5L	0.00246549				1	ENSG00000114757	PEX5L	0.000921909				1	ENSG00000114757	PEX5L	7.7418e-05			1	ENSG00000114757	PEX5L	0.000148248			1	ENSG00000114757	PEX5L	0.00944315			1	ENSG00000114757	PEX5L	4.37138e-07
0	ENSG00000114796	KLHL24	0.011736			0	ENSG00000114796	KLHL24	0.00234126				0	ENSG00000114796	KLHL24	0.00605183				0	ENSG00000114796	KLHL24	0.0013283				0	ENSG00000114796	KLHL24	0.000835392			0	ENSG00000114796	KLHL24	0.00363532			0	ENSG00000114796	KLHL24	0.000395343			0	ENSG00000114796	KLHL24	0.0148384
0	ENSG00000114988	LMAN2L	1.77562e-06			0	ENSG00000114988	LMAN2L	3.51451e-07				0	ENSG00000114988	LMAN2L	6.64293e-08				0	ENSG00000114988	LMAN2L	5.92809e-10				0	ENSG00000114988	LMAN2L	4.27987e-11			0	ENSG00000114988	LMAN2L	1.61289e-07			0	ENSG00000114988	LMAN2L	4.4341e-07			0	ENSG00000114988	LMAN2L	3.14786e-09
0	ENSG00000115020	PIKFYVE	0.690232			0	ENSG00000115020	PIKFYVE	0.615504				0	ENSG00000115020	PIKFYVE	0.711493				0	ENSG00000115020	PIKFYVE	0.342726				0	ENSG00000115020	PIKFYVE	0.628438			0	ENSG00000115020	PIKFYVE	0.575894			0	ENSG00000115020	PIKFYVE	0.867064			0	ENSG00000115020	PIKFYVE	0.440096
0	ENSG00000115129	TP53I3	0.843264			0	ENSG00000115129	TP53I3	2.69225e-06				0	ENSG00000115129	TP53I3	0.168387				0	ENSG00000115129	TP53I3	0.0150166				0	ENSG00000115129	TP53I3	0.041736			0	ENSG00000115129	TP53I3	0.0476912			0	ENSG00000115129	TP53I3	0.521791			0	ENSG00000115129	TP53I3	1.44135e-06
0	ENSG00000115137	DNAJC27	0.000111853			0	ENSG00000115137	DNAJC27	0.00389491				0	ENSG00000115137	DNAJC27	2.37666e-05				0	ENSG00000115137	DNAJC27	5.04103e-05				0	ENSG00000115137	DNAJC27	2.94598e-06			0	ENSG00000115137	DNAJC27	1.55541e-05			0	ENSG00000115137	DNAJC27	7.60154e-05			0	ENSG00000115137	DNAJC27	0.0016656
1	ENSG00000115159	GPD2	4.73396e-05			1	ENSG00000115159	GPD2	0.234426				1	ENSG00000115159	GPD2	0.041341				1	ENSG00000115159	GPD2	0.0108503				1	ENSG00000115159	GPD2	0.00160552			1	ENSG00000115159	GPD2	0.00311783			1	ENSG00000115159	GPD2	0.411505			1	ENSG00000115159	GPD2	0.919125
0	ENSG00000115183	TANC1	0.000231173			0	ENSG00000115183	TANC1	0.00922382				0	ENSG00000115183	TANC1	4.13191e-06				0	ENSG00000115183	TANC1	0.000903637				0	ENSG00000115183	TANC1	0.00331685			0	ENSG00000115183	TANC1	6.53279e-05			0	ENSG00000115183	TANC1	4.89856e-05			0	ENSG00000115183	TANC1	7.35395e-05
0	ENSG00000115226	FNDC4	0.828897			0	ENSG00000115226	FNDC4	0.216176				0	ENSG00000115226	FNDC4	0.0404432				0	ENSG00000115226	FNDC4	0.00100578				0	ENSG00000115226	FNDC4	0.10233			0	ENSG00000115226	FNDC4	0.0318525			0	ENSG00000115226	FNDC4	0.00577712			0	ENSG00000115226	FNDC4	0.282959
0	ENSG00000115286	NDUFS7	0.0591048			0	ENSG00000115286	NDUFS7	0.00121254				0	ENSG00000115286	NDUFS7	0.134446				0	ENSG00000115286	NDUFS7	0.570077				0	ENSG00000115286	NDUFS7	0.18695			0	ENSG00000115286	NDUFS7	0.00240554			0	ENSG00000115286	NDUFS7	0.117409			0	ENSG00000115286	NDUFS7	0.000956085
0	ENSG00000115523	GNLY	0.00194729			0	ENSG00000115523	GNLY	0.0824767				0	ENSG00000115523	GNLY	0.00108827				0	ENSG00000115523	GNLY	0.000655619				0	ENSG00000115523	GNLY	0.00119708			0	ENSG00000115523	GNLY	0.00131842			0	ENSG00000115523	GNLY	0.000908514			0	ENSG00000115523	GNLY	0.000176789
0	ENSG00000115648	MLPH	8.1676e-05			0	ENSG00000115648	MLPH	0.00101325				0	ENSG00000115648	MLPH	0.00356864				0	ENSG00000115648	MLPH	0.0015507				0	ENSG00000115648	MLPH	0.0107241			0	ENSG00000115648	MLPH	0.031567			0	ENSG00000115648	MLPH	0.019004			0	ENSG00000115648	MLPH	4.38696e-05
0	ENSG00000115756	HPCAL1	9.50028e-07			0	ENSG00000115756	HPCAL1	4.84196e-05				0	ENSG00000115756	HPCAL1	3.32391e-07				0	ENSG00000115756	HPCAL1	0.000117043				0	ENSG00000115756	HPCAL1	1.4813e-05			0	ENSG00000115756	HPCAL1	1.0015e-05			0	ENSG00000115756	HPCAL1	5.25433e-05			0	ENSG00000115756	HPCAL1	0.415218
0	ENSG00000115761	NOL10	0.026461			0	ENSG00000115761	NOL10	7.44707e-08				0	ENSG00000115761	NOL10	0.00923524				0	ENSG00000115761	NOL10	0.000995356				0	ENSG00000115761	NOL10	0.000560227			0	ENSG00000115761	NOL10	0.00194544			0	ENSG00000115761	NOL10	0.010673			0	ENSG00000115761	NOL10	5.66906e-07
1	ENSG00000115844	DLX2	0.000134569			1	ENSG00000115844	DLX2	8.02684e-07				1	ENSG00000115844	DLX2	6.2428e-10				1	ENSG00000115844	DLX2	2.71551e-05				1	ENSG00000115844	DLX2	1.24408e-05			1	ENSG00000115844	DLX2	0.00106863			1	ENSG00000115844	DLX2	0.000122605			1	ENSG00000115844	DLX2	0.0515889
0	ENSG00000115993	TRAK2	1.31978e-06			0	ENSG00000115993	TRAK2	4.90908e-06				0	ENSG00000115993	TRAK2	1.66619e-06				0	ENSG00000115993	TRAK2	0.000531855				0	ENSG00000115993	TRAK2	0.0109546			0	ENSG00000115993	TRAK2	0.0363235			0	ENSG00000115993	TRAK2	3.29129e-05			0	ENSG00000115993	TRAK2	5.339e-09
0	ENSG00000116032	GRIN3B	0.240278			0	ENSG00000116032	GRIN3B	0.2029				0	ENSG00000116032	GRIN3B	0.696893				0	ENSG00000116032	GRIN3B	0.431728				0	ENSG00000116032	GRIN3B	0.651593			0	ENSG00000116032	GRIN3B	0.0475106			0	ENSG00000116032	GRIN3B	0.134204			0	ENSG00000116032	GRIN3B	0.2265
0	ENSG00000116106	EPHA4	0.00568619			0	ENSG00000116106	EPHA4	0.109865				0	ENSG00000116106	EPHA4	0.00202014				0	ENSG00000116106	EPHA4	0.000825656				0	ENSG00000116106	EPHA4	0.000833259			0	ENSG00000116106	EPHA4	0.00056933			0	ENSG00000116106	EPHA4	0.0232634			0	ENSG00000116106	EPHA4	0.0808408
1	ENSG00000116120	FARSB	0.00316005			1	ENSG00000116120	FARSB	0.0161937				1	ENSG00000116120	FARSB	0.0181147				1	ENSG00000116120	FARSB	0.0184756				1	ENSG00000116120	FARSB	0.0596291			1	ENSG00000116120	FARSB	0.00175265			1	ENSG00000116120	FARSB	0.0439122			1	ENSG00000116120	FARSB	0.0794445
0	ENSG00000116194	ANGPTL1	0.129248			0	ENSG00000116194	ANGPTL1	0.0522344				0	ENSG00000116194	ANGPTL1	0.0051257				0	ENSG00000116194	ANGPTL1	0.604998				0	ENSG00000116194	ANGPTL1	0.104758			0	ENSG00000116194	ANGPTL1	0.511989			0	ENSG00000116194	ANGPTL1	0.00587341			0	ENSG00000116194	ANGPTL1	0.405086
0	ENSG00000116198	CEP104	0.844431			0	ENSG00000116198	CEP104	0.136082				0	ENSG00000116198	CEP104	0.140801				0	ENSG00000116198	CEP104	0.629332				0	ENSG00000116198	CEP104	0.378031			0	ENSG00000116198	CEP104	0.460562			0	ENSG00000116198	CEP104	0.507403			0	ENSG00000116198	CEP104	0.498662
0	ENSG00000116329	OPRD1	0.000716389			0	ENSG00000116329	OPRD1	0.000777709				0	ENSG00000116329	OPRD1	0.00153666				0	ENSG00000116329	OPRD1	0.00106906				0	ENSG00000116329	OPRD1	0.000725308			0	ENSG00000116329	OPRD1	0.00048504			0	ENSG00000116329	OPRD1	0.00408605			0	ENSG00000116329	OPRD1	0.024339
0	ENSG00000116406	EDEM3	0.0937198			0	ENSG00000116406	EDEM3	0.349385				0	ENSG00000116406	EDEM3	0.283919				0	ENSG00000116406	EDEM3	0.0624746				0	ENSG00000116406	EDEM3	0.0465243			0	ENSG00000116406	EDEM3	0.0250469			0	ENSG00000116406	EDEM3	0.0428713			0	ENSG00000116406	EDEM3	0.158647
1	ENSG00000116544	DLGAP3	5.60406e-05			1	ENSG00000116544	DLGAP3	1.5585e-06				1	ENSG00000116544	DLGAP3	6.38633e-07				1	ENSG00000116544	DLGAP3	4.78487e-07				1	ENSG00000116544	DLGAP3	4.33421e-08			1	ENSG00000116544	DLGAP3	1.14119e-08			1	ENSG00000116544	DLGAP3	6.3851e-07			1	ENSG00000116544	DLGAP3	2.41266e-07
0	ENSG00000116729	WLS	0.0090009			0	ENSG00000116729	WLS	0.193188				0	ENSG00000116729	WLS	0.000115201				0	ENSG00000116729	WLS	0.107213				0	ENSG00000116729	WLS	0.738118			0	ENSG00000116729	WLS	0.656806			0	ENSG00000116729	WLS	0.000222305			0	ENSG00000116729	WLS	0.0403715
0	ENSG00000117013	KCNQ4	0.000353848			0	ENSG00000117013	KCNQ4	0.00463867				0	ENSG00000117013	KCNQ4	0.00325942				0	ENSG00000117013	KCNQ4	0.00144116				0	ENSG00000117013	KCNQ4	3.54794e-05			0	ENSG00000117013	KCNQ4	0.000120185			0	ENSG00000117013	KCNQ4	0.0388009			0	ENSG00000117013	KCNQ4	0.581215
0	ENSG00000117114	ADGRL2	0.015294			0	ENSG00000117114	ADGRL2	5.27217e-08				0	ENSG00000117114	ADGRL2	0.148014				0	ENSG00000117114	ADGRL2	0.0169293				0	ENSG00000117114	ADGRL2	0.0567112			0	ENSG00000117114	ADGRL2	8.97885e-05			0	ENSG00000117114	ADGRL2	0.099385			0	ENSG00000117114	ADGRL2	0.000421825
0	ENSG00000117122	MFAP2	0.00169568			0	ENSG00000117122	MFAP2	3.37204e-10				0	ENSG00000117122	MFAP2	8.83243e-06				0	ENSG00000117122	MFAP2	0.00136672				0	ENSG00000117122	MFAP2	0.00427346			0	ENSG00000117122	MFAP2	0.0120765			0	ENSG00000117122	MFAP2	2.81873e-05			0	ENSG00000117122	MFAP2	7.96278e-05
0	ENSG00000117308	GALE	0.0516038			0	ENSG00000117308	GALE	1.06025e-07				0	ENSG00000117308	GALE	1.24601e-06				0	ENSG00000117308	GALE	8.68703e-05				0	ENSG00000117308	GALE	0.000885123			0	ENSG00000117308	GALE	0.000769131			0	ENSG00000117308	GALE	4.02603e-05			0	ENSG00000117308	GALE	6.60986e-08
0	ENSG00000117477	CCDC181	0.640493			0	ENSG00000117477	CCDC181	0.044049				0	ENSG00000117477	CCDC181	0.396417				0	ENSG00000117477	CCDC181	0.036667				0	ENSG00000117477	CCDC181	0.0411694			0	ENSG00000117477	CCDC181	0.047831			0	ENSG00000117477	CCDC181	0.531832			0	ENSG00000117477	CCDC181	0.00151521
0	ENSG00000117479	SLC19A2	0.000565819			0	ENSG00000117479	SLC19A2	3.53156e-06				0	ENSG00000117479	SLC19A2	0.000475139				0	ENSG00000117479	SLC19A2	1.05704e-06				0	ENSG00000117479	SLC19A2	0.000228311			0	ENSG00000117479	SLC19A2	8.78322e-06			0	ENSG00000117479	SLC19A2	4.69766e-05			0	ENSG00000117479	SLC19A2	3.73563e-05
0	ENSG00000118263	KLF7	5.76936e-09			0	ENSG00000118263	KLF7	5.15871e-12				0	ENSG00000118263	KLF7	3.19607e-14				0	ENSG00000118263	KLF7	1.95829e-07				0	ENSG00000118263	KLF7	9.12788e-09			0	ENSG00000118263	KLF7	2.92302e-09			0	ENSG00000118263	KLF7	1.84402e-14			0	ENSG00000118263	KLF7	2.39185e-08
0	ENSG00000118420	UBE3D	0.0143003			0	ENSG00000118420	UBE3D	0.0323189				0	ENSG00000118420	UBE3D	0.0337737				0	ENSG00000118420	UBE3D	0.140747				0	ENSG00000118420	UBE3D	0.0860461			0	ENSG00000118420	UBE3D	0.220499			0	ENSG00000118420	UBE3D	0.0501477			0	ENSG00000118420	UBE3D	0.727299
1	ENSG00000118432	CNR1	0.000118415			1	ENSG00000118432	CNR1	2.03902e-05				1	ENSG00000118432	CNR1	1.84852e-06				1	ENSG00000118432	CNR1	0.00750037				1	ENSG00000118432	CNR1	0.00491			1	ENSG00000118432	CNR1	0.00585454			1	ENSG00000118432	CNR1	1.50015e-08			1	ENSG00000118432	CNR1	8.70047e-06
0	ENSG00000118520	ARG1	0.974107			0	ENSG00000118520	ARG1	0.262129				0	ENSG00000118520	ARG1	0.750612				0	ENSG00000118520	ARG1	0.811141				0	ENSG00000118520	ARG1	0.112535			0	ENSG00000118520	ARG1	0.242962			0	ENSG00000118520	ARG1	0.493188			0	ENSG00000118520	ARG1	0.64322
0	ENSG00000118600	RXYLT1	0.403883			0	ENSG00000118600	RXYLT1	0.0731197				0	ENSG00000118600	RXYLT1	0.294001				0	ENSG00000118600	RXYLT1	0.0734747				0	ENSG00000118600	RXYLT1	0.00570431			0	ENSG00000118600	RXYLT1	0.00791039			0	ENSG00000118600	RXYLT1	0.254469			0	ENSG00000118600	RXYLT1	0.042441
0	ENSG00000118620	ZNF430	2.60732e-07			0	ENSG00000118620	ZNF430	1.12493e-10				0	ENSG00000118620	ZNF430	9.76895e-10				0	ENSG00000118620	ZNF430	2.16319e-09				0	ENSG00000118620	ZNF430	1.74018e-08			0	ENSG00000118620	ZNF430	1.90563e-08			0	ENSG00000118620	ZNF430	1.58803e-08			0	ENSG00000118620	ZNF430	1.12124e-07
0	ENSG00000118640	VAMP8	0.0252886			0	ENSG00000118640	VAMP8	0.0279947				0	ENSG00000118640	VAMP8	0.0202114				0	ENSG00000118640	VAMP8	0.016499				0	ENSG00000118640	VAMP8	0.0239153			0	ENSG00000118640	VAMP8	0.0469592			0	ENSG00000118640	VAMP8	0.0112704			0	ENSG00000118640	VAMP8	0.00739403
0	ENSG00000118855	MFSD1	0.0038197			0	ENSG00000118855	MFSD1	0.000403195				0	ENSG00000118855	MFSD1	0.000813667				0	ENSG00000118855	MFSD1	0.0248772				0	ENSG00000118855	MFSD1	0.0146636			0	ENSG00000118855	MFSD1	0.0854222			0	ENSG00000118855	MFSD1	0.000544091			0	ENSG00000118855	MFSD1	0.841267
1	ENSG00000119866	BCL11A	3.80961e-06			1	ENSG00000119866	BCL11A	3.0482e-05				1	ENSG00000119866	BCL11A	3.02021e-08				1	ENSG00000119866	BCL11A	1.57686e-05				1	ENSG00000119866	BCL11A	1.21265e-05			1	ENSG00000119866	BCL11A	5.23365e-07			1	ENSG00000119866	BCL11A	1.54712e-07			1	ENSG00000119866	BCL11A	1.72547e-07
0	ENSG00000119878	CRIPT	0.0241668			0	ENSG00000119878	CRIPT	0.0377527				0	ENSG00000119878	CRIPT	0.138233				0	ENSG00000119878	CRIPT	0.332153				0	ENSG00000119878	CRIPT	0.0982085			0	ENSG00000119878	CRIPT	0.333804			0	ENSG00000119878	CRIPT	0.012404			0	ENSG00000119878	CRIPT	0.10167
0	ENSG00000119915	ELOVL3	0.399998			0	ENSG00000119915	ELOVL3	0.000327608				0	ENSG00000119915	ELOVL3	0.803887				0	ENSG00000119915	ELOVL3	0.00459638				0	ENSG00000119915	ELOVL3	0.118073			0	ENSG00000119915	ELOVL3	0.0249959			0	ENSG00000119915	ELOVL3	0.639594			0	ENSG00000119915	ELOVL3	0.0156701
0	ENSG00000119917	IFIT3	0.0156843			0	ENSG00000119917	IFIT3	0.00631495				0	ENSG00000119917	IFIT3	0.010506				0	ENSG00000119917	IFIT3	0.0162905				0	ENSG00000119917	IFIT3	0.0220291			0	ENSG00000119917	IFIT3	0.0183257			0	ENSG00000119917	IFIT3	0.0115643			0	ENSG00000119917	IFIT3	0.000453423
0	ENSG00000119946	CNNM1	3.33013e-07			0	ENSG00000119946	CNNM1	9.51152e-08				0	ENSG00000119946	CNNM1	4.60205e-06				0	ENSG00000119946	CNNM1	8.60615e-08				0	ENSG00000119946	CNNM1	1.67789e-07			0	ENSG00000119946	CNNM1	1.28437e-07			0	ENSG00000119946	CNNM1	1.73227e-05			0	ENSG00000119946	CNNM1	2.59637e-05
0	ENSG00000119979	DENND10	0.497186			0	ENSG00000119979	DENND10	0.141562				0	ENSG00000119979	DENND10	0.653634				0	ENSG00000119979	DENND10	0.403639				0	ENSG00000119979	DENND10	0.59579			0	ENSG00000119979	DENND10	0.343869			0	ENSG00000119979	DENND10	0.0754433			0	ENSG00000119979	DENND10	0.304793
0	ENSG00000120251	GRIA2	0.0445922			0	ENSG00000120251	GRIA2	0.00332525				0	ENSG00000120251	GRIA2	0.00771629				0	ENSG00000120251	GRIA2	0.178135				0	ENSG00000120251	GRIA2	0.0315857			0	ENSG00000120251	GRIA2	0.0634181			0	ENSG00000120251	GRIA2	0.0556759			0	ENSG00000120251	GRIA2	0.00202105
1	ENSG00000120451	SNX19	0.0866988			1	ENSG00000120451	SNX19	0.0549213				1	ENSG00000120451	SNX19	0.0583378				1	ENSG00000120451	SNX19	0.633069				1	ENSG00000120451	SNX19	0.366167			1	ENSG00000120451	SNX19	0.347892			1	ENSG00000120451	SNX19	0.334407			1	ENSG00000120451	SNX19	0.219815
0	ENSG00000120457	KCNJ5	0.70358			0	ENSG00000120457	KCNJ5	0.0680617				0	ENSG00000120457	KCNJ5	0.223544				0	ENSG00000120457	KCNJ5	0.409544				0	ENSG00000120457	KCNJ5	0.854822			0	ENSG00000120457	KCNJ5	0.360911			0	ENSG00000120457	KCNJ5	0.0486785			0	ENSG00000120457	KCNJ5	0.00132118
0	ENSG00000120526	NUDCD1	7.1104e-05			0	ENSG00000120526	NUDCD1	1.35251e-05				0	ENSG00000120526	NUDCD1	0.0100314				0	ENSG00000120526	NUDCD1	0.00252657				0	ENSG00000120526	NUDCD1	0.00140489			0	ENSG00000120526	NUDCD1	0.000749274			0	ENSG00000120526	NUDCD1	0.00857877			0	ENSG00000120526	NUDCD1	0.00176127
0	ENSG00000120832	MTERF2	0.441306			0	ENSG00000120832	MTERF2	0.534453				0	ENSG00000120832	MTERF2	0.290527				0	ENSG00000120832	MTERF2	0.936352				0	ENSG00000120832	MTERF2	0.991143			0	ENSG00000120832	MTERF2	0.719773			0	ENSG00000120832	MTERF2	0.0474951			0	ENSG00000120832	MTERF2	0.265305
0	ENSG00000120907	ADRA1A	0.00164628			0	ENSG00000120907	ADRA1A	0.0658548				0	ENSG00000120907	ADRA1A	2.24539e-07				0	ENSG00000120907	ADRA1A	3.68926e-07				0	ENSG00000120907	ADRA1A	1.83744e-06			0	ENSG00000120907	ADRA1A	4.15662e-07			0	ENSG00000120907	ADRA1A	1.21111e-05			0	ENSG00000120907	ADRA1A	0.0215717
0	ENSG00000120949	TNFRSF8	0.261374			0	ENSG00000120949	TNFRSF8	0.070916				0	ENSG00000120949	TNFRSF8	0.0754301				0	ENSG00000120949	TNFRSF8	0.212351				0	ENSG00000120949	TNFRSF8	0.0847599			0	ENSG00000120949	TNFRSF8	0.122441			0	ENSG00000120949	TNFRSF8	0.0230565			0	ENSG00000120949	TNFRSF8	0.000178843
0	ENSG00000121335	PRB2	0.00199795			0	ENSG00000121335	PRB2	0.000691555				0	ENSG00000121335	PRB2	1.14884e-05				0	ENSG00000121335	PRB2	0.0180519				0	ENSG00000121335	PRB2	0.0723216			0	ENSG00000121335	PRB2	0.0153568			0	ENSG00000121335	PRB2	0.112779			0	ENSG00000121335	PRB2	0.000201667
0	ENSG00000121361	KCNJ8	0.0589325			0	ENSG00000121361	KCNJ8	0.116692				0	ENSG00000121361	KCNJ8	0.0123996				0	ENSG00000121361	KCNJ8	0.301551				0	ENSG00000121361	KCNJ8	0.0800525			0	ENSG00000121361	KCNJ8	0.204184			0	ENSG00000121361	KCNJ8	0.00557333			0	ENSG00000121361	KCNJ8	0.559808
1	ENSG00000121440	PDZRN3	0.446251			1	ENSG00000121440	PDZRN3	0.000121362				1	ENSG00000121440	PDZRN3	0.437377				1	ENSG00000121440	PDZRN3	0.136201				1	ENSG00000121440	PDZRN3	0.221495			1	ENSG00000121440	PDZRN3	0.266837			1	ENSG00000121440	PDZRN3	0.699914			1	ENSG00000121440	PDZRN3	0.0616299
0	ENSG00000121594	CD80	0.470482			0	ENSG00000121594	CD80	0.577611				0	ENSG00000121594	CD80	0.45709				0	ENSG00000121594	CD80	0.116605				0	ENSG00000121594	CD80	0.0705743			0	ENSG00000121594	CD80	0.45693			0	ENSG00000121594	CD80	0.662957			0	ENSG00000121594	CD80	0.38663
0	ENSG00000121743	GJA3	0.262874			0	ENSG00000121743	GJA3	0.135				0	ENSG00000121743	GJA3	0.583832				0	ENSG00000121743	GJA3	0.441207				0	ENSG00000121743	GJA3	0.257868			0	ENSG00000121743	GJA3	0.0786953			0	ENSG00000121743	GJA3	0.826262			0	ENSG00000121743	GJA3	0.153249
0	ENSG00000121764	HCRTR1	0.0121171			0	ENSG00000121764	HCRTR1	0.80938				0	ENSG00000121764	HCRTR1	0.00978961				0	ENSG00000121764	HCRTR1	0.854115				0	ENSG00000121764	HCRTR1	0.0224624			0	ENSG00000121764	HCRTR1	0.0363847			0	ENSG00000121764	HCRTR1	0.563084			0	ENSG00000121764	HCRTR1	0.0168169
0	ENSG00000121775	TMEM39B	0.00104511			0	ENSG00000121775	TMEM39B	8.76194e-06				0	ENSG00000121775	TMEM39B	1.56817e-07				0	ENSG00000121775	TMEM39B	4.28787e-05				0	ENSG00000121775	TMEM39B	1.98423e-05			0	ENSG00000121775	TMEM39B	0.00679223			0	ENSG00000121775	TMEM39B	1.07594e-05			0	ENSG00000121775	TMEM39B	2.55051e-07
0	ENSG00000121797	CCRL2	0.0488882			0	ENSG00000121797	CCRL2	0.12174				0	ENSG00000121797	CCRL2	0.0249021				0	ENSG00000121797	CCRL2	0.0121169				0	ENSG00000121797	CCRL2	0.103599			0	ENSG00000121797	CCRL2	0.298674			0	ENSG00000121797	CCRL2	0.00658696			0	ENSG00000121797	CCRL2	0.340596
0	ENSG00000121904	CSMD2	0.000189007			0	ENSG00000121904	CSMD2	0.00281669				0	ENSG00000121904	CSMD2	3.18186e-06				0	ENSG00000121904	CSMD2	0.023986				0	ENSG00000121904	CSMD2	0.0201531			0	ENSG00000121904	CSMD2	0.0994225			0	ENSG00000121904	CSMD2	2.61433e-05			0	ENSG00000121904	CSMD2	0.00103431
0	ENSG00000122012	SV2C	0.000141799			0	ENSG00000122012	SV2C	0.0156512				0	ENSG00000122012	SV2C	2.7869e-05				0	ENSG00000122012	SV2C	0.000356586				0	ENSG00000122012	SV2C	5.85587e-06			0	ENSG00000122012	SV2C	5.21231e-05			0	ENSG00000122012	SV2C	0.000452121			0	ENSG00000122012	SV2C	0.166942
1	ENSG00000122367	LDB3	3.74812e-05			1	ENSG00000122367	LDB3	4.47532e-06				1	ENSG00000122367	LDB3	6.29029e-05				1	ENSG00000122367	LDB3	6.61161e-06				1	ENSG00000122367	LDB3	0.000495657			1	ENSG00000122367	LDB3	2.33557e-05			1	ENSG00000122367	LDB3	0.000238803			1	ENSG00000122367	LDB3	3.31689e-06
0	ENSG00000122490	SLC66A2	0.00217783			0	ENSG00000122490	SLC66A2	1.98538e-05				0	ENSG00000122490	SLC66A2	0.000623891				0	ENSG00000122490	SLC66A2	0.0352427				0	ENSG00000122490	SLC66A2	0.00164155			0	ENSG00000122490	SLC66A2	0.000587121			0	ENSG00000122490	SLC66A2	0.00331982			0	ENSG00000122490	SLC66A2	0.00106633
1	ENSG00000122584	NXPH1	0.0663057			1	ENSG00000122584	NXPH1	0.681691				1	ENSG00000122584	NXPH1	0.021849				1	ENSG00000122584	NXPH1	0.241673				1	ENSG00000122584	NXPH1	0.0125681			1	ENSG00000122584	NXPH1	0.0568104			1	ENSG00000122584	NXPH1	0.039693			1	ENSG00000122584	NXPH1	0.174846
0	ENSG00000122696	SLC25A51	0.00017125			0	ENSG00000122696	SLC25A51	8.53555e-06				0	ENSG00000122696	SLC25A51	7.33394e-06				0	ENSG00000122696	SLC25A51	1.3076e-06				0	ENSG00000122696	SLC25A51	8.30687e-06			0	ENSG00000122696	SLC25A51	1.58217e-05			0	ENSG00000122696	SLC25A51	0.000108931			0	ENSG00000122696	SLC25A51	1.87117e-08
0	ENSG00000123104	ITPR2	0.130619			0	ENSG00000123104	ITPR2	0.00726888				0	ENSG00000123104	ITPR2	0.00378272				0	ENSG00000123104	ITPR2	0.00558642				0	ENSG00000123104	ITPR2	0.0257929			0	ENSG00000123104	ITPR2	0.0217991			0	ENSG00000123104	ITPR2	0.00418853			0	ENSG00000123104	ITPR2	0.0414574
1	ENSG00000123119	NECAB1	0.00185261			1	ENSG00000123119	NECAB1	0.000950531				1	ENSG00000123119	NECAB1	0.00143995				1	ENSG00000123119	NECAB1	0.00157207				1	ENSG00000123119	NECAB1	3.45603e-05			1	ENSG00000123119	NECAB1	0.000335807			1	ENSG00000123119	NECAB1	0.00101544			1	ENSG00000123119	NECAB1	0.00681401
0	ENSG00000123130	ACOT9	0.809343			0	ENSG00000123130	ACOT9	0.0653729				0	ENSG00000123130	ACOT9	0.61094				0	ENSG00000123130	ACOT9	0.860776				0	ENSG00000123130	ACOT9	0.696471			0	ENSG00000123130	ACOT9	0.958996			0	ENSG00000123130	ACOT9	0.390904			0	ENSG00000123130	ACOT9	3.48462e-07
0	ENSG00000123159	GIPC1	0.00825414			0	ENSG00000123159	GIPC1	0.0101528				0	ENSG00000123159	GIPC1	0.00779867				0	ENSG00000123159	GIPC1	0.142037				0	ENSG00000123159	GIPC1	0.0173265			0	ENSG00000123159	GIPC1	0.0038861			0	ENSG00000123159	GIPC1	0.177049			0	ENSG00000123159	GIPC1	0.0806607
1	ENSG00000123178	SPRYD7	0.000343267			1	ENSG00000123178	SPRYD7	2.39571e-05				1	ENSG00000123178	SPRYD7	0.000413616				1	ENSG00000123178	SPRYD7	0.00044961				1	ENSG00000123178	SPRYD7	9.36669e-05			1	ENSG00000123178	SPRYD7	0.00128347			1	ENSG00000123178	SPRYD7	0.00018292			1	ENSG00000123178	SPRYD7	0.000353161
0	ENSG00000123179	EBPL	0.000697881			0	ENSG00000123179	EBPL	0.000183756				0	ENSG00000123179	EBPL	0.00151078				0	ENSG00000123179	EBPL	3.27765e-05				0	ENSG00000123179	EBPL	6.10657e-05			0	ENSG00000123179	EBPL	7.69036e-05			0	ENSG00000123179	EBPL	0.0313468			0	ENSG00000123179	EBPL	0.00176538
0	ENSG00000123364	HOXC13	0.943323			0	ENSG00000123364	HOXC13	0.250231				0	ENSG00000123364	HOXC13	0.013267				0	ENSG00000123364	HOXC13	0.355988				0	ENSG00000123364	HOXC13	0.434348			0	ENSG00000123364	HOXC13	0.82675			0	ENSG00000123364	HOXC13	0.781685			0	ENSG00000123364	HOXC13	0.842482
1	ENSG00000123560	PLP1	1.62983e-06			1	ENSG00000123560	PLP1	1.42957e-08				1	ENSG00000123560	PLP1	2.56083e-07				1	ENSG00000123560	PLP1	2.11586e-05				1	ENSG00000123560	PLP1	0.000223827			1	ENSG00000123560	PLP1	2.55766e-05			1	ENSG00000123560	PLP1	4.25713e-06			1	ENSG00000123560	PLP1	4.25462e-08
1	ENSG00000123643	SLC36A1	0.0411793			1	ENSG00000123643	SLC36A1	0.876556				1	ENSG00000123643	SLC36A1	0.062578				1	ENSG00000123643	SLC36A1	0.111961				1	ENSG00000123643	SLC36A1	0.00559589			1	ENSG00000123643	SLC36A1	0.019757			1	ENSG00000123643	SLC36A1	0.619155			1	ENSG00000123643	SLC36A1	0.346617
0	ENSG00000124116	WFDC3	0.00425958			0	ENSG00000124116	WFDC3	0.12675				0	ENSG00000124116	WFDC3	0.0255609				0	ENSG00000124116	WFDC3	0.0556733				0	ENSG00000124116	WFDC3	0.0227176			0	ENSG00000124116	WFDC3	0.0120613			0	ENSG00000124116	WFDC3	0.00786142			0	ENSG00000124116	WFDC3	0.653659
0	ENSG00000124191	TOX2	0.0308933			0	ENSG00000124191	TOX2	0.0565922				0	ENSG00000124191	TOX2	0.130953				0	ENSG00000124191	TOX2	0.0573402				0	ENSG00000124191	TOX2	0.000440636			0	ENSG00000124191	TOX2	0.00156926			0	ENSG00000124191	TOX2	0.147112			0	ENSG00000124191	TOX2	0.196185
1	ENSG00000124198	ARFGEF2	0.000647766			1	ENSG00000124198	ARFGEF2	0.000308829				1	ENSG00000124198	ARFGEF2	0.000190528				1	ENSG00000124198	ARFGEF2	0.00066203				1	ENSG00000124198	ARFGEF2	0.000227518			1	ENSG00000124198	ARFGEF2	0.000627723			1	ENSG00000124198	ARFGEF2	0.000621357			1	ENSG00000124198	ARFGEF2	0.000744594
0	ENSG00000124222	STX16	2.50626e-05			0	ENSG00000124222	STX16	0.0206312				0	ENSG00000124222	STX16	2.47643e-05				0	ENSG00000124222	STX16	0.00113713				0	ENSG00000124222	STX16	0.00332128			0	ENSG00000124222	STX16	0.000473142			0	ENSG00000124222	STX16	7.38682e-05			0	ENSG00000124222	STX16	0.0151675
0	ENSG00000124479	NDP	0.0146028			0	ENSG00000124479	NDP	0.000597643				0	ENSG00000124479	NDP	0.00102839				0	ENSG00000124479	NDP	0.0811223				0	ENSG00000124479	NDP	0.908548			0	ENSG00000124479	NDP	0.712836			0	ENSG00000124479	NDP	0.000340833			0	ENSG00000124479	NDP	0.0546776
0	ENSG00000124562	SNRPC	0.0144579			0	ENSG00000124562	SNRPC	0.000103586				0	ENSG00000124562	SNRPC	0.00177845				0	ENSG00000124562	SNRPC	4.26323e-05				0	ENSG00000124562	SNRPC	0.0180756			0	ENSG00000124562	SNRPC	9.01903e-06			0	ENSG00000124562	SNRPC	0.00037239			0	ENSG00000124562	SNRPC	0.000122821
0	ENSG00000124588	NQO2	6.11332e-06			0	ENSG00000124588	NQO2	1.6694e-05				0	ENSG00000124588	NQO2	2.29815e-06				0	ENSG00000124588	NQO2	3.48732e-05				0	ENSG00000124588	NQO2	2.61892e-06			0	ENSG00000124588	NQO2	2.97804e-06			0	ENSG00000124588	NQO2	6.23021e-07			0	ENSG00000124588	NQO2	0.000846996
0	ENSG00000124664	SPDEF	6.72948e-07			0	ENSG00000124664	SPDEF	8.84584e-07				0	ENSG00000124664	SPDEF	7.53252e-07				0	ENSG00000124664	SPDEF	4.31645e-07				0	ENSG00000124664	SPDEF	4.97702e-10			0	ENSG00000124664	SPDEF	1.13815e-07			0	ENSG00000124664	SPDEF	1.05364e-06			0	ENSG00000124664	SPDEF	2.9382e-07
0	ENSG00000124701	APOBEC2	0.625386			0	ENSG00000124701	APOBEC2	0.412298				0	ENSG00000124701	APOBEC2	0.136665				0	ENSG00000124701	APOBEC2	0.959907				0	ENSG00000124701	APOBEC2	0.766781			0	ENSG00000124701	APOBEC2	0.62251			0	ENSG00000124701	APOBEC2	0.650596			0	ENSG00000124701	APOBEC2	0.732635
1	ENSG00000124766	SOX4	6.33257e-06			1	ENSG00000124766	SOX4	3.07352e-14				1	ENSG00000124766	SOX4	1.10048e-08				1	ENSG00000124766	SOX4	2.41999e-05				1	ENSG00000124766	SOX4	1.16475e-05			1	ENSG00000124766	SOX4	6.33966e-06			1	ENSG00000124766	SOX4	1.42498e-08			1	ENSG00000124766	SOX4	2.97934e-08
0	ENSG00000124827	GCM2	0.573275			0	ENSG00000124827	GCM2	0.391914				0	ENSG00000124827	GCM2	0.462868				0	ENSG00000124827	GCM2	0.161239				0	ENSG00000124827	GCM2	0.0420463			0	ENSG00000124827	GCM2	0.514253			0	ENSG00000124827	GCM2	0.295088			0	ENSG00000124827	GCM2	0.228806
0	ENSG00000125246	CLYBL	4.69416e-06			0	ENSG00000125246	CLYBL	1.67145e-09				0	ENSG00000125246	CLYBL	7.49969e-08				0	ENSG00000125246	CLYBL	1.9553e-07				0	ENSG00000125246	CLYBL	4.14277e-07			0	ENSG00000125246	CLYBL	2.26791e-07			0	ENSG00000125246	CLYBL	1.75062e-08			0	ENSG00000125246	CLYBL	0.854802
0	ENSG00000125255	SLC10A2	0.111684			0	ENSG00000125255	SLC10A2	0.0293973				0	ENSG00000125255	SLC10A2	0.0773049				0	ENSG00000125255	SLC10A2	0.822936				0	ENSG00000125255	SLC10A2	0.639257			0	ENSG00000125255	SLC10A2	0.123315			0	ENSG00000125255	SLC10A2	0.0155982			0	ENSG00000125255	SLC10A2	0.594978
0	ENSG00000125266	EFNB2	1.36277e-09			0	ENSG00000125266	EFNB2	9.54755e-10				0	ENSG00000125266	EFNB2	9.45021e-11				0	ENSG00000125266	EFNB2	2.49447e-06				0	ENSG00000125266	EFNB2	1.74776e-06			0	ENSG00000125266	EFNB2	3.10217e-08			0	ENSG00000125266	EFNB2	5.106e-11			0	ENSG00000125266	EFNB2	1.99315e-07
0	ENSG00000125384	PTGER2	0.0573875			0	ENSG00000125384	PTGER2	0.0926388				0	ENSG00000125384	PTGER2	0.356359				0	ENSG00000125384	PTGER2	0.17788				0	ENSG00000125384	PTGER2	0.0262477			0	ENSG00000125384	PTGER2	0.409761			0	ENSG00000125384	PTGER2	0.598985			0	ENSG00000125384	PTGER2	0.724486
0	ENSG00000125462	MIR9-1HG	0.110607			0	ENSG00000125462	MIR9-1HG	0.0890382				0	ENSG00000125462	MIR9-1HG	0.0329137				0	ENSG00000125462	MIR9-1HG	0.245699				0	ENSG00000125462	MIR9-1HG	0.122333			0	ENSG00000125462	MIR9-1HG	0.0585277			0	ENSG00000125462	MIR9-1HG	0.00494902			0	ENSG00000125462	MIR9-1HG	0.60927
1	ENSG00000125814	NAPB	1.89109e-05			1	ENSG00000125814	NAPB	1.14409e-05				1	ENSG00000125814	NAPB	4.92662e-06				1	ENSG00000125814	NAPB	1.03887e-06				1	ENSG00000125814	NAPB	3.98644e-07			1	ENSG00000125814	NAPB	5.39069e-06			1	ENSG00000125814	NAPB	4.43212e-05			1	ENSG00000125814	NAPB	4.73563e-05
1	ENSG00000125827	TMX4	0.0294415			1	ENSG00000125827	TMX4	0.937673				1	ENSG00000125827	TMX4	0.00586751				1	ENSG00000125827	TMX4	0.106461				1	ENSG00000125827	TMX4	0.00271179			1	ENSG00000125827	TMX4	0.0451257			1	ENSG00000125827	TMX4	0.412475			1	ENSG00000125827	TMX4	0.11342
1	ENSG00000125841	NRSN2	3.33979e-05			1	ENSG00000125841	NRSN2	1.73947e-06				1	ENSG00000125841	NRSN2	1.73176e-05				1	ENSG00000125841	NRSN2	5.92262e-05				1	ENSG00000125841	NRSN2	1.2249e-06			1	ENSG00000125841	NRSN2	5.213e-06			1	ENSG00000125841	NRSN2	8.8353e-05			1	ENSG00000125841	NRSN2	0.00207878
0	ENSG00000125843	AP5S1	9.08667e-05			0	ENSG00000125843	AP5S1	1.47548e-05				0	ENSG00000125843	AP5S1	5.65828e-06				0	ENSG00000125843	AP5S1	9.44965e-06				0	ENSG00000125843	AP5S1	7.13466e-09			0	ENSG00000125843	AP5S1	2.83542e-07			0	ENSG00000125843	AP5S1	0.000211351			0	ENSG00000125843	AP5S1	0.00170936
0	ENSG00000125910	S1PR4	0.0414866			0	ENSG00000125910	S1PR4	0.00268228				0	ENSG00000125910	S1PR4	0.0103154				0	ENSG00000125910	S1PR4	0.377374				0	ENSG00000125910	S1PR4	0.0322732			0	ENSG00000125910	S1PR4	0.0186934			0	ENSG00000125910	S1PR4	0.0226697			0	ENSG00000125910	S1PR4	0.025784
0	ENSG00000125966	MMP24	1.20856e-08			0	ENSG00000125966	MMP24	4.11724e-07				0	ENSG00000125966	MMP24	5.49467e-12				0	ENSG00000125966	MMP24	8.35004e-07				0	ENSG00000125966	MMP24	6.43677e-07			0	ENSG00000125966	MMP24	5.12822e-08			0	ENSG00000125966	MMP24	2.45004e-11			0	ENSG00000125966	MMP24	0.00036966
1	ENSG00000126070	AGO3	0.381492			1	ENSG00000126070	AGO3	3.59401e-05				1	ENSG00000126070	AGO3	0.0153487				1	ENSG00000126070	AGO3	0.0485914				1	ENSG00000126070	AGO3	0.138762			1	ENSG00000126070	AGO3	0.186741			1	ENSG00000126070	AGO3	0.0258074			1	ENSG00000126070	AGO3	0.00169584
0	ENSG00000126254	RBM42	0.0285852			0	ENSG00000126254	RBM42	0.000131278				0	ENSG00000126254	RBM42	0.000152369				0	ENSG00000126254	RBM42	0.000339183				0	ENSG00000126254	RBM42	0.000592543			0	ENSG00000126254	RBM42	0.0391437			0	ENSG00000126254	RBM42	0.00884388			0	ENSG00000126254	RBM42	0.000176253
0	ENSG00000126266	FFAR1	0.0127576			0	ENSG00000126266	FFAR1	0.00762428				0	ENSG00000126266	FFAR1	0.0907563				0	ENSG00000126266	FFAR1	0.00901739				0	ENSG00000126266	FFAR1	0.0167809			0	ENSG00000126266	FFAR1	0.00356643			0	ENSG00000126266	FFAR1	0.0805553			0	ENSG00000126266	FFAR1	0.00433014
0	ENSG00000126583	PRKCG	7.37203e-06			0	ENSG00000126583	PRKCG	2.7985e-05				0	ENSG00000126583	PRKCG	4.45159e-06				0	ENSG00000126583	PRKCG	1.52382e-05				0	ENSG00000126583	PRKCG	6.74583e-07			0	ENSG00000126583	PRKCG	4.94095e-07			0	ENSG00000126583	PRKCG	4.0243e-05			0	ENSG00000126583	PRKCG	8.08256e-05
0	ENSG00000126603	GLIS2	0.00235472			0	ENSG00000126603	GLIS2	0.00985677				0	ENSG00000126603	GLIS2	0.000109796				0	ENSG00000126603	GLIS2	0.000861042				0	ENSG00000126603	GLIS2	0.000379344			0	ENSG00000126603	GLIS2	0.0262648			0	ENSG00000126603	GLIS2	0.0272118			0	ENSG00000126603	GLIS2	0.000629948
1	ENSG00000126705	AHDC1	4.11654e-07			1	ENSG00000126705	AHDC1	0.000483661				1	ENSG00000126705	AHDC1	1.76227e-10				1	ENSG00000126705	AHDC1	0.000446559				1	ENSG00000126705	AHDC1	0.000202369			1	ENSG00000126705	AHDC1	0.00483453			1	ENSG00000126705	AHDC1	1.44212e-08			1	ENSG00000126705	AHDC1	2.51669e-05
0	ENSG00000126749	EMG1	0.339097			0	ENSG00000126749	EMG1	0.204666				0	ENSG00000126749	EMG1	0.519477				0	ENSG00000126749	EMG1	0.257422				0	ENSG00000126749	EMG1	0.802307			0	ENSG00000126749	EMG1	0.212928			0	ENSG00000126749	EMG1	0.591648			0	ENSG00000126749	EMG1	0.413283
0	ENSG00000126778	SIX1	0.872983			0	ENSG00000126778	SIX1	0.269335				0	ENSG00000126778	SIX1	0.0855086				0	ENSG00000126778	SIX1	0.837177				0	ENSG00000126778	SIX1	0.123005			0	ENSG00000126778	SIX1	0.267517			0	ENSG00000126778	SIX1	0.305107			0	ENSG00000126778	SIX1	0.778217
0	ENSG00000126860	EVI2A	1.6601e-05			0	ENSG00000126860	EVI2A	9.46108e-07				0	ENSG00000126860	EVI2A	0.00241888				0	ENSG00000126860	EVI2A	0.000112368				0	ENSG00000126860	EVI2A	0.000244061			0	ENSG00000126860	EVI2A	0.000684165			0	ENSG00000126860	EVI2A	6.29025e-05			0	ENSG00000126860	EVI2A	8.31979e-07
0	ENSG00000126861	OMG	2.9372e-08			0	ENSG00000126861	OMG	2.08495e-11				0	ENSG00000126861	OMG	1.00052e-09				0	ENSG00000126861	OMG	1.65188e-10				0	ENSG00000126861	OMG	1.85088e-09			0	ENSG00000126861	OMG	2.80243e-10			0	ENSG00000126861	OMG	3.7744e-10			0	ENSG00000126861	OMG	3.65274e-09
0	ENSG00000127324	TSPAN8	0.000155777			0	ENSG00000127324	TSPAN8	0.000563447				0	ENSG00000127324	TSPAN8	0.00112615				0	ENSG00000127324	TSPAN8	0.000113191				0	ENSG00000127324	TSPAN8	0.000116894			0	ENSG00000127324	TSPAN8	2.07143e-06			0	ENSG00000127324	TSPAN8	0.000455186			0	ENSG00000127324	TSPAN8	0.000100615
1	ENSG00000127399	LRRC61	3.01938e-08			1	ENSG00000127399	LRRC61	2.43241e-10				1	ENSG00000127399	LRRC61	6.57868e-15				1	ENSG00000127399	LRRC61	7.07717e-11				1	ENSG00000127399	LRRC61	3.75039e-10			1	ENSG00000127399	LRRC61	1.61582e-11			1	ENSG00000127399	LRRC61	1.64111e-14			1	ENSG00000127399	LRRC61	3.07675e-10
0	ENSG00000128218	VPREB3	0.000189556			0	ENSG00000128218	VPREB3	0.00352611				0	ENSG00000128218	VPREB3	0.000586468				0	ENSG00000128218	VPREB3	0.0784124				0	ENSG00000128218	VPREB3	0.0041473			0	ENSG00000128218	VPREB3	0.00364793			0	ENSG00000128218	VPREB3	6.2635e-05			0	ENSG00000128218	VPREB3	0.000676447
0	ENSG00000128242	GAL3ST1	0.00605367			0	ENSG00000128242	GAL3ST1	4.11245e-07				0	ENSG00000128242	GAL3ST1	5.87983e-05				0	ENSG00000128242	GAL3ST1	0.00444386				0	ENSG00000128242	GAL3ST1	0.00656683			0	ENSG00000128242	GAL3ST1	1.10179e-05			0	ENSG00000128242	GAL3ST1	0.000699534			0	ENSG00000128242	GAL3ST1	0.00020564
0	ENSG00000128268	MGAT3	0.906619			0	ENSG00000128268	MGAT3	0.0646577				0	ENSG00000128268	MGAT3	0.600668				0	ENSG00000128268	MGAT3	0.548449				0	ENSG00000128268	MGAT3	0.905376			0	ENSG00000128268	MGAT3	0.199932			0	ENSG00000128268	MGAT3	0.557765			0	ENSG00000128268	MGAT3	0.0879436
0	ENSG00000128311	TST	0.00483064			0	ENSG00000128311	TST	4.7368e-05				0	ENSG00000128311	TST	0.000980393				0	ENSG00000128311	TST	0.00638843				0	ENSG00000128311	TST	0.00550159			0	ENSG00000128311	TST	0.00107984			0	ENSG00000128311	TST	0.000662486			0	ENSG00000128311	TST	0.0563054
0	ENSG00000128335	APOL2	3.88443e-06			0	ENSG00000128335	APOL2	6.34792e-07				0	ENSG00000128335	APOL2	4.70848e-05				0	ENSG00000128335	APOL2	1.59617e-06				0	ENSG00000128335	APOL2	5.8521e-06			0	ENSG00000128335	APOL2	1.18907e-05			0	ENSG00000128335	APOL2	5.2839e-06			0	ENSG00000128335	APOL2	1.70749e-05
0	ENSG00000128383	APOBEC3A	0.30466			0	ENSG00000128383	APOBEC3A	0.101779				0	ENSG00000128383	APOBEC3A	0.0723356				0	ENSG00000128383	APOBEC3A	0.244048				0	ENSG00000128383	APOBEC3A	0.121242			0	ENSG00000128383	APOBEC3A	0.0794037			0	ENSG00000128383	APOBEC3A	0.351644			0	ENSG00000128383	APOBEC3A	0.467684
1	ENSG00000128394	APOBEC3F	0.100108			1	ENSG00000128394	APOBEC3F	0.139998				1	ENSG00000128394	APOBEC3F	0.191679				1	ENSG00000128394	APOBEC3F	0.0861458				1	ENSG00000128394	APOBEC3F	0.00939816			1	ENSG00000128394	APOBEC3F	0.129481			1	ENSG00000128394	APOBEC3F	0.0791879			1	ENSG00000128394	APOBEC3F	0.59615
1	ENSG00000128683	GAD1	3.89059e-05			1	ENSG00000128683	GAD1	0.137917				1	ENSG00000128683	GAD1	2.62642e-05				1	ENSG00000128683	GAD1	2.82159e-05				1	ENSG00000128683	GAD1	1.86906e-06			1	ENSG00000128683	GAD1	2.42632e-05			1	ENSG00000128683	GAD1	0.000340845			1	ENSG00000128683	GAD1	0.00832491
0	ENSG00000128965	CHAC1	0.205751			0	ENSG00000128965	CHAC1	0.0053506				0	ENSG00000128965	CHAC1	0.453791				0	ENSG00000128965	CHAC1	0.238901				0	ENSG00000128965	CHAC1	0.0290055			0	ENSG00000128965	CHAC1	0.0898146			0	ENSG00000128965	CHAC1	0.47656			0	ENSG00000128965	CHAC1	0.353646
1	ENSG00000129159	KCNC1	0.00307952			1	ENSG00000129159	KCNC1	0.0291692				1	ENSG00000129159	KCNC1	0.0448522				1	ENSG00000129159	KCNC1	0.0704608				1	ENSG00000129159	KCNC1	0.0126067			1	ENSG00000129159	KCNC1	0.00932429			1	ENSG00000129159	KCNC1	0.143771			1	ENSG00000129159	KCNC1	0.251985
0	ENSG00000129194	SOX15	0.804441			0	ENSG00000129194	SOX15	0.378318				0	ENSG00000129194	SOX15	0.0233408				0	ENSG00000129194	SOX15	0.0925865				0	ENSG00000129194	SOX15	0.121828			0	ENSG00000129194	SOX15	0.467787			0	ENSG00000129194	SOX15	0.0346103			0	ENSG00000129194	SOX15	0.0777725
0	ENSG00000129518	EAPP	0.025298			0	ENSG00000129518	EAPP	0.00029209				0	ENSG00000129518	EAPP	0.158631				0	ENSG00000129518	EAPP	0.00115434				0	ENSG00000129518	EAPP	0.0205697			0	ENSG00000129518	EAPP	0.00118981			0	ENSG00000129518	EAPP	0.119005			0	ENSG00000129518	EAPP	0.0284907
0	ENSG00000129682	FGF13	0.00819153			0	ENSG00000129682	FGF13	0.504406				0	ENSG00000129682	FGF13	0.156512				0	ENSG00000129682	FGF13	0.0133269				0	ENSG00000129682	FGF13	0.142918			0	ENSG00000129682	FGF13	0.005462			0	ENSG00000129682	FGF13	0.0651752			0	ENSG00000129682	FGF13	0.81155
0	ENSG00000129990	SYT5	0.121621			0	ENSG00000129990	SYT5	0.015009				0	ENSG00000129990	SYT5	0.224797				0	ENSG00000129990	SYT5	0.121				0	ENSG00000129990	SYT5	0.00481919			0	ENSG00000129990	SYT5	0.00485521			0	ENSG00000129990	SYT5	0.430234			0	ENSG00000129990	SYT5	0.0625252
0	ENSG00000129991	TNNI3	0.218088			0	ENSG00000129991	TNNI3	0.0417848				0	ENSG00000129991	TNNI3	0.0936848				0	ENSG00000129991	TNNI3	0.415286				0	ENSG00000129991	TNNI3	0.0551189			0	ENSG00000129991	TNNI3	0.14387			0	ENSG00000129991	TNNI3	0.0291126			0	ENSG00000129991	TNNI3	0.146687
0	ENSG00000130021	PUDP	0.529626			0	ENSG00000130021	PUDP	0.375052				0	ENSG00000130021	PUDP	0.855109				0	ENSG00000130021	PUDP	0.340413				0	ENSG00000130021	PUDP	0.850459			0	ENSG00000130021	PUDP	0.14567			0	ENSG00000130021	PUDP	0.75103			0	ENSG00000130021	PUDP	0.24978
0	ENSG00000130159	ECSIT	0.952555			0	ENSG00000130159	ECSIT	0.0238352				0	ENSG00000130159	ECSIT	0.666935				0	ENSG00000130159	ECSIT	0.00729925				0	ENSG00000130159	ECSIT	0.0688036			0	ENSG00000130159	ECSIT	0.0558882			0	ENSG00000130159	ECSIT	0.203032			0	ENSG00000130159	ECSIT	0.00593463
1	ENSG00000130203	APOE	0.155373			1	ENSG00000130203	APOE	0.000623875				1	ENSG00000130203	APOE	0.00896189				1	ENSG00000130203	APOE	0.00936394				1	ENSG00000130203	APOE	0.0697983			1	ENSG00000130203	APOE	0.00519641			1	ENSG00000130203	APOE	0.011599			1	ENSG00000130203	APOE	0.00664354
1	ENSG00000130222	GADD45G	0.0110649			1	ENSG00000130222	GADD45G	4.39699e-08				1	ENSG00000130222	GADD45G	0.000289487				1	ENSG00000130222	GADD45G	0.0450246				1	ENSG00000130222	GADD45G	0.343491			1	ENSG00000130222	GADD45G	0.205467			1	ENSG00000130222	GADD45G	0.033755			1	ENSG00000130222	GADD45G	0.00125913
0	ENSG00000130287	NCAN	8.05663e-05			0	ENSG00000130287	NCAN	0.00517764				0	ENSG00000130287	NCAN	0.000154319				0	ENSG00000130287	NCAN	9.98344e-05				0	ENSG00000130287	NCAN	0.000212112			0	ENSG00000130287	NCAN	0.0745465			0	ENSG00000130287	NCAN	0.000391332			0	ENSG00000130287	NCAN	1.69036e-06
1	ENSG00000130309	COLGALT1	2.93191e-05			1	ENSG00000130309	COLGALT1	2.97961e-06				1	ENSG00000130309	COLGALT1	8.8979e-10				1	ENSG00000130309	COLGALT1	5.75022e-07				1	ENSG00000130309	COLGALT1	1.33229e-05			1	ENSG00000130309	COLGALT1	0.000106421			1	ENSG00000130309	COLGALT1	6.85745e-08			1	ENSG00000130309	COLGALT1	4.33885e-07
0	ENSG00000130313	PGLS	2.27315e-08			0	ENSG00000130313	PGLS	2.45653e-09				0	ENSG00000130313	PGLS	1.88593e-11				0	ENSG00000130313	PGLS	1.25228e-07				0	ENSG00000130313	PGLS	2.94313e-08			0	ENSG00000130313	PGLS	8.52999e-07			0	ENSG00000130313	PGLS	6.07235e-10			0	ENSG00000130313	PGLS	3.28639e-11
0	ENSG00000130487	KLHDC7B	0.0125496			0	ENSG00000130487	KLHDC7B	0.0206107				0	ENSG00000130487	KLHDC7B	0.000818894				0	ENSG00000130487	KLHDC7B	0.228717				0	ENSG00000130487	KLHDC7B	0.217047			0	ENSG00000130487	KLHDC7B	0.0389709			0	ENSG00000130487	KLHDC7B	0.206599			0	ENSG00000130487	KLHDC7B	0.00168682
0	ENSG00000130561	SAG	0.180106			0	ENSG00000130561	SAG	0.140906				0	ENSG00000130561	SAG	0.447516				0	ENSG00000130561	SAG	0.0841938				0	ENSG00000130561	SAG	0.0771429			0	ENSG00000130561	SAG	0.773219			0	ENSG00000130561	SAG	0.0102532			0	ENSG00000130561	SAG	0.00664775
0	ENSG00000130720	FIBCD1	0.0432133			0	ENSG00000130720	FIBCD1	0.350187				0	ENSG00000130720	FIBCD1	0.103791				0	ENSG00000130720	FIBCD1	0.00185912				0	ENSG00000130720	FIBCD1	0.0211558			0	ENSG00000130720	FIBCD1	0.000335467			0	ENSG00000130720	FIBCD1	0.0842838			0	ENSG00000130720	FIBCD1	0.000279131
0	ENSG00000130950	NUTM2F	0.906673			0	ENSG00000130950	NUTM2F	0.399234				0	ENSG00000130950	NUTM2F	0.437572				0	ENSG00000130950	NUTM2F	0.433027				0	ENSG00000130950	NUTM2F	0.360519			0	ENSG00000130950	NUTM2F	0.806013			0	ENSG00000130950	NUTM2F	0.995517			0	ENSG00000130950	NUTM2F	0.227909
0	ENSG00000131188	PRR7	0.109481			0	ENSG00000131188	PRR7	0.942843				0	ENSG00000131188	PRR7	0.0143753				0	ENSG00000131188	PRR7	0.195898				0	ENSG00000131188	PRR7	0.527914			0	ENSG00000131188	PRR7	0.72546			0	ENSG00000131188	PRR7	0.140704			0	ENSG00000131188	PRR7	0.268111
0	ENSG00000131238	PPT1	8.83641e-06			0	ENSG00000131238	PPT1	1.395e-05				0	ENSG00000131238	PPT1	1.2987e-06				0	ENSG00000131238	PPT1	2.10402e-05				0	ENSG00000131238	PPT1	2.33035e-07			0	ENSG00000131238	PPT1	1.86627e-06			0	ENSG00000131238	PPT1	2.86851e-06			0	ENSG00000131238	PPT1	0.0048666
0	ENSG00000131409	LRRC4B	0.0152537			0	ENSG00000131409	LRRC4B	0.0451844				0	ENSG00000131409	LRRC4B	5.57578e-06				0	ENSG00000131409	LRRC4B	0.00391921				0	ENSG00000131409	LRRC4B	0.00503302			0	ENSG00000131409	LRRC4B	0.239871			0	ENSG00000131409	LRRC4B	0.00109778			0	ENSG00000131409	LRRC4B	0.0480307
0	ENSG00000131503	ANKHD1	0.285352			0	ENSG00000131503	ANKHD1	1.00644e-05				0	ENSG00000131503	ANKHD1	0.0489867				0	ENSG00000131503	ANKHD1	0.0411483				0	ENSG00000131503	ANKHD1	0.211654			0	ENSG00000131503	ANKHD1	0.393566			0	ENSG00000131503	ANKHD1	0.32677			0	ENSG00000131503	ANKHD1	0.000364588
0	ENSG00000131721	RHOXF2	0.114727			0	ENSG00000131721	RHOXF2	0.399234				0	ENSG00000131721	RHOXF2	0.389738				0	ENSG00000131721	RHOXF2	0.355988				0	ENSG00000131721	RHOXF2	0.156896			0	ENSG00000131721	RHOXF2	#DIV/0!			0	ENSG00000131721	RHOXF2	0.687306			0	ENSG00000131721	RHOXF2	0.352418
0	ENSG00000131724	IL13RA1	0.0561607			0	ENSG00000131724	IL13RA1	0.0960853				0	ENSG00000131724	IL13RA1	0.00211354				0	ENSG00000131724	IL13RA1	0.0371145				0	ENSG00000131724	IL13RA1	0.0183089			0	ENSG00000131724	IL13RA1	0.0539275			0	ENSG00000131724	IL13RA1	0.000158634			0	ENSG00000131724	IL13RA1	0.0725373
0	ENSG00000131732	ZCCHC9	0.14333			0	ENSG00000131732	ZCCHC9	0.0180912				0	ENSG00000131732	ZCCHC9	0.8524				0	ENSG00000131732	ZCCHC9	0.0838576				0	ENSG00000131732	ZCCHC9	0.185083			0	ENSG00000131732	ZCCHC9	0.14694			0	ENSG00000131732	ZCCHC9	0.201809			0	ENSG00000131732	ZCCHC9	0.0311187
1	ENSG00000131771	PPP1R1B	0.567111			1	ENSG00000131771	PPP1R1B	0.000434626				1	ENSG00000131771	PPP1R1B	0.320863				1	ENSG00000131771	PPP1R1B	0.0813481				1	ENSG00000131771	PPP1R1B	0.297304			1	ENSG00000131771	PPP1R1B	0.985227			1	ENSG00000131771	PPP1R1B	0.00180655			1	ENSG00000131771	PPP1R1B	2.22389e-09
0	ENSG00000131808	FSHB	0.37306			0	ENSG00000131808	FSHB	0.00939657				0	ENSG00000131808	FSHB	0.432994				0	ENSG00000131808	FSHB	0.11692				0	ENSG00000131808	FSHB	0.631288			0	ENSG00000131808	FSHB	0.2778			0	ENSG00000131808	FSHB	0.11191			0	ENSG00000131808	FSHB	0.204606
0	ENSG00000131831	RAI2	2.0902e-05			0	ENSG00000131831	RAI2	0.848261				0	ENSG00000131831	RAI2	0.000335848				0	ENSG00000131831	RAI2	0.0165538				0	ENSG00000131831	RAI2	0.000131683			0	ENSG00000131831	RAI2	0.00228988			0	ENSG00000131831	RAI2	0.00110056			0	ENSG00000131831	RAI2	0.011643
0	ENSG00000132122	SPATA6	0.0292573			0	ENSG00000132122	SPATA6	0.0246016				0	ENSG00000132122	SPATA6	0.00173838				0	ENSG00000132122	SPATA6	0.0134329				0	ENSG00000132122	SPATA6	0.0219624			0	ENSG00000132122	SPATA6	0.0149825			0	ENSG00000132122	SPATA6	0.000785132			0	ENSG00000132122	SPATA6	0.504605
0	ENSG00000132334	PTPRE	5.80643e-06			0	ENSG00000132334	PTPRE	8.88938e-08				0	ENSG00000132334	PTPRE	4.74947e-08				0	ENSG00000132334	PTPRE	4.46766e-06				0	ENSG00000132334	PTPRE	1.17479e-06			0	ENSG00000132334	PTPRE	1.0757e-07			0	ENSG00000132334	PTPRE	3.06234e-08			0	ENSG00000132334	PTPRE	8.36671e-05
0	ENSG00000132465	JCHAIN	0.0223236			0	ENSG00000132465	JCHAIN	0.045977				0	ENSG00000132465	JCHAIN	0.0169333				0	ENSG00000132465	JCHAIN	0.0123119				0	ENSG00000132465	JCHAIN	0.000517934			0	ENSG00000132465	JCHAIN	0.00218115			0	ENSG00000132465	JCHAIN	0.00828299			0	ENSG00000132465	JCHAIN	0.132312
1	ENSG00000132535	DLG4	0.0204373			1	ENSG00000132535	DLG4	0.00175863				1	ENSG00000132535	DLG4	0.0036293				1	ENSG00000132535	DLG4	0.00524334				1	ENSG00000132535	DLG4	0.00028917			1	ENSG00000132535	DLG4	0.00114157			1	ENSG00000132535	DLG4	0.0113931			1	ENSG00000132535	DLG4	0.0118927
1	ENSG00000132639	SNAP25	9.84605e-07			1	ENSG00000132639	SNAP25	2.64386e-07				1	ENSG00000132639	SNAP25	6.19516e-06				1	ENSG00000132639	SNAP25	1.78484e-06				1	ENSG00000132639	SNAP25	2.14465e-07			1	ENSG00000132639	SNAP25	4.73004e-06			1	ENSG00000132639	SNAP25	6.35183e-06			1	ENSG00000132639	SNAP25	8.71287e-06
0	ENSG00000132688	NES	0.0197117			0	ENSG00000132688	NES	1.61234e-07				0	ENSG00000132688	NES	0.00518535				0	ENSG00000132688	NES	0.000666833				0	ENSG00000132688	NES	0.000597917			0	ENSG00000132688	NES	0.000574988			0	ENSG00000132688	NES	0.00228389			0	ENSG00000132688	NES	5.89059e-09
0	ENSG00000132846	ZBED3	0.0490556			0	ENSG00000132846	ZBED3	0.0835125				0	ENSG00000132846	ZBED3	0.45427				0	ENSG00000132846	ZBED3	0.11906				0	ENSG00000132846	ZBED3	0.512085			0	ENSG00000132846	ZBED3	0.562118			0	ENSG00000132846	ZBED3	0.0775643			0	ENSG00000132846	ZBED3	0.575319
0	ENSG00000132872	SYT4	0.000489261			0	ENSG00000132872	SYT4	0.00464054				0	ENSG00000132872	SYT4	0.00121045				0	ENSG00000132872	SYT4	0.00872102				0	ENSG00000132872	SYT4	0.0639172			0	ENSG00000132872	SYT4	0.00315349			0	ENSG00000132872	SYT4	0.0715121			0	ENSG00000132872	SYT4	0.00113715
0	ENSG00000132874	SLC14A2	0.861101			0	ENSG00000132874	SLC14A2	0.319702				0	ENSG00000132874	SLC14A2	0.706378				0	ENSG00000132874	SLC14A2	0.377569				0	ENSG00000132874	SLC14A2	0.72337			0	ENSG00000132874	SLC14A2	0.80878			0	ENSG00000132874	SLC14A2	0.801362			0	ENSG00000132874	SLC14A2	0.490148
0	ENSG00000133107	TRPC4	0.000133839			0	ENSG00000133107	TRPC4	0.311697				0	ENSG00000133107	TRPC4	0.00137154				0	ENSG00000133107	TRPC4	0.657216				0	ENSG00000133107	TRPC4	0.990113			0	ENSG00000133107	TRPC4	0.384238			0	ENSG00000133107	TRPC4	0.0120858			0	ENSG00000133107	TRPC4	0.0477091
0	ENSG00000133193	FAM104A	0.00389186			0	ENSG00000133193	FAM104A	0.000696516				0	ENSG00000133193	FAM104A	1.93007e-05				0	ENSG00000133193	FAM104A	0.0155318				0	ENSG00000133193	FAM104A	0.000152055			0	ENSG00000133193	FAM104A	0.0193477			0	ENSG00000133193	FAM104A	0.022468			0	ENSG00000133193	FAM104A	0.00131642
0	ENSG00000133466	C1QTNF6	0.00124512			0	ENSG00000133466	C1QTNF6	0.000653101				0	ENSG00000133466	C1QTNF6	1.60939e-06				0	ENSG00000133466	C1QTNF6	0.000291513				0	ENSG00000133466	C1QTNF6	0.000951918			0	ENSG00000133466	C1QTNF6	0.0204809			0	ENSG00000133466	C1QTNF6	0.000263963			0	ENSG00000133466	C1QTNF6	3.5425e-08
0	ENSG00000133636	NTS	0.170558			0	ENSG00000133636	NTS	0.236915				0	ENSG00000133636	NTS	0.136437				0	ENSG00000133636	NTS	0.0428042				0	ENSG00000133636	NTS	0.00376783			0	ENSG00000133636	NTS	0.125048			0	ENSG00000133636	NTS	0.34699			0	ENSG00000133636	NTS	0.0143858
0	ENSG00000134072	CAMK1	0.000332417			0	ENSG00000134072	CAMK1	8.76772e-07				0	ENSG00000134072	CAMK1	5.73727e-05				0	ENSG00000134072	CAMK1	0.000232107				0	ENSG00000134072	CAMK1	5.9883e-05			0	ENSG00000134072	CAMK1	8.55586e-05			0	ENSG00000134072	CAMK1	4.65431e-05			0	ENSG00000134072	CAMK1	2.37022e-05
0	ENSG00000134201	GSTM5	0.00179043			0	ENSG00000134201	GSTM5	0.000116748				0	ENSG00000134201	GSTM5	0.00154577				0	ENSG00000134201	GSTM5	0.0216785				0	ENSG00000134201	GSTM5	0.00119666			0	ENSG00000134201	GSTM5	0.00588429			0	ENSG00000134201	GSTM5	8.65312e-05			0	ENSG00000134201	GSTM5	0.000868826
0	ENSG00000134222	PSRC1	9.4947e-06			0	ENSG00000134222	PSRC1	0.244712				0	ENSG00000134222	PSRC1	0.000963331				0	ENSG00000134222	PSRC1	0.892263				0	ENSG00000134222	PSRC1	0.181576			0	ENSG00000134222	PSRC1	0.0457899			0	ENSG00000134222	PSRC1	0.000478255			0	ENSG00000134222	PSRC1	0.752233
1	ENSG00000134243	SORT1	4.76588e-06			1	ENSG00000134243	SORT1	5.83432e-06				1	ENSG00000134243	SORT1	5.50143e-05				1	ENSG00000134243	SORT1	7.75944e-05				1	ENSG00000134243	SORT1	6.37064e-05			1	ENSG00000134243	SORT1	1.48637e-05			1	ENSG00000134243	SORT1	0.000173739			1	ENSG00000134243	SORT1	3.25789e-05
0	ENSG00000134376	CRB1	0.322479			0	ENSG00000134376	CRB1	0.000108955				0	ENSG00000134376	CRB1	0.87568				0	ENSG00000134376	CRB1	0.0303484				0	ENSG00000134376	CRB1	0.184558			0	ENSG00000134376	CRB1	0.107491			0	ENSG00000134376	CRB1	0.505316			0	ENSG00000134376	CRB1	1.7942e-05
0	ENSG00000134597	RBMX2	0.000849087			0	ENSG00000134597	RBMX2	1.04973e-05				0	ENSG00000134597	RBMX2	1.0696e-05				0	ENSG00000134597	RBMX2	0.000326441				0	ENSG00000134597	RBMX2	2.17694e-06			0	ENSG00000134597	RBMX2	0.000772551			0	ENSG00000134597	RBMX2	0.00572707			0	ENSG00000134597	RBMX2	0.000360526
0	ENSG00000134758	RNF138	9.62245e-05			0	ENSG00000134758	RNF138	2.20921e-08				0	ENSG00000134758	RNF138	2.33572e-05				0	ENSG00000134758	RNF138	0.000145558				0	ENSG00000134758	RNF138	9.45041e-05			0	ENSG00000134758	RNF138	0.000217843			0	ENSG00000134758	RNF138	9.64082e-05			0	ENSG00000134758	RNF138	4.14716e-05
1	ENSG00000134780	DAGLA	0.00175637			1	ENSG00000134780	DAGLA	0.00960477				1	ENSG00000134780	DAGLA	0.0123796				1	ENSG00000134780	DAGLA	0.0231893				1	ENSG00000134780	DAGLA	0.00276472			1	ENSG00000134780	DAGLA	0.00184944			1	ENSG00000134780	DAGLA	0.0696656			1	ENSG00000134780	DAGLA	0.114017
0	ENSG00000134809	TIMM10	0.0306773			0	ENSG00000134809	TIMM10	0.0290444				0	ENSG00000134809	TIMM10	0.0301585				0	ENSG00000134809	TIMM10	0.10441				0	ENSG00000134809	TIMM10	0.0257683			0	ENSG00000134809	TIMM10	0.00694316			0	ENSG00000134809	TIMM10	0.00402871			0	ENSG00000134809	TIMM10	0.0609047
0	ENSG00000134817	APLNR	0.797423			0	ENSG00000134817	APLNR	0.0272722				0	ENSG00000134817	APLNR	0.731354				0	ENSG00000134817	APLNR	0.921692				0	ENSG00000134817	APLNR	0.543977			0	ENSG00000134817	APLNR	0.806978			0	ENSG00000134817	APLNR	0.98364			0	ENSG00000134817	APLNR	0.0604951
0	ENSG00000135111	TBX3	0.132629			0	ENSG00000135111	TBX3	0.227726				0	ENSG00000135111	TBX3	0.025222				0	ENSG00000135111	TBX3	0.044611				0	ENSG00000135111	TBX3	0.164353			0	ENSG00000135111	TBX3	0.0426612			0	ENSG00000135111	TBX3	0.00849896			0	ENSG00000135111	TBX3	0.440513
1	ENSG00000135245	HILPDA	0.00945582			1	ENSG00000135245	HILPDA	0.00574934				1	ENSG00000135245	HILPDA	4.65135e-05				1	ENSG00000135245	HILPDA	0.000796608				1	ENSG00000135245	HILPDA	0.00047559			1	ENSG00000135245	HILPDA	3.58123e-05			1	ENSG00000135245	HILPDA	1.63381e-08			1	ENSG00000135245	HILPDA	0.00157041
1	ENSG00000135316	SYNCRIP	4.20289e-06			1	ENSG00000135316	SYNCRIP	4.67936e-12				1	ENSG00000135316	SYNCRIP	5.5169e-07				1	ENSG00000135316	SYNCRIP	4.15837e-06				1	ENSG00000135316	SYNCRIP	4.01957e-07			1	ENSG00000135316	SYNCRIP	7.16441e-08			1	ENSG00000135316	SYNCRIP	7.88477e-07			1	ENSG00000135316	SYNCRIP	3.74036e-07
0	ENSG00000135437	RDH5	0.00808927			0	ENSG00000135437	RDH5	0.0405943				0	ENSG00000135437	RDH5	9.06953e-05				0	ENSG00000135437	RDH5	0.00114147				0	ENSG00000135437	RDH5	0.00347348			0	ENSG00000135437	RDH5	0.205759			0	ENSG00000135437	RDH5	0.0016293			0	ENSG00000135437	RDH5	0.0134852
0	ENSG00000135482	ZC3H10	6.96623e-08			0	ENSG00000135482	ZC3H10	4.72003e-12				0	ENSG00000135482	ZC3H10	1.57534e-15				0	ENSG00000135482	ZC3H10	1.86189e-09				0	ENSG00000135482	ZC3H10	7.55906e-10			0	ENSG00000135482	ZC3H10	1.35929e-09			0	ENSG00000135482	ZC3H10	6.06167e-11			0	ENSG00000135482	ZC3H10	3.40055e-10
1	ENSG00000135541	AHI1	3.39021e-05			1	ENSG00000135541	AHI1	0.013692				1	ENSG00000135541	AHI1	8.77823e-05				1	ENSG00000135541	AHI1	0.0217241				1	ENSG00000135541	AHI1	0.000725473			1	ENSG00000135541	AHI1	0.00245981			1	ENSG00000135541	AHI1	0.000540283			1	ENSG00000135541	AHI1	0.0049246
0	ENSG00000135577	NMBR	0.0399847			0	ENSG00000135577	NMBR	0.00501607				0	ENSG00000135577	NMBR	0.282008				0	ENSG00000135577	NMBR	0.686914				0	ENSG00000135577	NMBR	0.92335			0	ENSG00000135577	NMBR	0.982739			0	ENSG00000135577	NMBR	0.00329505			0	ENSG00000135577	NMBR	0.621153
0	ENSG00000135643	KCNMB4	0.650989			0	ENSG00000135643	KCNMB4	0.00024925				0	ENSG00000135643	KCNMB4	0.856819				0	ENSG00000135643	KCNMB4	0.0350362				0	ENSG00000135643	KCNMB4	0.0114684			0	ENSG00000135643	KCNMB4	0.0200523			0	ENSG00000135643	KCNMB4	0.352022			0	ENSG00000135643	KCNMB4	0.00940114
0	ENSG00000135749	PCNX2	0.00332511			0	ENSG00000135749	PCNX2	0.0806602				0	ENSG00000135749	PCNX2	0.00677936				0	ENSG00000135749	PCNX2	0.00751374				0	ENSG00000135749	PCNX2	0.00177539			0	ENSG00000135749	PCNX2	0.000620974			0	ENSG00000135749	PCNX2	0.0156642			0	ENSG00000135749	PCNX2	0.0261868
1	ENSG00000135824	RGS8	0.523488			1	ENSG00000135824	RGS8	0.257383				1	ENSG00000135824	RGS8	0.101822				1	ENSG00000135824	RGS8	0.79445				1	ENSG00000135824	RGS8	0.616825			1	ENSG00000135824	RGS8	0.0970301			1	ENSG00000135824	RGS8	0.712346			1	ENSG00000135824	RGS8	0.63934
1	ENSG00000135838	NPL	0.00286423			1	ENSG00000135838	NPL	0.000298358				1	ENSG00000135838	NPL	0.0128773				1	ENSG00000135838	NPL	0.00155423				1	ENSG00000135838	NPL	0.00472955			1	ENSG00000135838	NPL	0.00651474			1	ENSG00000135838	NPL	0.00120818			1	ENSG00000135838	NPL	0.0238518
0	ENSG00000135914	HTR2B	0.00703427			0	ENSG00000135914	HTR2B	0.667515				0	ENSG00000135914	HTR2B	0.00206161				0	ENSG00000135914	HTR2B	0.0214262				0	ENSG00000135914	HTR2B	0.0486113			0	ENSG00000135914	HTR2B	0.00119951			0	ENSG00000135914	HTR2B	0.0360265			0	ENSG00000135914	HTR2B	0.316303
0	ENSG00000135926	TMBIM1	0.000629331			0	ENSG00000135926	TMBIM1	9.88183e-05				0	ENSG00000135926	TMBIM1	0.000112522				0	ENSG00000135926	TMBIM1	0.00182271				0	ENSG00000135926	TMBIM1	0.000513508			0	ENSG00000135926	TMBIM1	1.32011e-05			0	ENSG00000135926	TMBIM1	4.31254e-05			0	ENSG00000135926	TMBIM1	0.000177757
1	ENSG00000135929	CYP27A1	0.000254092			1	ENSG00000135929	CYP27A1	9.01479e-07				1	ENSG00000135929	CYP27A1	3.23827e-06				1	ENSG00000135929	CYP27A1	0.000241161				1	ENSG00000135929	CYP27A1	0.000394536			1	ENSG00000135929	CYP27A1	9.37725e-07			1	ENSG00000135929	CYP27A1	5.88437e-05			1	ENSG00000135929	CYP27A1	3.26623e-05
0	ENSG00000136040	PLXNC1	0.000653066			0	ENSG00000136040	PLXNC1	2.23315e-07				0	ENSG00000136040	PLXNC1	0.00169433				0	ENSG00000136040	PLXNC1	0.129992				0	ENSG00000136040	PLXNC1	0.217662			0	ENSG00000136040	PLXNC1	0.0753446			0	ENSG00000136040	PLXNC1	0.00110818			0	ENSG00000136040	PLXNC1	0.000931882
0	ENSG00000136160	EDNRB	0.120494			0	ENSG00000136160	EDNRB	0.000108191				0	ENSG00000136160	EDNRB	0.00124554				0	ENSG00000136160	EDNRB	0.00140606				0	ENSG00000136160	EDNRB	0.00441958			0	ENSG00000136160	EDNRB	0.000438019			0	ENSG00000136160	EDNRB	8.02638e-05			0	ENSG00000136160	EDNRB	0.0284174
0	ENSG00000136237	RAPGEF5	2.48721e-05			0	ENSG00000136237	RAPGEF5	1.02728e-05				0	ENSG00000136237	RAPGEF5	9.89189e-05				0	ENSG00000136237	RAPGEF5	3.93338e-05				0	ENSG00000136237	RAPGEF5	3.06682e-05			0	ENSG00000136237	RAPGEF5	1.03487e-05			0	ENSG00000136237	RAPGEF5	0.000366308			0	ENSG00000136237	RAPGEF5	4.00136e-08
0	ENSG00000136247	ZDHHC4	0.0156492			0	ENSG00000136247	ZDHHC4	0.998405				0	ENSG00000136247	ZDHHC4	0.0182558				0	ENSG00000136247	ZDHHC4	0.931343				0	ENSG00000136247	ZDHHC4	0.0366526			0	ENSG00000136247	ZDHHC4	0.780807			0	ENSG00000136247	ZDHHC4	0.0138054			0	ENSG00000136247	ZDHHC4	0.195943
0	ENSG00000136250	AOAH	0.800197			0	ENSG00000136250	AOAH	0.123957				0	ENSG00000136250	AOAH	0.848518				0	ENSG00000136250	AOAH	0.525517				0	ENSG00000136250	AOAH	0.155481			0	ENSG00000136250	AOAH	0.322619			0	ENSG00000136250	AOAH	0.447623			0	ENSG00000136250	AOAH	0.392165
0	ENSG00000136448	NMT1	3.48821e-05			0	ENSG00000136448	NMT1	0.000123826				0	ENSG00000136448	NMT1	0.00023487				0	ENSG00000136448	NMT1	0.000242601				0	ENSG00000136448	NMT1	3.82174e-05			0	ENSG00000136448	NMT1	1.72487e-05			0	ENSG00000136448	NMT1	0.000418488			0	ENSG00000136448	NMT1	0.00286625
1	ENSG00000136531	SCN2A	0.0309356			1	ENSG00000136531	SCN2A	0.00957104				1	ENSG00000136531	SCN2A	0.00145878				1	ENSG00000136531	SCN2A	0.0164497				1	ENSG00000136531	SCN2A	0.00163456			1	ENSG00000136531	SCN2A	0.00590186			1	ENSG00000136531	SCN2A	0.0267885			1	ENSG00000136531	SCN2A	0.00239481
1	ENSG00000136535	TBR1	7.36654e-05			1	ENSG00000136535	TBR1	4.20089e-05				1	ENSG00000136535	TBR1	8.91459e-06				1	ENSG00000136535	TBR1	1.80736e-05				1	ENSG00000136535	TBR1	8.36742e-06			1	ENSG00000136535	TBR1	3.803e-07			1	ENSG00000136535	TBR1	3.77243e-07			1	ENSG00000136535	TBR1	8.46456e-05
0	ENSG00000136630	HLX	0.79883			0	ENSG00000136630	HLX	0.760379				0	ENSG00000136630	HLX	0.483372				0	ENSG00000136630	HLX	0.787317				0	ENSG00000136630	HLX	0.232082			0	ENSG00000136630	HLX	0.725048			0	ENSG00000136630	HLX	0.881122			0	ENSG00000136630	HLX	0.758553
1	ENSG00000136717	BIN1	3.80521e-05			1	ENSG00000136717	BIN1	7.33115e-12				1	ENSG00000136717	BIN1	2.01477e-05				1	ENSG00000136717	BIN1	0.00110341				1	ENSG00000136717	BIN1	0.00133453			1	ENSG00000136717	BIN1	8.06856e-07			1	ENSG00000136717	BIN1	0.000488392			1	ENSG00000136717	BIN1	3.41846e-07
1	ENSG00000136750	GAD2	2.15625e-06			1	ENSG00000136750	GAD2	0.787275				1	ENSG00000136750	GAD2	2.35533e-07				1	ENSG00000136750	GAD2	6.78732e-08				1	ENSG00000136750	GAD2	3.92226e-09			1	ENSG00000136750	GAD2	3.71301e-07			1	ENSG00000136750	GAD2	1.82487e-05			1	ENSG00000136750	GAD2	0.0345091
0	ENSG00000136758	YME1L1	0.00687337			0	ENSG00000136758	YME1L1	6.52669e-10				0	ENSG00000136758	YME1L1	0.00665613				0	ENSG00000136758	YME1L1	0.000800941				0	ENSG00000136758	YME1L1	0.00146969			0	ENSG00000136758	YME1L1	0.000208069			0	ENSG00000136758	YME1L1	0.00524601			0	ENSG00000136758	YME1L1	6.25323e-06
0	ENSG00000136802	LRRC8A	0.259577			0	ENSG00000136802	LRRC8A	0.64196				0	ENSG00000136802	LRRC8A	0.106855				0	ENSG00000136802	LRRC8A	0.276684				0	ENSG00000136802	LRRC8A	0.180283			0	ENSG00000136802	LRRC8A	0.0342545			0	ENSG00000136802	LRRC8A	0.182009			0	ENSG00000136802	LRRC8A	0.857303
1	ENSG00000136854	STXBP1	0.00231733			1	ENSG00000136854	STXBP1	0.00234343				1	ENSG00000136854	STXBP1	0.00614634				1	ENSG00000136854	STXBP1	0.00350584				1	ENSG00000136854	STXBP1	0.00060514			1	ENSG00000136854	STXBP1	0.00259631			1	ENSG00000136854	STXBP1	0.0360286			1	ENSG00000136854	STXBP1	0.0373663
1	ENSG00000136928	GABBR2	0.0021621			1	ENSG00000136928	GABBR2	0.000910774				1	ENSG00000136928	GABBR2	0.00255297				1	ENSG00000136928	GABBR2	0.000384347				1	ENSG00000136928	GABBR2	0.000137878			1	ENSG00000136928	GABBR2	9.66986e-05			1	ENSG00000136928	GABBR2	0.0510824			1	ENSG00000136928	GABBR2	0.0204602
1	ENSG00000136944	LMX1B	0.776101			1	ENSG00000136944	LMX1B	0.277005				1	ENSG00000136944	LMX1B	0.112816				1	ENSG00000136944	LMX1B	0.938502				1	ENSG00000136944	LMX1B	0.255708			1	ENSG00000136944	LMX1B	0.0468924			1	ENSG00000136944	LMX1B	0.518372			1	ENSG00000136944	LMX1B	0.308794
0	ENSG00000137133	HINT2	0.00226012			0	ENSG00000137133	HINT2	0.000553273				0	ENSG00000137133	HINT2	0.0016406				0	ENSG00000137133	HINT2	0.0184653				0	ENSG00000137133	HINT2	0.00235529			0	ENSG00000137133	HINT2	0.000582576			0	ENSG00000137133	HINT2	2.2444e-05			0	ENSG00000137133	HINT2	0.152714
0	ENSG00000137154	RPS6	2.27213e-05			0	ENSG00000137154	RPS6	4.26951e-06				0	ENSG00000137154	RPS6	0.000136169				0	ENSG00000137154	RPS6	2.61091e-05				0	ENSG00000137154	RPS6	0.000280195			0	ENSG00000137154	RPS6	3.24774e-05			0	ENSG00000137154	RPS6	7.56079e-05			0	ENSG00000137154	RPS6	0.000564756
0	ENSG00000137166	FOXP4	0.549215			0	ENSG00000137166	FOXP4	0.000289747				0	ENSG00000137166	FOXP4	0.00263437				0	ENSG00000137166	FOXP4	0.0169308				0	ENSG00000137166	FOXP4	0.0777611			0	ENSG00000137166	FOXP4	0.227158			0	ENSG00000137166	FOXP4	0.0293554			0	ENSG00000137166	FOXP4	0.00388926
0	ENSG00000137200	CMTR1	0.0187521			0	ENSG00000137200	CMTR1	0.00783069				0	ENSG00000137200	CMTR1	0.175047				0	ENSG00000137200	CMTR1	0.129942				0	ENSG00000137200	CMTR1	0.677127			0	ENSG00000137200	CMTR1	0.556302			0	ENSG00000137200	CMTR1	0.904681			0	ENSG00000137200	CMTR1	0.00024799
0	ENSG00000137225	CAPN11	1.92153e-05			0	ENSG00000137225	CAPN11	0.188608				0	ENSG00000137225	CAPN11	0.0011024				0	ENSG00000137225	CAPN11	0.000131847				0	ENSG00000137225	CAPN11	3.80662e-05			0	ENSG00000137225	CAPN11	0.000294489			0	ENSG00000137225	CAPN11	0.0122567			0	ENSG00000137225	CAPN11	0.15322
0	ENSG00000137261	KIAA0319	4.53929e-06			0	ENSG00000137261	KIAA0319	0.694306				0	ENSG00000137261	KIAA0319	1.44975e-06				0	ENSG00000137261	KIAA0319	0.0215228				0	ENSG00000137261	KIAA0319	0.000498371			0	ENSG00000137261	KIAA0319	0.000494297			0	ENSG00000137261	KIAA0319	2.71012e-05			0	ENSG00000137261	KIAA0319	0.0367066
0	ENSG00000137392	CLPS	0.00716867			0	ENSG00000137392	CLPS	0.00228633				0	ENSG00000137392	CLPS	0.0778986				0	ENSG00000137392	CLPS	0.0646376				0	ENSG00000137392	CLPS	0.171121			0	ENSG00000137392	CLPS	0.803507			0	ENSG00000137392	CLPS	0.0783284			0	ENSG00000137392	CLPS	0.00892768
0	ENSG00000137414	FAM8A1	0.00717576			0	ENSG00000137414	FAM8A1	0.0553787				0	ENSG00000137414	FAM8A1	0.0387938				0	ENSG00000137414	FAM8A1	0.0774414				0	ENSG00000137414	FAM8A1	0.0262514			0	ENSG00000137414	FAM8A1	0.00813097			0	ENSG00000137414	FAM8A1	0.0781729			0	ENSG00000137414	FAM8A1	0.741751
0	ENSG00000138092	CENPO	0.604858			0	ENSG00000138092	CENPO	6.59877e-05				0	ENSG00000138092	CENPO	0.00708914				0	ENSG00000138092	CENPO	0.0019873				0	ENSG00000138092	CENPO	0.0173019			0	ENSG00000138092	CENPO	0.0183313			0	ENSG00000138092	CENPO	0.0264884			0	ENSG00000138092	CENPO	1.7195e-05
0	ENSG00000138115	CYP2C8	0.996776			0	ENSG00000138115	CYP2C8	0.433991				0	ENSG00000138115	CYP2C8	0.94126				0	ENSG00000138115	CYP2C8	0.322278				0	ENSG00000138115	CYP2C8	0.678654			0	ENSG00000138115	CYP2C8	0.554698			0	ENSG00000138115	CYP2C8	0.988631			0	ENSG00000138115	CYP2C8	0.506338
0	ENSG00000138472	GUCA1C	0.400648			0	ENSG00000138472	GUCA1C	0.00904459				0	ENSG00000138472	GUCA1C	0.181843				0	ENSG00000138472	GUCA1C	0.00111474				0	ENSG00000138472	GUCA1C	0.0111804			0	ENSG00000138472	GUCA1C	0.0213772			0	ENSG00000138472	GUCA1C	0.0306445			0	ENSG00000138472	GUCA1C	0.0802086
1	ENSG00000138622	HCN4	5.78611e-09			1	ENSG00000138622	HCN4	2.77521e-07				1	ENSG00000138622	HCN4	7.45688e-16				1	ENSG00000138622	HCN4	0.000147707				1	ENSG00000138622	HCN4	1.12886e-05			1	ENSG00000138622	HCN4	1.93241e-05			1	ENSG00000138622	HCN4	1.81812e-10			1	ENSG00000138622	HCN4	1.89973e-06
1	ENSG00000138741	TRPC3	0.000758206			1	ENSG00000138741	TRPC3	0.406879				1	ENSG00000138741	TRPC3	0.0104392				1	ENSG00000138741	TRPC3	0.0801693				1	ENSG00000138741	TRPC3	0.144112			1	ENSG00000138741	TRPC3	0.960633			1	ENSG00000138741	TRPC3	0.00727878			1	ENSG00000138741	TRPC3	0.209673
1	ENSG00000138814	PPP3CA	8.77473e-05			1	ENSG00000138814	PPP3CA	0.00433082				1	ENSG00000138814	PPP3CA	2.39086e-05				1	ENSG00000138814	PPP3CA	0.000262637				1	ENSG00000138814	PPP3CA	6.14441e-06			1	ENSG00000138814	PPP3CA	8.86488e-05			1	ENSG00000138814	PPP3CA	0.000211771			1	ENSG00000138814	PPP3CA	2.99914e-05
0	ENSG00000139116	KIF21A	0.284242			0	ENSG00000139116	KIF21A	0.156851				0	ENSG00000139116	KIF21A	0.203101				0	ENSG00000139116	KIF21A	0.755415				0	ENSG00000139116	KIF21A	0.66212			0	ENSG00000139116	KIF21A	0.987164			0	ENSG00000139116	KIF21A	0.328733			0	ENSG00000139116	KIF21A	0.206643
0	ENSG00000139133	ALG10	0.00010658			0	ENSG00000139133	ALG10	4.66499e-08				0	ENSG00000139133	ALG10	1.09871e-06				0	ENSG00000139133	ALG10	2.09258e-07				0	ENSG00000139133	ALG10	8.54031e-05			0	ENSG00000139133	ALG10	5.84366e-07			0	ENSG00000139133	ALG10	1.85461e-07			0	ENSG00000139133	ALG10	1.36546e-06
1	ENSG00000139182	CLSTN3	0.0103061			1	ENSG00000139182	CLSTN3	0.0253749				1	ENSG00000139182	CLSTN3	0.00999887				1	ENSG00000139182	CLSTN3	0.00807076				1	ENSG00000139182	CLSTN3	0.000509253			1	ENSG00000139182	CLSTN3	0.00198989			1	ENSG00000139182	CLSTN3	0.0954594			1	ENSG00000139182	CLSTN3	0.130081
0	ENSG00000139200	PIANP	0.123902			0	ENSG00000139200	PIANP	0.00142506				0	ENSG00000139200	PIANP	0.453639				0	ENSG00000139200	PIANP	0.107001				0	ENSG00000139200	PIANP	0.063227			0	ENSG00000139200	PIANP	0.0525508			0	ENSG00000139200	PIANP	0.227269			0	ENSG00000139200	PIANP	0.045826
0	ENSG00000139209	SLC38A4	0.244024			0	ENSG00000139209	SLC38A4	0.0140616				0	ENSG00000139209	SLC38A4	0.00836003				0	ENSG00000139209	SLC38A4	0.0341167				0	ENSG00000139209	SLC38A4	0.0505199			0	ENSG00000139209	SLC38A4	0.0459848			0	ENSG00000139209	SLC38A4	0.0691409			0	ENSG00000139209	SLC38A4	0.0228533
0	ENSG00000139211	AMIGO2	5.78498e-05			0	ENSG00000139211	AMIGO2	0.848101				0	ENSG00000139211	AMIGO2	0.000230785				0	ENSG00000139211	AMIGO2	0.38445				0	ENSG00000139211	AMIGO2	0.00563844			0	ENSG00000139211	AMIGO2	4.78449e-05			0	ENSG00000139211	AMIGO2	0.00705892			0	ENSG00000139211	AMIGO2	0.251068
0	ENSG00000139266	MARCHF9	7.88605e-06			0	ENSG00000139266	MARCHF9	6.4766e-08				0	ENSG00000139266	MARCHF9	2.05578e-10				0	ENSG00000139266	MARCHF9	6.32949e-07				0	ENSG00000139266	MARCHF9	9.23488e-06			0	ENSG00000139266	MARCHF9	9.32008e-06			0	ENSG00000139266	MARCHF9	1.64875e-07			0	ENSG00000139266	MARCHF9	6.76872e-07
0	ENSG00000139269	INHBE	0.00944342			0	ENSG00000139269	INHBE	0.0340721				0	ENSG00000139269	INHBE	0.0181926				0	ENSG00000139269	INHBE	0.00115559				0	ENSG00000139269	INHBE	0.0372394			0	ENSG00000139269	INHBE	0.000251262			0	ENSG00000139269	INHBE	0.0123601			0	ENSG00000139269	INHBE	0.317717
0	ENSG00000139324	TMTC3	0.0153154			0	ENSG00000139324	TMTC3	0.392059				0	ENSG00000139324	TMTC3	0.015893				0	ENSG00000139324	TMTC3	0.978716				0	ENSG00000139324	TMTC3	0.175146			0	ENSG00000139324	TMTC3	0.912496			0	ENSG00000139324	TMTC3	0.041226			0	ENSG00000139324	TMTC3	0.479098
0	ENSG00000139352	ASCL1	0.00340753			0	ENSG00000139352	ASCL1	2.44223e-07				0	ENSG00000139352	ASCL1	3.68617e-05				0	ENSG00000139352	ASCL1	0.0037348				0	ENSG00000139352	ASCL1	0.0353502			0	ENSG00000139352	ASCL1	0.0254264			0	ENSG00000139352	ASCL1	0.000508351			0	ENSG00000139352	ASCL1	0.00116701
0	ENSG00000139651	ZNF740	0.00127515			0	ENSG00000139651	ZNF740	5.68205e-08				0	ENSG00000139651	ZNF740	8.06182e-06				0	ENSG00000139651	ZNF740	2.18225e-06				0	ENSG00000139651	ZNF740	4.20716e-06			0	ENSG00000139651	ZNF740	1.4118e-05			0	ENSG00000139651	ZNF740	4.47805e-07			0	ENSG00000139651	ZNF740	1.4071e-06
0	ENSG00000139793	MBNL2	9.60813e-07			0	ENSG00000139793	MBNL2	2.10026e-07				0	ENSG00000139793	MBNL2	4.27737e-07				0	ENSG00000139793	MBNL2	8.17384e-06				0	ENSG00000139793	MBNL2	4.66686e-07			0	ENSG00000139793	MBNL2	7.41047e-06			0	ENSG00000139793	MBNL2	1.12576e-06			0	ENSG00000139793	MBNL2	3.90265e-09
0	ENSG00000139874	SSTR1	0.980603			0	ENSG00000139874	SSTR1	0.0200349				0	ENSG00000139874	SSTR1	0.655				0	ENSG00000139874	SSTR1	0.00197617				0	ENSG00000139874	SSTR1	0.00510309			0	ENSG00000139874	SSTR1	0.00983473			0	ENSG00000139874	SSTR1	0.444583			0	ENSG00000139874	SSTR1	0.0329531
0	ENSG00000139974	SLC38A6	0.0280601			0	ENSG00000139974	SLC38A6	0.117791				0	ENSG00000139974	SLC38A6	0.0978919				0	ENSG00000139974	SLC38A6	0.274751				0	ENSG00000139974	SLC38A6	0.155214			0	ENSG00000139974	SLC38A6	0.4675			0	ENSG00000139974	SLC38A6	0.0215403			0	ENSG00000139974	SLC38A6	0.0458187
0	ENSG00000140015	KCNH5	0.147104			0	ENSG00000140015	KCNH5	0.0874948				0	ENSG00000140015	KCNH5	0.00693567				0	ENSG00000140015	KCNH5	0.122698				0	ENSG00000140015	KCNH5	0.00238716			0	ENSG00000140015	KCNH5	0.0150541			0	ENSG00000140015	KCNH5	0.211691			0	ENSG00000140015	KCNH5	0.458963
0	ENSG00000140153	WDR20	7.4335e-08			0	ENSG00000140153	WDR20	9.08722e-05				0	ENSG00000140153	WDR20	8.17634e-10				0	ENSG00000140153	WDR20	1.8527e-08				0	ENSG00000140153	WDR20	2.3119e-08			0	ENSG00000140153	WDR20	2.70668e-08			0	ENSG00000140153	WDR20	2.92872e-09			0	ENSG00000140153	WDR20	8.05514e-05
1	ENSG00000140264	SERF2	0.093468			1	ENSG00000140264	SERF2	0.305411				1	ENSG00000140264	SERF2	0.119709				1	ENSG00000140264	SERF2	0.979904				1	ENSG00000140264	SERF2	0.357129			1	ENSG00000140264	SERF2	0.866596			1	ENSG00000140264	SERF2	0.0292924			1	ENSG00000140264	SERF2	0.177785
0	ENSG00000140280	LYSMD2	1.27817e-06			0	ENSG00000140280	LYSMD2	3.80658e-06				0	ENSG00000140280	LYSMD2	4.99694e-07				0	ENSG00000140280	LYSMD2	7.41277e-06				0	ENSG00000140280	LYSMD2	4.27044e-07			0	ENSG00000140280	LYSMD2	1.35041e-07			0	ENSG00000140280	LYSMD2	6.3152e-09			0	ENSG00000140280	LYSMD2	0.00016454
0	ENSG00000140297	GCNT3	0.427964			0	ENSG00000140297	GCNT3	0.000194301				0	ENSG00000140297	GCNT3	0.0308459				0	ENSG00000140297	GCNT3	0.896679				0	ENSG00000140297	GCNT3	0.139152			0	ENSG00000140297	GCNT3	0.0841188			0	ENSG00000140297	GCNT3	0.35715			0	ENSG00000140297	GCNT3	0.00604357
0	ENSG00000140497	SCAMP2	0.0424604			0	ENSG00000140497	SCAMP2	0.108934				0	ENSG00000140497	SCAMP2	0.210118				0	ENSG00000140497	SCAMP2	0.333466				0	ENSG00000140497	SCAMP2	0.25519			0	ENSG00000140497	SCAMP2	0.0197285			0	ENSG00000140497	SCAMP2	0.0378741			0	ENSG00000140497	SCAMP2	0.558032
0	ENSG00000140519	RHCG	0.599473			0	ENSG00000140519	RHCG	0.0380604				0	ENSG00000140519	RHCG	0.17463				0	ENSG00000140519	RHCG	0.0691289				0	ENSG00000140519	RHCG	0.363595			0	ENSG00000140519	RHCG	0.028004			0	ENSG00000140519	RHCG	0.0168365			0	ENSG00000140519	RHCG	0.58883
1	ENSG00000140538	NTRK3	0.720366			1	ENSG00000140538	NTRK3	0.317963				1	ENSG00000140538	NTRK3	0.438085				1	ENSG00000140538	NTRK3	0.0131237				1	ENSG00000140538	NTRK3	0.0281636			1	ENSG00000140538	NTRK3	0.0281787			1	ENSG00000140538	NTRK3	0.437007			1	ENSG00000140538	NTRK3	0.0162009
0	ENSG00000140548	ZNF710	0.168998			0	ENSG00000140548	ZNF710	0.0035541				0	ENSG00000140548	ZNF710	0.0346261				0	ENSG00000140548	ZNF710	0.325122				0	ENSG00000140548	ZNF710	0.176691			0	ENSG00000140548	ZNF710	0.775777			0	ENSG00000140548	ZNF710	0.567562			0	ENSG00000140548	ZNF710	0.0016809
0	ENSG00000140948	ZCCHC14	4.53948e-09			0	ENSG00000140948	ZCCHC14	1.22421e-09				0	ENSG00000140948	ZCCHC14	8.74846e-12				0	ENSG00000140948	ZCCHC14	1.29035e-07				0	ENSG00000140948	ZCCHC14	1.49679e-07			0	ENSG00000140948	ZCCHC14	2.28307e-06			0	ENSG00000140948	ZCCHC14	1.79997e-09			0	ENSG00000140948	ZCCHC14	1.35656e-07
0	ENSG00000141452	RMC1	0.0336512			0	ENSG00000141452	RMC1	0.0283842				0	ENSG00000141452	RMC1	0.00894216				0	ENSG00000141452	RMC1	0.000262564				0	ENSG00000141452	RMC1	0.000389355			0	ENSG00000141452	RMC1	0.000267471			0	ENSG00000141452	RMC1	0.00766466			0	ENSG00000141452	RMC1	0.334163
0	ENSG00000141469	SLC14A1	0.0707799			0	ENSG00000141469	SLC14A1	0.0286591				0	ENSG00000141469	SLC14A1	0.119549				0	ENSG00000141469	SLC14A1	0.0708251				0	ENSG00000141469	SLC14A1	0.0291245			0	ENSG00000141469	SLC14A1	0.0256772			0	ENSG00000141469	SLC14A1	0.0575088			0	ENSG00000141469	SLC14A1	0.0203126
0	ENSG00000141524	TMC6	0.00323263			0	ENSG00000141524	TMC6	2.00189e-06				0	ENSG00000141524	TMC6	3.37249e-05				0	ENSG00000141524	TMC6	0.000117128				0	ENSG00000141524	TMC6	0.0012071			0	ENSG00000141524	TMC6	2.80422e-06			0	ENSG00000141524	TMC6	0.0022301			0	ENSG00000141524	TMC6	5.89962e-05
1	ENSG00000141837	CACNA1A	0.000846407			1	ENSG00000141837	CACNA1A	7.08506e-05				1	ENSG00000141837	CACNA1A	0.00230758				1	ENSG00000141837	CACNA1A	0.665288				1	ENSG00000141837	CACNA1A	0.961131			1	ENSG00000141837	CACNA1A	0.337338			1	ENSG00000141837	CACNA1A	0.196802			1	ENSG00000141837	CACNA1A	0.0216678
0	ENSG00000142046	TMEM91	0.43871			0	ENSG00000142046	TMEM91	0.425971				0	ENSG00000142046	TMEM91	0.10698				0	ENSG00000142046	TMEM91	0.9287				0	ENSG00000142046	TMEM91	0.925878			0	ENSG00000142046	TMEM91	0.261162			0	ENSG00000142046	TMEM91	0.51735			0	ENSG00000142046	TMEM91	0.0665851
1	ENSG00000142192	APP	0.00229132			1	ENSG00000142192	APP	0.000932075				1	ENSG00000142192	APP	0.00362726				1	ENSG00000142192	APP	0.00723128				1	ENSG00000142192	APP	0.00175169			1	ENSG00000142192	APP	0.00229217			1	ENSG00000142192	APP	0.0894108			1	ENSG00000142192	APP	0.0968223
0	ENSG00000142444	TIMM29	0.937333			0	ENSG00000142444	TIMM29	0.0356973				0	ENSG00000142444	TIMM29	0.0441101				0	ENSG00000142444	TIMM29	0.047171				0	ENSG00000142444	TIMM29	0.0812035			0	ENSG00000142444	TIMM29	0.469986			0	ENSG00000142444	TIMM29	0.105834			0	ENSG00000142444	TIMM29	0.105104
1	ENSG00000142599	RERE	0.000661801			1	ENSG00000142599	RERE	5.93521e-06				1	ENSG00000142599	RERE	0.000104636				1	ENSG00000142599	RERE	0.00683148				1	ENSG00000142599	RERE	0.0016305			1	ENSG00000142599	RERE	0.0414251			1	ENSG00000142599	RERE	0.000122807			1	ENSG00000142599	RERE	0.015146
0	ENSG00000142687	KIAA0319L	6.33028e-06			0	ENSG00000142687	KIAA0319L	0.00228515				0	ENSG00000142687	KIAA0319L	0.000589997				0	ENSG00000142687	KIAA0319L	0.000241123				0	ENSG00000142687	KIAA0319L	0.000228207			0	ENSG00000142687	KIAA0319L	4.33343e-05			0	ENSG00000142687	KIAA0319L	0.000941479			0	ENSG00000142687	KIAA0319L	0.0167953
0	ENSG00000142698	C1orf94	0.0282303			0	ENSG00000142698	C1orf94	3.43145e-05				0	ENSG00000142698	C1orf94	0.00131185				0	ENSG00000142698	C1orf94	0.0394555				0	ENSG00000142698	C1orf94	0.387651			0	ENSG00000142698	C1orf94	0.269295			0	ENSG00000142698	C1orf94	0.0100881			0	ENSG00000142698	C1orf94	9.56085e-07
0	ENSG00000142748	FCN3	0.523299			0	ENSG00000142748	FCN3	0.525602				0	ENSG00000142748	FCN3	0.934056				0	ENSG00000142748	FCN3	0.519888				0	ENSG00000142748	FCN3	0.0601582			0	ENSG00000142748	FCN3	0.705804			0	ENSG00000142748	FCN3	0.609538			0	ENSG00000142748	FCN3	0.203823
1	ENSG00000142875	PRKACB	0.817545			1	ENSG00000142875	PRKACB	0.0342363				1	ENSG00000142875	PRKACB	0.134405				1	ENSG00000142875	PRKACB	0.165784				1	ENSG00000142875	PRKACB	0.24755			1	ENSG00000142875	PRKACB	0.563838			1	ENSG00000142875	PRKACB	0.21818			1	ENSG00000142875	PRKACB	0.0322415
0	ENSG00000143006	DMRTB1	0.0254449			0	ENSG00000143006	DMRTB1	0.000791538				0	ENSG00000143006	DMRTB1	0.018412				0	ENSG00000143006	DMRTB1	0.873738				0	ENSG00000143006	DMRTB1	0.406898			0	ENSG00000143006	DMRTB1	0.200505			0	ENSG00000143006	DMRTB1	0.221204			0	ENSG00000143006	DMRTB1	0.00737334
0	ENSG00000143105	KCNA10	0.114727			0	ENSG00000143105	KCNA10	0.10918				0	ENSG00000143105	KCNA10	0.264126				0	ENSG00000143105	KCNA10	0.129019				0	ENSG00000143105	KCNA10	0.303819			0	ENSG00000143105	KCNA10	0.425468			0	ENSG00000143105	KCNA10	0.182022			0	ENSG00000143105	KCNA10	0.607512
0	ENSG00000143147	GPR161	2.35746e-09			0	ENSG00000143147	GPR161	9.15503e-11				0	ENSG00000143147	GPR161	7.53638e-12				0	ENSG00000143147	GPR161	7.59892e-11				0	ENSG00000143147	GPR161	8.21362e-09			0	ENSG00000143147	GPR161	2.37551e-09			0	ENSG00000143147	GPR161	4.89283e-13			0	ENSG00000143147	GPR161	2.09374e-11
0	ENSG00000143199	ADCY10	0.742154			0	ENSG00000143199	ADCY10	0.0167324				0	ENSG00000143199	ADCY10	0.010376				0	ENSG00000143199	ADCY10	0.00588099				0	ENSG00000143199	ADCY10	0.0156582			0	ENSG00000143199	ADCY10	0.0478105			0	ENSG00000143199	ADCY10	0.0495812			0	ENSG00000143199	ADCY10	0.00249712
0	ENSG00000143340	FAM163A	2.47177e-05			0	ENSG00000143340	FAM163A	5.73997e-05				0	ENSG00000143340	FAM163A	0.000163661				0	ENSG00000143340	FAM163A	7.96227e-07				0	ENSG00000143340	FAM163A	5.44675e-05			0	ENSG00000143340	FAM163A	2.34182e-05			0	ENSG00000143340	FAM163A	0.000114843			0	ENSG00000143340	FAM163A	0.585841
0	ENSG00000143412	ANXA9	0.136359			0	ENSG00000143412	ANXA9	0.300972				0	ENSG00000143412	ANXA9	0.104003				0	ENSG00000143412	ANXA9	0.71583				0	ENSG00000143412	ANXA9	0.374479			0	ENSG00000143412	ANXA9	0.0484601			0	ENSG00000143412	ANXA9	0.0072903			0	ENSG00000143412	ANXA9	0.195757
1	ENSG00000143479	DYRK3	5.64733e-05			1	ENSG00000143479	DYRK3	1.98382e-07				1	ENSG00000143479	DYRK3	0.00114533				1	ENSG00000143479	DYRK3	0.00129434				1	ENSG00000143479	DYRK3	0.0104408			1	ENSG00000143479	DYRK3	0.00956161			1	ENSG00000143479	DYRK3	0.000111392			1	ENSG00000143479	DYRK3	1.71062e-05
0	ENSG00000143627	PKLR	4.51475e-05			0	ENSG00000143627	PKLR	8.24355e-08				0	ENSG00000143627	PKLR	1.50513e-07				0	ENSG00000143627	PKLR	0.000110048				0	ENSG00000143627	PKLR	0.000306975			0	ENSG00000143627	PKLR	0.000223719			0	ENSG00000143627	PKLR	0.000102955			0	ENSG00000143627	PKLR	1.09372e-07
0	ENSG00000143753	DEGS1	0.000677105			0	ENSG00000143753	DEGS1	2.84784e-06				0	ENSG00000143753	DEGS1	0.00455643				0	ENSG00000143753	DEGS1	0.0219191				0	ENSG00000143753	DEGS1	0.00029098			0	ENSG00000143753	DEGS1	0.00900726			0	ENSG00000143753	DEGS1	0.000977551			0	ENSG00000143753	DEGS1	0.000278354
0	ENSG00000144214	LYG1	0.789499			0	ENSG00000144214	LYG1	0.466326				0	ENSG00000144214	LYG1	0.0480628				0	ENSG00000144214	LYG1	0.698389				0	ENSG00000144214	LYG1	0.779382			0	ENSG00000144214	LYG1	0.705822			0	ENSG00000144214	LYG1	0.289058			0	ENSG00000144214	LYG1	0.977633
0	ENSG00000144227	NXPH2	0.137048			0	ENSG00000144227	NXPH2	0.000234153				0	ENSG00000144227	NXPH2	0.0689473				0	ENSG00000144227	NXPH2	0.240875				0	ENSG00000144227	NXPH2	0.106628			0	ENSG00000144227	NXPH2	0.777754			0	ENSG00000144227	NXPH2	0.959154			0	ENSG00000144227	NXPH2	0.399431
0	ENSG00000144230	GPR17	0.231623			0	ENSG00000144230	GPR17	0.0310975				0	ENSG00000144230	GPR17	0.0148533				0	ENSG00000144230	GPR17	0.00497847				0	ENSG00000144230	GPR17	0.0966304			0	ENSG00000144230	GPR17	0.00604958			0	ENSG00000144230	GPR17	0.0168375			0	ENSG00000144230	GPR17	0.043383
1	ENSG00000144290	SLC4A10	0.0678716			1	ENSG00000144290	SLC4A10	0.00481097				1	ENSG00000144290	SLC4A10	0.0315106				1	ENSG00000144290	SLC4A10	0.0813155				1	ENSG00000144290	SLC4A10	0.121292			1	ENSG00000144290	SLC4A10	0.171844			1	ENSG00000144290	SLC4A10	0.0498032			1	ENSG00000144290	SLC4A10	0.00144678
0	ENSG00000144481	TRPM8	0.00478313			0	ENSG00000144481	TRPM8	0.250763				0	ENSG00000144481	TRPM8	0.0159759				0	ENSG00000144481	TRPM8	0.968821				0	ENSG00000144481	TRPM8	0.000769264			0	ENSG00000144481	TRPM8	0.0182806			0	ENSG00000144481	TRPM8	0.0825697			0	ENSG00000144481	TRPM8	0.0958327
0	ENSG00000144504	ANKMY1	0.66482			0	ENSG00000144504	ANKMY1	0.0860798				0	ENSG00000144504	ANKMY1	0.0475935				0	ENSG00000144504	ANKMY1	0.154463				0	ENSG00000144504	ANKMY1	0.135482			0	ENSG00000144504	ANKMY1	0.745977			0	ENSG00000144504	ANKMY1	0.125746			0	ENSG00000144504	ANKMY1	0.0898824
1	ENSG00000144619	CNTN4	0.571366			1	ENSG00000144619	CNTN4	0.902372				1	ENSG00000144619	CNTN4	0.00784947				1	ENSG00000144619	CNTN4	0.804189				1	ENSG00000144619	CNTN4	0.795867			1	ENSG00000144619	CNTN4	0.576024			1	ENSG00000144619	CNTN4	0.368683			1	ENSG00000144619	CNTN4	0.0207072
0	ENSG00000144671	SLC22A14	0.000198118			0	ENSG00000144671	SLC22A14	0.00692316				0	ENSG00000144671	SLC22A14	0.000335995				0	ENSG00000144671	SLC22A14	0.00347594				0	ENSG00000144671	SLC22A14	0.000512824			0	ENSG00000144671	SLC22A14	0.00502013			0	ENSG00000144671	SLC22A14	0.00740677			0	ENSG00000144671	SLC22A14	0.00334201
0	ENSG00000144749	LRIG1	0.0678921			0	ENSG00000144749	LRIG1	0.753624				0	ENSG00000144749	LRIG1	0.00940129				0	ENSG00000144749	LRIG1	0.173621				0	ENSG00000144749	LRIG1	0.09021			0	ENSG00000144749	LRIG1	0.067292			0	ENSG00000144749	LRIG1	0.00367535			0	ENSG00000144749	LRIG1	0.0499913
0	ENSG00000144771	LRTM1	0.0372263			0	ENSG00000144771	LRTM1	0.00109024				0	ENSG00000144771	LRTM1	0.132179				0	ENSG00000144771	LRTM1	0.141668				0	ENSG00000144771	LRTM1	0.00225265			0	ENSG00000144771	LRTM1	0.776072			0	ENSG00000144771	LRTM1	0.0348585			0	ENSG00000144771	LRTM1	0.0111324
0	ENSG00000144815	NXPE3	0.0402798			0	ENSG00000144815	NXPE3	2.15521e-05				0	ENSG00000144815	NXPE3	0.233328				0	ENSG00000144815	NXPE3	0.0692913				0	ENSG00000144815	NXPE3	0.121671			0	ENSG00000144815	NXPE3	0.0390713			0	ENSG00000144815	NXPE3	0.18168			0	ENSG00000144815	NXPE3	1.18689e-05
0	ENSG00000144820	ADGRG7	0.23686			0	ENSG00000144820	ADGRG7	0.190305				0	ENSG00000144820	ADGRG7	0.527514				0	ENSG00000144820	ADGRG7	0.271832				0	ENSG00000144820	ADGRG7	0.296073			0	ENSG00000144820	ADGRG7	0.196757			0	ENSG00000144820	ADGRG7	0.439874			0	ENSG00000144820	ADGRG7	0.0125758
0	ENSG00000144891	AGTR1	0.001727			0	ENSG00000144891	AGTR1	0.122353				0	ENSG00000144891	AGTR1	0.000116961				0	ENSG00000144891	AGTR1	0.695356				0	ENSG00000144891	AGTR1	0.233621			0	ENSG00000144891	AGTR1	0.0278929			0	ENSG00000144891	AGTR1	0.00176153			0	ENSG00000144891	AGTR1	0.605315
0	ENSG00000144935	TRPC1	0.0264911			0	ENSG00000144935	TRPC1	0.00340016				0	ENSG00000144935	TRPC1	0.00172733				0	ENSG00000144935	TRPC1	0.770072				0	ENSG00000144935	TRPC1	0.161325			0	ENSG00000144935	TRPC1	0.983556			0	ENSG00000144935	TRPC1	0.0175873			0	ENSG00000144935	TRPC1	0.0179249
0	ENSG00000145040	UCN2	0.0921247			0	ENSG00000145040	UCN2	0.363018				0	ENSG00000145040	UCN2	0.0652044				0	ENSG00000145040	UCN2	0.393121				0	ENSG00000145040	UCN2	0.160046			0	ENSG00000145040	UCN2	0.801176			0	ENSG00000145040	UCN2	0.668216			0	ENSG00000145040	UCN2	0.0977245
1	ENSG00000145087	STXBP5L	0.000385714			1	ENSG00000145087	STXBP5L	0.0298299				1	ENSG00000145087	STXBP5L	0.000265455				1	ENSG00000145087	STXBP5L	0.000123938				1	ENSG00000145087	STXBP5L	3.23949e-05			1	ENSG00000145087	STXBP5L	0.000194905			1	ENSG00000145087	STXBP5L	0.00115867			1	ENSG00000145087	STXBP5L	0.0310727
1	ENSG00000145248	SLC10A4	0.0001798			1	ENSG00000145248	SLC10A4	0.586675				1	ENSG00000145248	SLC10A4	0.00206847				1	ENSG00000145248	SLC10A4	0.0474783				1	ENSG00000145248	SLC10A4	0.285587			1	ENSG00000145248	SLC10A4	0.156782			1	ENSG00000145248	SLC10A4	0.0340583			1	ENSG00000145248	SLC10A4	0.222928
0	ENSG00000145349	CAMK2D	0.0244729			0	ENSG00000145349	CAMK2D	0.00236684				0	ENSG00000145349	CAMK2D	0.00165086				0	ENSG00000145349	CAMK2D	0.00372701				0	ENSG00000145349	CAMK2D	0.00224665			0	ENSG00000145349	CAMK2D	0.0185893			0	ENSG00000145349	CAMK2D	0.00268394			0	ENSG00000145349	CAMK2D	0.0140433
0	ENSG00000145439	CBR4	0.0226157			0	ENSG00000145439	CBR4	0.280969				0	ENSG00000145439	CBR4	0.188638				0	ENSG00000145439	CBR4	0.993925				0	ENSG00000145439	CBR4	0.793052			0	ENSG00000145439	CBR4	0.719634			0	ENSG00000145439	CBR4	0.0168606			0	ENSG00000145439	CBR4	0.269656
0	ENSG00000145491	ROPN1L	0.176398			0	ENSG00000145491	ROPN1L	0.30187				0	ENSG00000145491	ROPN1L	0.773777				0	ENSG00000145491	ROPN1L	0.728938				0	ENSG00000145491	ROPN1L	0.217616			0	ENSG00000145491	ROPN1L	0.410036			0	ENSG00000145491	ROPN1L	0.776102			0	ENSG00000145491	ROPN1L	0.30466
1	ENSG00000145526	CDH18	0.00276178			1	ENSG00000145526	CDH18	0.00104029				1	ENSG00000145526	CDH18	0.00072032				1	ENSG00000145526	CDH18	0.0231254				1	ENSG00000145526	CDH18	0.0343039			1	ENSG00000145526	CDH18	0.113758			1	ENSG00000145526	CDH18	0.00141737			1	ENSG00000145526	CDH18	0.00127105
0	ENSG00000145632	PLK2	0.00144765			0	ENSG00000145632	PLK2	0.110365				0	ENSG00000145632	PLK2	0.000597663				0	ENSG00000145632	PLK2	0.160083				0	ENSG00000145632	PLK2	0.00225226			0	ENSG00000145632	PLK2	0.000800157			0	ENSG00000145632	PLK2	0.000116794			0	ENSG00000145632	PLK2	0.350467
0	ENSG00000145839	IL9	0.625606			0	ENSG00000145839	IL9	0.0770278				0	ENSG00000145839	IL9	0.0752479				0	ENSG00000145839	IL9	0.0132885				0	ENSG00000145839	IL9	0.00489553			0	ENSG00000145839	IL9	0.0327565			0	ENSG00000145839	IL9	0.0106093			0	ENSG00000145839	IL9	0.263421
1	ENSG00000145864	GABRB2	0.000101805			1	ENSG00000145864	GABRB2	0.00626601				1	ENSG00000145864	GABRB2	1.08612e-05				1	ENSG00000145864	GABRB2	1.06155e-05				1	ENSG00000145864	GABRB2	3.37895e-06			1	ENSG00000145864	GABRB2	4.58071e-05			1	ENSG00000145864	GABRB2	0.000303963			1	ENSG00000145864	GABRB2	0.00173569
0	ENSG00000145888	GLRA1	0.134437			0	ENSG00000145888	GLRA1	6.17374e-05				0	ENSG00000145888	GLRA1	0.00872207				0	ENSG00000145888	GLRA1	0.0243529				0	ENSG00000145888	GLRA1	0.00534484			0	ENSG00000145888	GLRA1	0.000978535			0	ENSG00000145888	GLRA1	0.0077075			0	ENSG00000145888	GLRA1	0.000291989
0	ENSG00000146006	LRRTM2	0.00364534			0	ENSG00000146006	LRRTM2	0.00311384				0	ENSG00000146006	LRRTM2	0.0461251				0	ENSG00000146006	LRRTM2	0.00623658				0	ENSG00000146006	LRRTM2	0.00232154			0	ENSG00000146006	LRRTM2	0.000792247			0	ENSG00000146006	LRRTM2	0.000259481			0	ENSG00000146006	LRRTM2	0.0106789
0	ENSG00000146083	RNF44	0.184462			0	ENSG00000146083	RNF44	0.00751089				0	ENSG00000146083	RNF44	0.002847				0	ENSG00000146083	RNF44	0.144761				0	ENSG00000146083	RNF44	0.234376			0	ENSG00000146083	RNF44	0.951175			0	ENSG00000146083	RNF44	0.113			0	ENSG00000146083	RNF44	0.187725
0	ENSG00000146216	TTBK1	0.574337			0	ENSG00000146216	TTBK1	0.0968835				0	ENSG00000146216	TTBK1	0.886555				0	ENSG00000146216	TTBK1	0.26374				0	ENSG00000146216	TTBK1	0.194954			0	ENSG00000146216	TTBK1	0.0427534			0	ENSG00000146216	TTBK1	0.788931			0	ENSG00000146216	TTBK1	0.500582
0	ENSG00000146233	CYP39A1	0.000900398			0	ENSG00000146233	CYP39A1	0.00451168				0	ENSG00000146233	CYP39A1	0.814878				0	ENSG00000146233	CYP39A1	0.0350069				0	ENSG00000146233	CYP39A1	0.762417			0	ENSG00000146233	CYP39A1	0.110802			0	ENSG00000146233	CYP39A1	0.290309			0	ENSG00000146233	CYP39A1	5.81401e-05
0	ENSG00000146809	ASB15	0.37306			0	ENSG00000146809	ASB15	0.7239				0	ENSG00000146809	ASB15	0.790828				0	ENSG00000146809	ASB15	0.241645				0	ENSG00000146809	ASB15	0.243703			0	ENSG00000146809	ASB15	0.581266			0	ENSG00000146809	ASB15	#DIV/0!			0	ENSG00000146809	ASB15	0.924473
0	ENSG00000146828	SLC12A9	0.810463			0	ENSG00000146828	SLC12A9	0.272693				0	ENSG00000146828	SLC12A9	0.0131716				0	ENSG00000146828	SLC12A9	0.0574417				0	ENSG00000146828	SLC12A9	0.297614			0	ENSG00000146828	SLC12A9	0.210275			0	ENSG00000146828	SLC12A9	0.227454			0	ENSG00000146828	SLC12A9	0.936847
0	ENSG00000146834	MEPCE	0.149672			0	ENSG00000146834	MEPCE	0.00278253				0	ENSG00000146834	MEPCE	0.000117274				0	ENSG00000146834	MEPCE	0.00638911				0	ENSG00000146834	MEPCE	0.0109776			0	ENSG00000146834	MEPCE	0.0336644			0	ENSG00000146834	MEPCE	0.00624907			0	ENSG00000146834	MEPCE	1.02298e-05
1	ENSG00000146938	NLGN4X	0.796739			1	ENSG00000146938	NLGN4X	0.0179745				1	ENSG00000146938	NLGN4X	0.160037				1	ENSG00000146938	NLGN4X	0.193617				1	ENSG00000146938	NLGN4X	0.452876			1	ENSG00000146938	NLGN4X	0.243232			1	ENSG00000146938	NLGN4X	0.297503			1	ENSG00000146938	NLGN4X	0.226477
0	ENSG00000147041	SYTL5	5.32637e-06			0	ENSG00000147041	SYTL5	0.000110993				0	ENSG00000147041	SYTL5	1.4473e-06				0	ENSG00000147041	SYTL5	2.01016e-07				0	ENSG00000147041	SYTL5	1.20435e-06			0	ENSG00000147041	SYTL5	2.76613e-07			0	ENSG00000147041	SYTL5	6.16929e-06			0	ENSG00000147041	SYTL5	1.36417e-07
0	ENSG00000147100	SLC16A2	7.39537e-07			0	ENSG00000147100	SLC16A2	4.88071e-05				0	ENSG00000147100	SLC16A2	1.21025e-07				0	ENSG00000147100	SLC16A2	7.00118e-05				0	ENSG00000147100	SLC16A2	4.19195e-06			0	ENSG00000147100	SLC16A2	3.46205e-06			0	ENSG00000147100	SLC16A2	2.22885e-07			0	ENSG00000147100	SLC16A2	0.000757765
0	ENSG00000147246	HTR2C	0.000924369			0	ENSG00000147246	HTR2C	0.00608272				0	ENSG00000147246	HTR2C	0.000216629				0	ENSG00000147246	HTR2C	1.38848e-05				0	ENSG00000147246	HTR2C	3.18852e-05			0	ENSG00000147246	HTR2C	3.63511e-05			0	ENSG00000147246	HTR2C	0.000895509			0	ENSG00000147246	HTR2C	0.000871861
0	ENSG00000147570	DNAJC5B	0.453187			0	ENSG00000147570	DNAJC5B	0.00174891				0	ENSG00000147570	DNAJC5B	0.271699				0	ENSG00000147570	DNAJC5B	0.0395433				0	ENSG00000147570	DNAJC5B	0.148759			0	ENSG00000147570	DNAJC5B	0.542715			0	ENSG00000147570	DNAJC5B	0.00215451			0	ENSG00000147570	DNAJC5B	4.11007e-05
0	ENSG00000147955	SIGMAR1	0.00758455			0	ENSG00000147955	SIGMAR1	0.0408368				0	ENSG00000147955	SIGMAR1	5.31725e-06				0	ENSG00000147955	SIGMAR1	0.00116537				0	ENSG00000147955	SIGMAR1	0.0184698			0	ENSG00000147955	SIGMAR1	0.0537015			0	ENSG00000147955	SIGMAR1	0.000520138			0	ENSG00000147955	SIGMAR1	3.90008e-06
1	ENSG00000148053	NTRK2	0.0152974			1	ENSG00000148053	NTRK2	0.00501268				1	ENSG00000148053	NTRK2	7.19476e-06				1	ENSG00000148053	NTRK2	1.77831e-06				1	ENSG00000148053	NTRK2	0.000217542			1	ENSG00000148053	NTRK2	3.84102e-07			1	ENSG00000148053	NTRK2	2.8394e-05			1	ENSG00000148053	NTRK2	0.0112884
0	ENSG00000148158	SNX30	0.630084			0	ENSG00000148158	SNX30	0.259339				0	ENSG00000148158	SNX30	0.320218				0	ENSG00000148158	SNX30	0.844075				0	ENSG00000148158	SNX30	0.847436			0	ENSG00000148158	SNX30	0.969731			0	ENSG00000148158	SNX30	0.567581			0	ENSG00000148158	SNX30	0.29338
1	ENSG00000148660	CAMK2G	3.3518e-06			1	ENSG00000148660	CAMK2G	7.40889e-08				1	ENSG00000148660	CAMK2G	5.095e-05				1	ENSG00000148660	CAMK2G	1.54084e-07				1	ENSG00000148660	CAMK2G	3.92179e-07			1	ENSG00000148660	CAMK2G	2.14707e-07			1	ENSG00000148660	CAMK2G	3.33316e-05			1	ENSG00000148660	CAMK2G	0.000346194
0	ENSG00000148734	NPFFR1	0.332945			0	ENSG00000148734	NPFFR1	0.48576				0	ENSG00000148734	NPFFR1	0.806498				0	ENSG00000148734	NPFFR1	0.23093				0	ENSG00000148734	NPFFR1	0.431951			0	ENSG00000148734	NPFFR1	0.375723			0	ENSG00000148734	NPFFR1	0.78206			0	ENSG00000148734	NPFFR1	0.384879
1	ENSG00000148798	INA	2.44148e-05			1	ENSG00000148798	INA	6.22396e-09				1	ENSG00000148798	INA	1.15592e-07				1	ENSG00000148798	INA	3.59476e-05				1	ENSG00000148798	INA	0.000285734			1	ENSG00000148798	INA	3.55059e-05			1	ENSG00000148798	INA	1.10049e-09			1	ENSG00000148798	INA	1.31157e-06
0	ENSG00000149084	HSD17B12	0.00111463			0	ENSG00000149084	HSD17B12	0.000380013				0	ENSG00000149084	HSD17B12	0.000313343				0	ENSG00000149084	HSD17B12	0.0108954				0	ENSG00000149084	HSD17B12	0.000171752			0	ENSG00000149084	HSD17B12	0.00090396			0	ENSG00000149084	HSD17B12	0.000347823			0	ENSG00000149084	HSD17B12	0.00181745
1	ENSG00000149091	DGKZ	1.44974e-05			1	ENSG00000149091	DGKZ	1.58494e-11				1	ENSG00000149091	DGKZ	2.6042e-09				1	ENSG00000149091	DGKZ	1.38504e-07				1	ENSG00000149091	DGKZ	2.64746e-10			1	ENSG00000149091	DGKZ	2.66977e-10			1	ENSG00000149091	DGKZ	3.43808e-07			1	ENSG00000149091	DGKZ	9.40373e-07
0	ENSG00000149179	C11orf49	0.584232			0	ENSG00000149179	C11orf49	0.11292				0	ENSG00000149179	C11orf49	0.912332				0	ENSG00000149179	C11orf49	0.748815				0	ENSG00000149179	C11orf49	0.723622			0	ENSG00000149179	C11orf49	0.988191			0	ENSG00000149179	C11orf49	0.781921			0	ENSG00000149179	C11orf49	0.0197826
0	ENSG00000149187	CELF1	2.85563e-07			0	ENSG00000149187	CELF1	1.58191e-07				0	ENSG00000149187	CELF1	5.41334e-12				0	ENSG00000149187	CELF1	2.45904e-07				0	ENSG00000149187	CELF1	3.50493e-07			0	ENSG00000149187	CELF1	2.49313e-07			0	ENSG00000149187	CELF1	1.11262e-08			0	ENSG00000149187	CELF1	2.83053e-08
1	ENSG00000149295	DRD2	0.00275282			1	ENSG00000149295	DRD2	0.497134				1	ENSG00000149295	DRD2	0.000696971				1	ENSG00000149295	DRD2	0.347892				1	ENSG00000149295	DRD2	9.4113e-05			1	ENSG00000149295	DRD2	0.108597			1	ENSG00000149295	DRD2	0.108974			1	ENSG00000149295	DRD2	0.0663275
1	ENSG00000149571	KIRREL3	0.865428			1	ENSG00000149571	KIRREL3	0.350981				1	ENSG00000149571	KIRREL3	0.379121				1	ENSG00000149571	KIRREL3	0.0101565				1	ENSG00000149571	KIRREL3	0.0154446			1	ENSG00000149571	KIRREL3	0.0258539			1	ENSG00000149571	KIRREL3	0.0324781			1	ENSG00000149571	KIRREL3	0.639285
0	ENSG00000149658	YTHDF1	0.000156741			0	ENSG00000149658	YTHDF1	1.58881e-05				0	ENSG00000149658	YTHDF1	4.21473e-07				0	ENSG00000149658	YTHDF1	1.88469e-05				0	ENSG00000149658	YTHDF1	2.41427e-06			0	ENSG00000149658	YTHDF1	3.59899e-05			0	ENSG00000149658	YTHDF1	1.28272e-06			0	ENSG00000149658	YTHDF1	3.31842e-06
0	ENSG00000149735	GPHA2	0.896199			0	ENSG00000149735	GPHA2	0.14142				0	ENSG00000149735	GPHA2	0.883181				0	ENSG00000149735	GPHA2	0.0206371				0	ENSG00000149735	GPHA2	0.163251			0	ENSG00000149735	GPHA2	0.459652			0	ENSG00000149735	GPHA2	0.0630273			0	ENSG00000149735	GPHA2	0.553555
0	ENSG00000149922	TBX6	0.331731			0	ENSG00000149922	TBX6	0.582159				0	ENSG00000149922	TBX6	0.222539				0	ENSG00000149922	TBX6	0.896062				0	ENSG00000149922	TBX6	0.783238			0	ENSG00000149922	TBX6	0.426726			0	ENSG00000149922	TBX6	0.365796			0	ENSG00000149922	TBX6	0.749102
0	ENSG00000149927	DOC2A	0.000136774			0	ENSG00000149927	DOC2A	2.8435e-06				0	ENSG00000149927	DOC2A	0.00153502				0	ENSG00000149927	DOC2A	0.000290413				0	ENSG00000149927	DOC2A	2.16915e-06			0	ENSG00000149927	DOC2A	2.8062e-05			0	ENSG00000149927	DOC2A	0.00326296			0	ENSG00000149927	DOC2A	0.00972044
0	ENSG00000150456	EEF1AKMT1	0.000260244			0	ENSG00000150456	EEF1AKMT1	2.45953e-06				0	ENSG00000150456	EEF1AKMT1	3.45259e-06				0	ENSG00000150456	EEF1AKMT1	2.27718e-05				0	ENSG00000150456	EEF1AKMT1	0.00132434			0	ENSG00000150456	EEF1AKMT1	5.06153e-06			0	ENSG00000150456	EEF1AKMT1	1.14749e-07			0	ENSG00000150456	EEF1AKMT1	1.14536e-05
1	ENSG00000150672	DLG2	0.751626			1	ENSG00000150672	DLG2	0.00119658				1	ENSG00000150672	DLG2	0.14987				1	ENSG00000150672	DLG2	0.0272745				1	ENSG00000150672	DLG2	0.179769			1	ENSG00000150672	DLG2	0.381906			1	ENSG00000150672	DLG2	0.124213			1	ENSG00000150672	DLG2	0.00153952
0	ENSG00000150676	CCDC83	0.318888			0	ENSG00000150676	CCDC83	0.246997				0	ENSG00000150676	CCDC83	0.605363				0	ENSG00000150676	CCDC83	0.0643648				0	ENSG00000150676	CCDC83	0.0808938			0	ENSG00000150676	CCDC83	0.30559			0	ENSG00000150676	CCDC83	0.266756			0	ENSG00000150676	CCDC83	0.260996
0	ENSG00000150712	MTMR12	0.609587			0	ENSG00000150712	MTMR12	0.238206				0	ENSG00000150712	MTMR12	0.46091				0	ENSG00000150712	MTMR12	0.127022				0	ENSG00000150712	MTMR12	0.10723			0	ENSG00000150712	MTMR12	0.199939			0	ENSG00000150712	MTMR12	0.284562			0	ENSG00000150712	MTMR12	0.369821
0	ENSG00000150722	PPP1R1C	0.0196351			0	ENSG00000150722	PPP1R1C	0.00745312				0	ENSG00000150722	PPP1R1C	0.0391038				0	ENSG00000150722	PPP1R1C	0.00805096				0	ENSG00000150722	PPP1R1C	0.0305584			0	ENSG00000150722	PPP1R1C	0.00440207			0	ENSG00000150722	PPP1R1C	0.0276914			0	ENSG00000150722	PPP1R1C	0.00219358
1	ENSG00000150768	DLAT	0.0243042			1	ENSG00000150768	DLAT	0.213793				1	ENSG00000150768	DLAT	0.000939215				1	ENSG00000150768	DLAT	0.181705				1	ENSG00000150768	DLAT	0.00778547			1	ENSG00000150768	DLAT	0.223358			1	ENSG00000150768	DLAT	0.00835282			1	ENSG00000150768	DLAT	0.0880759
0	ENSG00000150782	IL18	1.54405e-05			0	ENSG00000150782	IL18	0.00481818				0	ENSG00000150782	IL18	0.00149767				0	ENSG00000150782	IL18	1.18755e-05				0	ENSG00000150782	IL18	5.229e-06			0	ENSG00000150782	IL18	8.02896e-05			0	ENSG00000150782	IL18	4.52181e-05			0	ENSG00000150782	IL18	0.000810887
1	ENSG00000150995	ITPR1	0.00032124			1	ENSG00000150995	ITPR1	8.97481e-05				1	ENSG00000150995	ITPR1	0.000112337				1	ENSG00000150995	ITPR1	5.70893e-05				1	ENSG00000150995	ITPR1	1.94448e-05			1	ENSG00000150995	ITPR1	8.40735e-05			1	ENSG00000150995	ITPR1	5.29431e-05			1	ENSG00000150995	ITPR1	7.24734e-06
0	ENSG00000151014	NOCT	0.675464			0	ENSG00000151014	NOCT	0.377048				0	ENSG00000151014	NOCT	0.740726				0	ENSG00000151014	NOCT	0.149865				0	ENSG00000151014	NOCT	0.0759596			0	ENSG00000151014	NOCT	0.049471			0	ENSG00000151014	NOCT	0.680347			0	ENSG00000151014	NOCT	0.655279
1	ENSG00000151240	DIP2C	5.39547e-07			1	ENSG00000151240	DIP2C	2.70163e-06				1	ENSG00000151240	DIP2C	9.10689e-08				1	ENSG00000151240	DIP2C	4.98753e-05				1	ENSG00000151240	DIP2C	1.07117e-05			1	ENSG00000151240	DIP2C	3.89606e-05			1	ENSG00000151240	DIP2C	2.24702e-10			1	ENSG00000151240	DIP2C	0.000160246
1	ENSG00000151247	EIF4E	0.22269			1	ENSG00000151247	EIF4E	0.447686				1	ENSG00000151247	EIF4E	0.0736246				1	ENSG00000151247	EIF4E	0.610772				1	ENSG00000151247	EIF4E	0.153641			1	ENSG00000151247	EIF4E	0.734663			1	ENSG00000151247	EIF4E	0.0470596			1	ENSG00000151247	EIF4E	0.0850627
0	ENSG00000151276	MAGI1	0.0397081			0	ENSG00000151276	MAGI1	3.81222e-05				0	ENSG00000151276	MAGI1	0.141141				0	ENSG00000151276	MAGI1	0.896951				0	ENSG00000151276	MAGI1	0.274519			0	ENSG00000151276	MAGI1	0.226041			0	ENSG00000151276	MAGI1	0.765194			0	ENSG00000151276	MAGI1	0.000427836
1	ENSG00000151320	AKAP6	0.0349147			1	ENSG00000151320	AKAP6	0.539613				1	ENSG00000151320	AKAP6	0.000959479				1	ENSG00000151320	AKAP6	0.147189				1	ENSG00000151320	AKAP6	0.00662669			1	ENSG00000151320	AKAP6	0.0356624			1	ENSG00000151320	AKAP6	0.0227389			1	ENSG00000151320	AKAP6	0.69323
0	ENSG00000151576	QTRT2	0.00961369			0	ENSG00000151576	QTRT2	6.9282e-09				0	ENSG00000151576	QTRT2	0.000553675				0	ENSG00000151576	QTRT2	0.00454082				0	ENSG00000151576	QTRT2	0.00155929			0	ENSG00000151576	QTRT2	0.000947843			0	ENSG00000151576	QTRT2	0.00129934			0	ENSG00000151576	QTRT2	1.2085e-05
0	ENSG00000151650	VENTX	0.0443444			0	ENSG00000151650	VENTX	0.122604				0	ENSG00000151650	VENTX	0.0454016				0	ENSG00000151650	VENTX	0.00871523				0	ENSG00000151650	VENTX	0.273338			0	ENSG00000151650	VENTX	0.0521362			0	ENSG00000151650	VENTX	0.206449			0	ENSG00000151650	VENTX	0.10899
0	ENSG00000151665	PIGF	0.013877			0	ENSG00000151665	PIGF	0.000244686				0	ENSG00000151665	PIGF	0.00547493				0	ENSG00000151665	PIGF	0.214914				0	ENSG00000151665	PIGF	0.0499861			0	ENSG00000151665	PIGF	0.0341808			0	ENSG00000151665	PIGF	4.81583e-05			0	ENSG00000151665	PIGF	0.132731
0	ENSG00000151715	TMEM45B	0.0570879			0	ENSG00000151715	TMEM45B	0.750903				0	ENSG00000151715	TMEM45B	0.0133049				0	ENSG00000151715	TMEM45B	0.282907				0	ENSG00000151715	TMEM45B	0.0369203			0	ENSG00000151715	TMEM45B	0.0584586			0	ENSG00000151715	TMEM45B	0.0214925			0	ENSG00000151715	TMEM45B	0.0539964
0	ENSG00000151923	TIAL1	0.000500441			0	ENSG00000151923	TIAL1	4.30616e-11				0	ENSG00000151923	TIAL1	0.00022578				0	ENSG00000151923	TIAL1	3.62654e-06				0	ENSG00000151923	TIAL1	9.79304e-06			0	ENSG00000151923	TIAL1	2.06484e-07			0	ENSG00000151923	TIAL1	0.000161308			0	ENSG00000151923	TIAL1	1.09118e-06
0	ENSG00000151962	RBM46	0.178422			0	ENSG00000151962	RBM46	0.727118				0	ENSG00000151962	RBM46	0.338193				0	ENSG00000151962	RBM46	0.22619				0	ENSG00000151962	RBM46	0.214179			0	ENSG00000151962	RBM46	0.148819			0	ENSG00000151962	RBM46	0.0789974			0	ENSG00000151962	RBM46	0.169167
0	ENSG00000152253	SPC25	0.0910943			0	ENSG00000152253	SPC25	3.61441e-06				0	ENSG00000152253	SPC25	0.0182437				0	ENSG00000152253	SPC25	0.0237667				0	ENSG00000152253	SPC25	0.0870499			0	ENSG00000152253	SPC25	0.0137455			0	ENSG00000152253	SPC25	0.0591503			0	ENSG00000152253	SPC25	7.30478e-05
1	ENSG00000152413	HOMER1	0.0578207			1	ENSG00000152413	HOMER1	0.0706035				1	ENSG00000152413	HOMER1	0.0097917				1	ENSG00000152413	HOMER1	0.00190417				1	ENSG00000152413	HOMER1	0.00132299			1	ENSG00000152413	HOMER1	0.0121923			1	ENSG00000152413	HOMER1	0.111059			1	ENSG00000152413	HOMER1	0.234744
0	ENSG00000152430	BOLL	0.230618			0	ENSG00000152430	BOLL	0.0952009				0	ENSG00000152430	BOLL	0.394978				0	ENSG00000152430	BOLL	0.177609				0	ENSG00000152430	BOLL	0.126151			0	ENSG00000152430	BOLL	0.275853			0	ENSG00000152430	BOLL	0.713559			0	ENSG00000152430	BOLL	0.402465
0	ENSG00000152484	USP12	0.00442311			0	ENSG00000152484	USP12	7.01609e-06				0	ENSG00000152484	USP12	0.000766061				0	ENSG00000152484	USP12	0.000118307				0	ENSG00000152484	USP12	2.99894e-05			0	ENSG00000152484	USP12	0.00205388			0	ENSG00000152484	USP12	0.000522637			0	ENSG00000152484	USP12	3.62891e-05
1	ENSG00000152495	CAMK4	0.0558926			1	ENSG00000152495	CAMK4	0.893022				1	ENSG00000152495	CAMK4	0.339984				1	ENSG00000152495	CAMK4	0.249244				1	ENSG00000152495	CAMK4	0.193163			1	ENSG00000152495	CAMK4	0.343423			1	ENSG00000152495	CAMK4	0.0186242			1	ENSG00000152495	CAMK4	0.1048
0	ENSG00000152578	GRIA4	4.13294e-05			0	ENSG00000152578	GRIA4	5.24602e-06				0	ENSG00000152578	GRIA4	1.35958e-06				0	ENSG00000152578	GRIA4	5.31717e-07				0	ENSG00000152578	GRIA4	3.09114e-08			0	ENSG00000152578	GRIA4	8.91501e-07			0	ENSG00000152578	GRIA4	5.44452e-06			0	ENSG00000152578	GRIA4	2.65741e-08
1	ENSG00000152583	SPARCL1	0.000110277			1	ENSG00000152583	SPARCL1	1.74489e-08				1	ENSG00000152583	SPARCL1	9.97012e-10				1	ENSG00000152583	SPARCL1	2.95738e-08				1	ENSG00000152583	SPARCL1	3.32436e-06			1	ENSG00000152583	SPARCL1	2.82651e-09			1	ENSG00000152583	SPARCL1	2.76931e-08			1	ENSG00000152583	SPARCL1	2.45449e-08
0	ENSG00000152672	CLEC4F	0.686564			0	ENSG00000152672	CLEC4F	0.612618				0	ENSG00000152672	CLEC4F	0.250502				0	ENSG00000152672	CLEC4F	0.0435987				0	ENSG00000152672	CLEC4F	0.0338144			0	ENSG00000152672	CLEC4F	0.471541			0	ENSG00000152672	CLEC4F	0.196656			0	ENSG00000152672	CLEC4F	0.631443
0	ENSG00000152683	SLC30A6	0.745426			0	ENSG00000152683	SLC30A6	0.00064819				0	ENSG00000152683	SLC30A6	0.357715				0	ENSG00000152683	SLC30A6	0.0128493				0	ENSG00000152683	SLC30A6	0.0682674			0	ENSG00000152683	SLC30A6	0.0249333			0	ENSG00000152683	SLC30A6	0.669426			0	ENSG00000152683	SLC30A6	0.0191957
0	ENSG00000152689	RASGRP3	4.87695e-05			0	ENSG00000152689	RASGRP3	1.24048e-06				0	ENSG00000152689	RASGRP3	0.000347525				0	ENSG00000152689	RASGRP3	0.000330784				0	ENSG00000152689	RASGRP3	0.0043153			0	ENSG00000152689	RASGRP3	7.47746e-05			0	ENSG00000152689	RASGRP3	0.000121033			0	ENSG00000152689	RASGRP3	3.09135e-05
0	ENSG00000152778	IFIT5	8.37282e-05			0	ENSG00000152778	IFIT5	1.94294e-06				0	ENSG00000152778	IFIT5	0.00016758				0	ENSG00000152778	IFIT5	2.68133e-05				0	ENSG00000152778	IFIT5	2.76426e-05			0	ENSG00000152778	IFIT5	8.77384e-06			0	ENSG00000152778	IFIT5	5.65362e-05			0	ENSG00000152778	IFIT5	0.00113811
1	ENSG00000152822	GRM1	0.233874			1	ENSG00000152822	GRM1	0.129947				1	ENSG00000152822	GRM1	0.528618				1	ENSG00000152822	GRM1	0.0495753				1	ENSG00000152822	GRM1	0.366948			1	ENSG00000152822	GRM1	0.907983			1	ENSG00000152822	GRM1	0.517662			1	ENSG00000152822	GRM1	0.00460575
0	ENSG00000152904	GGPS1	0.000452522			0	ENSG00000152904	GGPS1	1.22402e-06				0	ENSG00000152904	GGPS1	0.00742139				0	ENSG00000152904	GGPS1	8.58086e-06				0	ENSG00000152904	GGPS1	0.000112762			0	ENSG00000152904	GGPS1	4.29586e-06			0	ENSG00000152904	GGPS1	0.0704825			0	ENSG00000152904	GGPS1	0.00103779
1	ENSG00000152910	CNTNAP4	8.30053e-05			1	ENSG00000152910	CNTNAP4	1.07767e-05				1	ENSG00000152910	CNTNAP4	0.000289064				1	ENSG00000152910	CNTNAP4	0.00377429				1	ENSG00000152910	CNTNAP4	0.00321734			1	ENSG00000152910	CNTNAP4	1.01249e-05			1	ENSG00000152910	CNTNAP4	0.000385717			1	ENSG00000152910	CNTNAP4	4.8764e-06
1	ENSG00000153130	SCOC	0.000466528			1	ENSG00000153130	SCOC	0.0050608				1	ENSG00000153130	SCOC	0.00157468				1	ENSG00000153130	SCOC	0.0244134				1	ENSG00000153130	SCOC	4.77603e-05			1	ENSG00000153130	SCOC	0.0100724			1	ENSG00000153130	SCOC	0.00101918			1	ENSG00000153130	SCOC	0.00833623
0	ENSG00000153132	CLGN	0.962635			0	ENSG00000153132	CLGN	1.44162e-07				0	ENSG00000153132	CLGN	0.115125				0	ENSG00000153132	CLGN	0.0128056				0	ENSG00000153132	CLGN	0.0346535			0	ENSG00000153132	CLGN	0.00228114			0	ENSG00000153132	CLGN	0.0634941			0	ENSG00000153132	CLGN	0.00112085
1	ENSG00000153291	SLC25A27	0.00192123			1	ENSG00000153291	SLC25A27	0.00498088				1	ENSG00000153291	SLC25A27	0.00500857				1	ENSG00000153291	SLC25A27	0.136165				1	ENSG00000153291	SLC25A27	0.0217473			1	ENSG00000153291	SLC25A27	0.0251299			1	ENSG00000153291	SLC25A27	0.00643759			1	ENSG00000153291	SLC25A27	0.00284328
0	ENSG00000153560	UBP1	0.0719967			0	ENSG00000153560	UBP1	0.111302				0	ENSG00000153560	UBP1	0.0682736				0	ENSG00000153560	UBP1	0.329716				0	ENSG00000153560	UBP1	0.308282			0	ENSG00000153560	UBP1	0.202545			0	ENSG00000153560	UBP1	0.24762			0	ENSG00000153560	UBP1	0.017506
0	ENSG00000153822	KCNJ16	0.115259			0	ENSG00000153822	KCNJ16	0.000305084				0	ENSG00000153822	KCNJ16	0.00145052				0	ENSG00000153822	KCNJ16	0.000212428				0	ENSG00000153822	KCNJ16	0.0130772			0	ENSG00000153822	KCNJ16	0.00141107			0	ENSG00000153822	KCNJ16	0.00115451			0	ENSG00000153822	KCNJ16	0.0148983
0	ENSG00000153989	NUS1	0.0500441			0	ENSG00000153989	NUS1	0.11415				0	ENSG00000153989	NUS1	0.53618				0	ENSG00000153989	NUS1	0.119461				0	ENSG00000153989	NUS1	0.175666			0	ENSG00000153989	NUS1	0.0559451			0	ENSG00000153989	NUS1	0.828589			0	ENSG00000153989	NUS1	0.721827
0	ENSG00000154040	CABYR	1.05408e-05			0	ENSG00000154040	CABYR	0.628045				0	ENSG00000154040	CABYR	0.000152441				0	ENSG00000154040	CABYR	0.00202559				0	ENSG00000154040	CABYR	0.000663529			0	ENSG00000154040	CABYR	0.00037922			0	ENSG00000154040	CABYR	0.000483606			0	ENSG00000154040	CABYR	0.266343
0	ENSG00000154080	CHST9	0.616945			0	ENSG00000154080	CHST9	0.000434232				0	ENSG00000154080	CHST9	0.447165				0	ENSG00000154080	CHST9	0.236468				0	ENSG00000154080	CHST9	0.194921			0	ENSG00000154080	CHST9	0.212524			0	ENSG00000154080	CHST9	0.0168409			0	ENSG00000154080	CHST9	0.160588
0	ENSG00000154102	C16orf74	0.135443			0	ENSG00000154102	C16orf74	0.144164				0	ENSG00000154102	C16orf74	0.0307316				0	ENSG00000154102	C16orf74	0.0616232				0	ENSG00000154102	C16orf74	0.0841664			0	ENSG00000154102	C16orf74	0.0355757			0	ENSG00000154102	C16orf74	0.0210108			0	ENSG00000154102	C16orf74	0.000961489
0	ENSG00000154146	NRGN	2.43196e-06			0	ENSG00000154146	NRGN	6.30226e-08				0	ENSG00000154146	NRGN	4.61315e-07				0	ENSG00000154146	NRGN	1.09584e-07				0	ENSG00000154146	NRGN	1.62587e-10			0	ENSG00000154146	NRGN	1.67339e-08			0	ENSG00000154146	NRGN	1.80055e-07			0	ENSG00000154146	NRGN	2.15126e-06
0	ENSG00000154153	RETREG1	0.00107034			0	ENSG00000154153	RETREG1	1.26461e-05				0	ENSG00000154153	RETREG1	0.000734508				0	ENSG00000154153	RETREG1	0.068754				0	ENSG00000154153	RETREG1	0.000290472			0	ENSG00000154153	RETREG1	0.0139931			0	ENSG00000154153	RETREG1	0.0024006			0	ENSG00000154153	RETREG1	0.00465272
0	ENSG00000154342	WNT3A	0.867295			0	ENSG00000154342	WNT3A	0.622064				0	ENSG00000154342	WNT3A	0.0463557				0	ENSG00000154342	WNT3A	0.237783				0	ENSG00000154342	WNT3A	0.227938			0	ENSG00000154342	WNT3A	0.416147			0	ENSG00000154342	WNT3A	0.683247			0	ENSG00000154342	WNT3A	0.00787334
0	ENSG00000154478	GPR26	0.00253373			0	ENSG00000154478	GPR26	0.189921				0	ENSG00000154478	GPR26	0.000723614				0	ENSG00000154478	GPR26	2.51677e-08				0	ENSG00000154478	GPR26	0.000149239			0	ENSG00000154478	GPR26	7.25876e-05			0	ENSG00000154478	GPR26	0.0022487			0	ENSG00000154478	GPR26	0.0240194
1	ENSG00000154654	NCAM2	0.00285232			1	ENSG00000154654	NCAM2	0.0046328				1	ENSG00000154654	NCAM2	0.000202705				1	ENSG00000154654	NCAM2	9.97324e-06				1	ENSG00000154654	NCAM2	2.47316e-06			1	ENSG00000154654	NCAM2	2.82055e-05			1	ENSG00000154654	NCAM2	0.00113839			1	ENSG00000154654	NCAM2	0.000667295
0	ENSG00000154764	WNT7A	3.29482e-06			0	ENSG00000154764	WNT7A	2.46776e-08				0	ENSG00000154764	WNT7A	4.92247e-08				0	ENSG00000154764	WNT7A	0.226619				0	ENSG00000154764	WNT7A	0.000950013			0	ENSG00000154764	WNT7A	0.0837611			0	ENSG00000154764	WNT7A	6.46094e-08			0	ENSG00000154764	WNT7A	7.82686e-05
0	ENSG00000154814	OXNAD1	5.27469e-07			0	ENSG00000154814	OXNAD1	0.664599				0	ENSG00000154814	OXNAD1	1.0409e-05				0	ENSG00000154814	OXNAD1	0.00735195				0	ENSG00000154814	OXNAD1	0.000382441			0	ENSG00000154814	OXNAD1	0.00178532			0	ENSG00000154814	OXNAD1	1.60107e-05			0	ENSG00000154814	OXNAD1	0.547227
0	ENSG00000154839	SKA1	0.0904257			0	ENSG00000154839	SKA1	7.34025e-08				0	ENSG00000154839	SKA1	0.0107656				0	ENSG00000154839	SKA1	0.0136974				0	ENSG00000154839	SKA1	0.0459822			0	ENSG00000154839	SKA1	0.0190829			0	ENSG00000154839	SKA1	0.0388809			0	ENSG00000154839	SKA1	2.60997e-05
0	ENSG00000155324	GRAMD2B	0.000107187			0	ENSG00000155324	GRAMD2B	4.12e-07				0	ENSG00000155324	GRAMD2B	1.97959e-06				0	ENSG00000155324	GRAMD2B	7.69126e-06				0	ENSG00000155324	GRAMD2B	8.495e-05			0	ENSG00000155324	GRAMD2B	9.78201e-07			0	ENSG00000155324	GRAMD2B	2.45917e-06			0	ENSG00000155324	GRAMD2B	0.00163887
0	ENSG00000155330	C16orf87	3.44927e-07			0	ENSG00000155330	C16orf87	3.58486e-10				0	ENSG00000155330	C16orf87	3.41076e-09				0	ENSG00000155330	C16orf87	1.37469e-05				0	ENSG00000155330	C16orf87	1.41474e-05			0	ENSG00000155330	C16orf87	1.94665e-06			0	ENSG00000155330	C16orf87	1.16434e-06			0	ENSG00000155330	C16orf87	2.39241e-09
0	ENSG00000155463	OXA1L	0.423308			0	ENSG00000155463	OXA1L	0.0105887				0	ENSG00000155463	OXA1L	0.0502007				0	ENSG00000155463	OXA1L	0.000765623				0	ENSG00000155463	OXA1L	0.00887558			0	ENSG00000155463	OXA1L	0.00215791			0	ENSG00000155463	OXA1L	0.00402537			0	ENSG00000155463	OXA1L	0.00370195
1	ENSG00000155511	GRIA1	1.31005e-06			1	ENSG00000155511	GRIA1	0.582608				1	ENSG00000155511	GRIA1	1.38875e-06				1	ENSG00000155511	GRIA1	0.883052				1	ENSG00000155511	GRIA1	0.00194545			1	ENSG00000155511	GRIA1	0.000625531			1	ENSG00000155511	GRIA1	5.52558e-06			1	ENSG00000155511	GRIA1	0.316749
0	ENSG00000155545	MIER3	5.77093e-06			0	ENSG00000155545	MIER3	1.11393e-08				0	ENSG00000155545	MIER3	5.57677e-07				0	ENSG00000155545	MIER3	1.15466e-06				0	ENSG00000155545	MIER3	1.76521e-05			0	ENSG00000155545	MIER3	2.4365e-06			0	ENSG00000155545	MIER3	1.20524e-06			0	ENSG00000155545	MIER3	9.68528e-06
0	ENSG00000155903	RASA2	0.108337			0	ENSG00000155903	RASA2	0.00571901				0	ENSG00000155903	RASA2	0.0210102				0	ENSG00000155903	RASA2	0.230274				0	ENSG00000155903	RASA2	0.00968356			0	ENSG00000155903	RASA2	0.00717784			0	ENSG00000155903	RASA2	0.211362			0	ENSG00000155903	RASA2	0.017391
0	ENSG00000155957	TMBIM4	0.282815			0	ENSG00000155957	TMBIM4	0.87894				0	ENSG00000155957	TMBIM4	0.49119				0	ENSG00000155957	TMBIM4	0.856843				0	ENSG00000155957	TMBIM4	0.788555			0	ENSG00000155957	TMBIM4	0.44426			0	ENSG00000155957	TMBIM4	0.460678			0	ENSG00000155957	TMBIM4	0.9449
1	ENSG00000155966	AFF2	9.58683e-08			1	ENSG00000155966	AFF2	5.88655e-08				1	ENSG00000155966	AFF2	2.15128e-08				1	ENSG00000155966	AFF2	1.61967e-05				1	ENSG00000155966	AFF2	0.00038416			1	ENSG00000155966	AFF2	0.000143283			1	ENSG00000155966	AFF2	3.13328e-08			1	ENSG00000155966	AFF2	8.75962e-05
1	ENSG00000155974	GRIP1	2.69094e-09			1	ENSG00000155974	GRIP1	7.41164e-11				1	ENSG00000155974	GRIP1	1.42368e-13				1	ENSG00000155974	GRIP1	2.85808e-08				1	ENSG00000155974	GRIP1	1.09662e-09			1	ENSG00000155974	GRIP1	1.11849e-11			1	ENSG00000155974	GRIP1	2.16154e-10			1	ENSG00000155974	GRIP1	2.75062e-09
1	ENSG00000156011	PSD3	0.0363939			1	ENSG00000156011	PSD3	0.013303				1	ENSG00000156011	PSD3	0.00144925				1	ENSG00000156011	PSD3	0.00110786				1	ENSG00000156011	PSD3	0.000330169			1	ENSG00000156011	PSD3	0.00108687			1	ENSG00000156011	PSD3	0.00758651			1	ENSG00000156011	PSD3	0.00382422
1	ENSG00000156097	GPR61	1.29886e-05			1	ENSG00000156097	GPR61	1.92596e-05				1	ENSG00000156097	GPR61	1.53967e-05				1	ENSG00000156097	GPR61	3.20907e-06				1	ENSG00000156097	GPR61	5.19463e-08			1	ENSG00000156097	GPR61	9.9405e-07			1	ENSG00000156097	GPR61	0.000261476			1	ENSG00000156097	GPR61	4.06001e-05
0	ENSG00000156876	SASS6	0.00257187			0	ENSG00000156876	SASS6	2.47819e-06				0	ENSG00000156876	SASS6	4.5303e-05				0	ENSG00000156876	SASS6	0.000318911				0	ENSG00000156876	SASS6	7.79574e-05			0	ENSG00000156876	SASS6	1.59168e-07			0	ENSG00000156876	SASS6	0.000237845			0	ENSG00000156876	SASS6	0.000174292
0	ENSG00000156885	COX6A2	0.19923			0	ENSG00000156885	COX6A2	0.159705				0	ENSG00000156885	COX6A2	0.837105				0	ENSG00000156885	COX6A2	0.633134				0	ENSG00000156885	COX6A2	0.339887			0	ENSG00000156885	COX6A2	0.148519			0	ENSG00000156885	COX6A2	0.326417			0	ENSG00000156885	COX6A2	0.315539
0	ENSG00000156966	B3GNT7	0.173589			0	ENSG00000156966	B3GNT7	0.0019825				0	ENSG00000156966	B3GNT7	0.00351809				0	ENSG00000156966	B3GNT7	0.0370394				0	ENSG00000156966	B3GNT7	0.0470995			0	ENSG00000156966	B3GNT7	0.00142779			0	ENSG00000156966	B3GNT7	0.00526943			0	ENSG00000156966	B3GNT7	0.000655286
1	ENSG00000157087	ATP2B2	9.03957e-06			1	ENSG00000157087	ATP2B2	3.83135e-05				1	ENSG00000157087	ATP2B2	5.22619e-05				1	ENSG00000157087	ATP2B2	6.46021e-06				1	ENSG00000157087	ATP2B2	6.26759e-06			1	ENSG00000157087	ATP2B2	4.66783e-06			1	ENSG00000157087	ATP2B2	0.000332353			1	ENSG00000157087	ATP2B2	0.000149626
0	ENSG00000157110	RBPMS	0.0508693			0	ENSG00000157110	RBPMS	0.0972623				0	ENSG00000157110	RBPMS	0.041541				0	ENSG00000157110	RBPMS	0.0323358				0	ENSG00000157110	RBPMS	0.0579852			0	ENSG00000157110	RBPMS	0.0697568			0	ENSG00000157110	RBPMS	0.0426369			0	ENSG00000157110	RBPMS	0.0499797
1	ENSG00000157152	SYN2	4.62183e-06			1	ENSG00000157152	SYN2	2.19326e-06				1	ENSG00000157152	SYN2	1.23581e-06				1	ENSG00000157152	SYN2	5.73203e-06				1	ENSG00000157152	SYN2	1.42416e-07			1	ENSG00000157152	SYN2	4.3017e-06			1	ENSG00000157152	SYN2	2.03037e-05			1	ENSG00000157152	SYN2	4.96788e-05
0	ENSG00000157353	FCSK	0.169386			0	ENSG00000157353	FCSK	0.123672				0	ENSG00000157353	FCSK	0.598418				0	ENSG00000157353	FCSK	0.217509				0	ENSG00000157353	FCSK	0.0953572			0	ENSG00000157353	FCSK	0.00247413			0	ENSG00000157353	FCSK	0.463953			0	ENSG00000157353	FCSK	0.308079
1	ENSG00000157445	CACNA2D3	0.00876474			1	ENSG00000157445	CACNA2D3	0.479698				1	ENSG00000157445	CACNA2D3	0.00610179				1	ENSG00000157445	CACNA2D3	0.0654924				1	ENSG00000157445	CACNA2D3	0.00304895			1	ENSG00000157445	CACNA2D3	0.0148457			1	ENSG00000157445	CACNA2D3	0.154197			1	ENSG00000157445	CACNA2D3	0.137779
1	ENSG00000157470	FAM81A	0.179796			1	ENSG00000157470	FAM81A	0.0581186				1	ENSG00000157470	FAM81A	0.107837				1	ENSG00000157470	FAM81A	0.673334				1	ENSG00000157470	FAM81A	0.992802			1	ENSG00000157470	FAM81A	0.888003			1	ENSG00000157470	FAM81A	0.187926			1	ENSG00000157470	FAM81A	0.0617237
0	ENSG00000157833	GAREM2	0.834977			0	ENSG00000157833	GAREM2	0.0247626				0	ENSG00000157833	GAREM2	0.642102				0	ENSG00000157833	GAREM2	0.0255832				0	ENSG00000157833	GAREM2	0.0773916			0	ENSG00000157833	GAREM2	0.28692			0	ENSG00000157833	GAREM2	0.879179			0	ENSG00000157833	GAREM2	0.000495642
0	ENSG00000158042	MRPL17	0.0740512			0	ENSG00000158042	MRPL17	0.764226				0	ENSG00000158042	MRPL17	0.11537				0	ENSG00000158042	MRPL17	0.712692				0	ENSG00000158042	MRPL17	0.304143			0	ENSG00000158042	MRPL17	0.970236			0	ENSG00000158042	MRPL17	0.396467			0	ENSG00000158042	MRPL17	0.612687
0	ENSG00000158315	RHBDL2	2.49291e-05			0	ENSG00000158315	RHBDL2	4.47677e-08				0	ENSG00000158315	RHBDL2	1.08056e-05				0	ENSG00000158315	RHBDL2	4.32926e-06				0	ENSG00000158315	RHBDL2	0.00056283			0	ENSG00000158315	RHBDL2	4.00617e-07			0	ENSG00000158315	RHBDL2	2.3649e-05			0	ENSG00000158315	RHBDL2	2.32366e-06
1	ENSG00000158445	KCNB1	0.00118458			1	ENSG00000158445	KCNB1	0.00546715				1	ENSG00000158445	KCNB1	0.000980724				1	ENSG00000158445	KCNB1	0.000483256				1	ENSG00000158445	KCNB1	0.000513661			1	ENSG00000158445	KCNB1	0.000452387			1	ENSG00000158445	KCNB1	0.00444562			1	ENSG00000158445	KCNB1	0.0083389
0	ENSG00000158528	PPP1R9A	0.517981			0	ENSG00000158528	PPP1R9A	0.786227				0	ENSG00000158528	PPP1R9A	0.221498				0	ENSG00000158528	PPP1R9A	0.820522				0	ENSG00000158528	PPP1R9A	0.860972			0	ENSG00000158528	PPP1R9A	0.922862			0	ENSG00000158528	PPP1R9A	0.967839			0	ENSG00000158528	PPP1R9A	0.104767
0	ENSG00000158714	SLAMF8	0.000179983			0	ENSG00000158714	SLAMF8	0.874329				0	ENSG00000158714	SLAMF8	0.000233657				0	ENSG00000158714	SLAMF8	0.0455566				0	ENSG00000158714	SLAMF8	0.0467905			0	ENSG00000158714	SLAMF8	0.074267			0	ENSG00000158714	SLAMF8	0.00858862			0	ENSG00000158714	SLAMF8	0.435898
0	ENSG00000158786	PLA2G2F	0.27296			0	ENSG00000158786	PLA2G2F	0.60857				0	ENSG00000158786	PLA2G2F	0.0879374				0	ENSG00000158786	PLA2G2F	0.217276				0	ENSG00000158786	PLA2G2F	0.139597			0	ENSG00000158786	PLA2G2F	0.888878			0	ENSG00000158786	PLA2G2F	0.0416806			0	ENSG00000158786	PLA2G2F	0.182123
0	ENSG00000158796	DEDD	1.20388e-07			0	ENSG00000158796	DEDD	1.64026e-12				0	ENSG00000158796	DEDD	1.52004e-10				0	ENSG00000158796	DEDD	8.02794e-09				0	ENSG00000158796	DEDD	7.13345e-08			0	ENSG00000158796	DEDD	6.88877e-09			0	ENSG00000158796	DEDD	1.68324e-10			0	ENSG00000158796	DEDD	7.20311e-11
0	ENSG00000159212	CLIC6	0.201708			0	ENSG00000159212	CLIC6	0.0406011				0	ENSG00000159212	CLIC6	0.611611				0	ENSG00000159212	CLIC6	0.00132871				0	ENSG00000159212	CLIC6	0.95861			0	ENSG00000159212	CLIC6	0.362883			0	ENSG00000159212	CLIC6	0.3408			0	ENSG00000159212	CLIC6	0.0121997
0	ENSG00000159374	M1AP	2.67565e-05			0	ENSG00000159374	M1AP	6.27649e-05				0	ENSG00000159374	M1AP	7.31e-05				0	ENSG00000159374	M1AP	0.000140515				0	ENSG00000159374	M1AP	2.23648e-05			0	ENSG00000159374	M1AP	1.14201e-05			0	ENSG00000159374	M1AP	0.000111979			0	ENSG00000159374	M1AP	0.000112991
0	ENSG00000159399	HK2	0.117762			0	ENSG00000159399	HK2	0.000390934				0	ENSG00000159399	HK2	0.00718403				0	ENSG00000159399	HK2	0.00296896				0	ENSG00000159399	HK2	0.0118011			0	ENSG00000159399	HK2	0.0120189			0	ENSG00000159399	HK2	0.00651777			0	ENSG00000159399	HK2	0.00299631
0	ENSG00000159792	PSKH1	0.467436			0	ENSG00000159792	PSKH1	0.0590973				0	ENSG00000159792	PSKH1	0.505637				0	ENSG00000159792	PSKH1	0.0428824				0	ENSG00000159792	PSKH1	0.206488			0	ENSG00000159792	PSKH1	0.374389			0	ENSG00000159792	PSKH1	0.917189			0	ENSG00000159792	PSKH1	0.000277468
0	ENSG00000159840	ZYX	0.315636			0	ENSG00000159840	ZYX	0.000473278				0	ENSG00000159840	ZYX	0.00123423				0	ENSG00000159840	ZYX	3.37667e-05				0	ENSG00000159840	ZYX	0.00100194			0	ENSG00000159840	ZYX	0.0474283			0	ENSG00000159840	ZYX	0.00129303			0	ENSG00000159840	ZYX	6.21762e-05
0	ENSG00000159915	ZNF233	0.000271237			0	ENSG00000159915	ZNF233	0.0303403				0	ENSG00000159915	ZNF233	0.00101523				0	ENSG00000159915	ZNF233	0.00597426				0	ENSG00000159915	ZNF233	0.00123273			0	ENSG00000159915	ZNF233	0.000136105			0	ENSG00000159915	ZNF233	0.00208342			0	ENSG00000159915	ZNF233	0.00896453
1	ENSG00000160097	FNDC5	2.62376e-07			1	ENSG00000160097	FNDC5	0.0328573				1	ENSG00000160097	FNDC5	2.15574e-07				1	ENSG00000160097	FNDC5	6.31979e-05				1	ENSG00000160097	FNDC5	1.81021e-07			1	ENSG00000160097	FNDC5	3.49704e-05			1	ENSG00000160097	FNDC5	1.75819e-07			1	ENSG00000160097	FNDC5	0.0578855
1	ENSG00000160145	KALRN	2.71686e-05			1	ENSG00000160145	KALRN	0.00938923				1	ENSG00000160145	KALRN	4.43795e-05				1	ENSG00000160145	KALRN	2.24787e-05				1	ENSG00000160145	KALRN	6.97728e-06			1	ENSG00000160145	KALRN	1.00775e-05			1	ENSG00000160145	KALRN	0.000345615			1	ENSG00000160145	KALRN	0.00691722
0	ENSG00000160179	ABCG1	0.000481907			0	ENSG00000160179	ABCG1	0.000146043				0	ENSG00000160179	ABCG1	0.00325677				0	ENSG00000160179	ABCG1	0.0556705				0	ENSG00000160179	ABCG1	0.0393111			0	ENSG00000160179	ABCG1	0.00129301			0	ENSG00000160179	ABCG1	0.036925			0	ENSG00000160179	ABCG1	0.000761988
0	ENSG00000160181	TFF2	#DIV/0!			0	ENSG00000160181	TFF2	#DIV/0!				0	ENSG00000160181	TFF2	#DIV/0!				0	ENSG00000160181	TFF2	0.355988				0	ENSG00000160181	TFF2	0.406229			0	ENSG00000160181	TFF2	#DIV/0!			0	ENSG00000160181	TFF2	#DIV/0!			0	ENSG00000160181	TFF2	0.355988
0	ENSG00000160321	ZNF208	0.164261			0	ENSG00000160321	ZNF208	0.00358021				0	ENSG00000160321	ZNF208	0.149479				0	ENSG00000160321	ZNF208	0.553872				0	ENSG00000160321	ZNF208	0.919381			0	ENSG00000160321	ZNF208	0.652277			0	ENSG00000160321	ZNF208	0.0799717			0	ENSG00000160321	ZNF208	0.0876103
0	ENSG00000160460	SPTBN4	0.0167896			0	ENSG00000160460	SPTBN4	8.58673e-05				0	ENSG00000160460	SPTBN4	0.0248836				0	ENSG00000160460	SPTBN4	0.00973117				0	ENSG00000160460	SPTBN4	0.00102726			0	ENSG00000160460	SPTBN4	1.84476e-05			0	ENSG00000160460	SPTBN4	0.0316844			0	ENSG00000160460	SPTBN4	0.0223172
0	ENSG00000160505	NLRP4	0.524527			0	ENSG00000160505	NLRP4	0.0180634				0	ENSG00000160505	NLRP4	0.183803				0	ENSG00000160505	NLRP4	0.475243				0	ENSG00000160505	NLRP4	0.318583			0	ENSG00000160505	NLRP4	0.970288			0	ENSG00000160505	NLRP4	0.2228			0	ENSG00000160505	NLRP4	0.302353
0	ENSG00000160570	DEDD2	0.635694			0	ENSG00000160570	DEDD2	0.741259				0	ENSG00000160570	DEDD2	0.801598				0	ENSG00000160570	DEDD2	0.518399				0	ENSG00000160570	DEDD2	0.186081			0	ENSG00000160570	DEDD2	0.279492			0	ENSG00000160570	DEDD2	0.407475			0	ENSG00000160570	DEDD2	0.347694
0	ENSG00000160767	FAM189B	0.0477287			0	ENSG00000160767	FAM189B	0.000421707				0	ENSG00000160767	FAM189B	0.538308				0	ENSG00000160767	FAM189B	0.464659				0	ENSG00000160767	FAM189B	0.123123			0	ENSG00000160767	FAM189B	0.130636			0	ENSG00000160767	FAM189B	0.335227			0	ENSG00000160767	FAM189B	0.819202
0	ENSG00000160961	ZNF333	9.64572e-08			0	ENSG00000160961	ZNF333	9.18686e-09				0	ENSG00000160961	ZNF333	3.92076e-12				0	ENSG00000160961	ZNF333	2.11872e-09				0	ENSG00000160961	ZNF333	2.67792e-09			0	ENSG00000160961	ZNF333	6.94702e-08			0	ENSG00000160961	ZNF333	1.42494e-12			0	ENSG00000160961	ZNF333	8.44484e-10
1	ENSG00000161082	CELF5	0.000270579			1	ENSG00000161082	CELF5	0.200391				1	ENSG00000161082	CELF5	2.61645e-06				1	ENSG00000161082	CELF5	0.282317				1	ENSG00000161082	CELF5	0.0356768			1	ENSG00000161082	CELF5	0.306661			1	ENSG00000161082	CELF5	0.00120808			1	ENSG00000161082	CELF5	0.0465131
0	ENSG00000161217	PCYT1A	0.00193141			0	ENSG00000161217	PCYT1A	0.00419143				0	ENSG00000161217	PCYT1A	0.00112727				0	ENSG00000161217	PCYT1A	0.00165056				0	ENSG00000161217	PCYT1A	0.00236685			0	ENSG00000161217	PCYT1A	0.000647278			0	ENSG00000161217	PCYT1A	0.000751236			0	ENSG00000161217	PCYT1A	0.121906
0	ENSG00000161509	GRIN2C	0.0552633			0	ENSG00000161509	GRIN2C	6.06678e-08				0	ENSG00000161509	GRIN2C	0.00205723				0	ENSG00000161509	GRIN2C	0.00179044				0	ENSG00000161509	GRIN2C	0.0054602			0	ENSG00000161509	GRIN2C	0.000875357			0	ENSG00000161509	GRIN2C	0.00163587			0	ENSG00000161509	GRIN2C	1.41576e-05
0	ENSG00000161542	PRPSAP1	0.00158554			0	ENSG00000161542	PRPSAP1	1.47431e-08				0	ENSG00000161542	PRPSAP1	3.14276e-06				0	ENSG00000161542	PRPSAP1	7.64902e-07				0	ENSG00000161542	PRPSAP1	1.95704e-05			0	ENSG00000161542	PRPSAP1	1.41022e-07			0	ENSG00000161542	PRPSAP1	1.3692e-06			0	ENSG00000161542	PRPSAP1	3.96347e-08
0	ENSG00000161618	ALDH16A1	0.881829			0	ENSG00000161618	ALDH16A1	0.00617088				0	ENSG00000161618	ALDH16A1	0.0180312				0	ENSG00000161618	ALDH16A1	0.00302514				0	ENSG00000161618	ALDH16A1	0.0138663			0	ENSG00000161618	ALDH16A1	0.0640054			0	ENSG00000161618	ALDH16A1	0.0115435			0	ENSG00000161618	ALDH16A1	2.58915e-05
0	ENSG00000161682	FAM171A2	6.78525e-09			0	ENSG00000161682	FAM171A2	8.14916e-11				0	ENSG00000161682	FAM171A2	2.04683e-13				0	ENSG00000161682	FAM171A2	7.08336e-09				0	ENSG00000161682	FAM171A2	7.3655e-08			0	ENSG00000161682	FAM171A2	1.33848e-07			0	ENSG00000161682	FAM171A2	3.99473e-09			0	ENSG00000161682	FAM171A2	3.11077e-09
0	ENSG00000161835	TAMALIN	1.09884e-07			0	ENSG00000161835	TAMALIN	1.11452e-07				0	ENSG00000161835	TAMALIN	4.70598e-11				0	ENSG00000161835	TAMALIN	8.7586e-09				0	ENSG00000161835	TAMALIN	1.56537e-09			0	ENSG00000161835	TAMALIN	5.88188e-09			0	ENSG00000161835	TAMALIN	2.5133e-07			0	ENSG00000161835	TAMALIN	0.0415536
0	ENSG00000162267	ITIH3	0.000810783			0	ENSG00000162267	ITIH3	1.22381e-05				0	ENSG00000162267	ITIH3	0.00110029				0	ENSG00000162267	ITIH3	0.00110126				0	ENSG00000162267	ITIH3	7.33859e-06			0	ENSG00000162267	ITIH3	9.03272e-05			0	ENSG00000162267	ITIH3	0.000754496			0	ENSG00000162267	ITIH3	0.000353832
0	ENSG00000162374	ELAVL4	0.00581735			0	ENSG00000162374	ELAVL4	1.10195e-09				0	ENSG00000162374	ELAVL4	0.0128107				0	ENSG00000162374	ELAVL4	8.17213e-05				0	ENSG00000162374	ELAVL4	0.000495342			0	ENSG00000162374	ELAVL4	0.000118068			0	ENSG00000162374	ELAVL4	3.78564e-05			0	ENSG00000162374	ELAVL4	5.84869e-06
0	ENSG00000162399	BSND	0.96094			0	ENSG00000162399	BSND	0.0309227				0	ENSG00000162399	BSND	0.0338493				0	ENSG00000162399	BSND	0.00767317				0	ENSG00000162399	BSND	0.0447179			0	ENSG00000162399	BSND	0.0165829			0	ENSG00000162399	BSND	0.0578131			0	ENSG00000162399	BSND	0.00202174
1	ENSG00000162426	SLC45A1	0.126399			1	ENSG00000162426	SLC45A1	0.00324731				1	ENSG00000162426	SLC45A1	0.183782				1	ENSG00000162426	SLC45A1	0.714923				1	ENSG00000162426	SLC45A1	0.0986996			1	ENSG00000162426	SLC45A1	0.081502			1	ENSG00000162426	SLC45A1	0.509477			1	ENSG00000162426	SLC45A1	0.0704394
0	ENSG00000162545	CAMK2N1	2.48843e-06			0	ENSG00000162545	CAMK2N1	3.29289e-06				0	ENSG00000162545	CAMK2N1	2.01221e-05				0	ENSG00000162545	CAMK2N1	1.59166e-07				0	ENSG00000162545	CAMK2N1	4.93799e-08			0	ENSG00000162545	CAMK2N1	5.58679e-06			0	ENSG00000162545	CAMK2N1	7.29763e-06			0	ENSG00000162545	CAMK2N1	0.000277838
0	ENSG00000162728	KCNJ9	1.63536e-07			0	ENSG00000162728	KCNJ9	1.44572e-08				0	ENSG00000162728	KCNJ9	9.3793e-07				0	ENSG00000162728	KCNJ9	2.18491e-07				0	ENSG00000162728	KCNJ9	6.24828e-08			0	ENSG00000162728	KCNJ9	3.04416e-08			0	ENSG00000162728	KCNJ9	1.87994e-06			0	ENSG00000162728	KCNJ9	2.99293e-06
0	ENSG00000162849	KIF26B	0.000419098			0	ENSG00000162849	KIF26B	5.54487e-05				0	ENSG00000162849	KIF26B	2.50154e-05				0	ENSG00000162849	KIF26B	0.00106235				0	ENSG00000162849	KIF26B	0.019838			0	ENSG00000162849	KIF26B	0.0164027			0	ENSG00000162849	KIF26B	1.03969e-05			0	ENSG00000162849	KIF26B	2.0169e-07
0	ENSG00000162852	CNST	0.00550946			0	ENSG00000162852	CNST	0.473081				0	ENSG00000162852	CNST	0.00157294				0	ENSG00000162852	CNST	0.00577081				0	ENSG00000162852	CNST	0.00218418			0	ENSG00000162852	CNST	0.0309618			0	ENSG00000162852	CNST	0.0418193			0	ENSG00000162852	CNST	0.35716
0	ENSG00000162881	OXER1	0.368667			0	ENSG00000162881	OXER1	0.436081				0	ENSG00000162881	OXER1	0.725337				0	ENSG00000162881	OXER1	0.525129				0	ENSG00000162881	OXER1	0.589365			0	ENSG00000162881	OXER1	0.59156			0	ENSG00000162881	OXER1	0.238124			0	ENSG00000162881	OXER1	0.78903
0	ENSG00000162975	KCNF1	0.00948806			0	ENSG00000162975	KCNF1	0.000219916				0	ENSG00000162975	KCNF1	0.000410796				0	ENSG00000162975	KCNF1	0.000266659				0	ENSG00000162975	KCNF1	5.05386e-05			0	ENSG00000162975	KCNF1	8.87066e-05			0	ENSG00000162975	KCNF1	0.0032373			0	ENSG00000162975	KCNF1	6.73608e-05
0	ENSG00000162989	KCNJ3	3.69755e-05			0	ENSG00000162989	KCNJ3	2.51377e-05				0	ENSG00000162989	KCNJ3	4.60458e-06				0	ENSG00000162989	KCNJ3	0.000105106				0	ENSG00000162989	KCNJ3	9.62488e-06			0	ENSG00000162989	KCNJ3	0.000297129			0	ENSG00000162989	KCNJ3	5.12955e-05			0	ENSG00000162989	KCNJ3	5.27739e-06
0	ENSG00000163002	NUP35	2.59928e-05			0	ENSG00000163002	NUP35	7.45732e-10				0	ENSG00000163002	NUP35	0.000143857				0	ENSG00000163002	NUP35	4.4824e-05				0	ENSG00000163002	NUP35	0.000197453			0	ENSG00000163002	NUP35	2.69905e-05			0	ENSG00000163002	NUP35	1.84754e-05			0	ENSG00000163002	NUP35	1.61667e-06
0	ENSG00000163006	CCDC138	1.30802e-05			0	ENSG00000163006	CCDC138	9.08068e-10				0	ENSG00000163006	CCDC138	1.46259e-05				0	ENSG00000163006	CCDC138	2.99501e-05				0	ENSG00000163006	CCDC138	4.61204e-05			0	ENSG00000163006	CCDC138	1.28559e-07			0	ENSG00000163006	CCDC138	3.29314e-06			0	ENSG00000163006	CCDC138	1.39049e-07
0	ENSG00000163286	ALPG	0.390795			0	ENSG00000163286	ALPG	0.130161				0	ENSG00000163286	ALPG	0.387211				0	ENSG00000163286	ALPG	0.0519169				0	ENSG00000163286	ALPG	0.214391			0	ENSG00000163286	ALPG	0.151298			0	ENSG00000163286	ALPG	0.507191			0	ENSG00000163286	ALPG	0.129422
0	ENSG00000163344	PMVK	0.419217			0	ENSG00000163344	PMVK	0.198523				0	ENSG00000163344	PMVK	0.479966				0	ENSG00000163344	PMVK	0.384804				0	ENSG00000163344	PMVK	0.256305			0	ENSG00000163344	PMVK	0.0219937			0	ENSG00000163344	PMVK	0.0443012			0	ENSG00000163344	PMVK	0.33846
1	ENSG00000163412	EIF4E3	0.00874858			1	ENSG00000163412	EIF4E3	0.0549653				1	ENSG00000163412	EIF4E3	0.00865252				1	ENSG00000163412	EIF4E3	0.928483				1	ENSG00000163412	EIF4E3	0.242721			1	ENSG00000163412	EIF4E3	0.867984			1	ENSG00000163412	EIF4E3	0.0399065			1	ENSG00000163412	EIF4E3	0.63238
0	ENSG00000163440	PDCL2	0.593964			0	ENSG00000163440	PDCL2	0.0350579				0	ENSG00000163440	PDCL2	0.286356				0	ENSG00000163440	PDCL2	0.125257				0	ENSG00000163440	PDCL2	0.0720633			0	ENSG00000163440	PDCL2	0.0318899			0	ENSG00000163440	PDCL2	0.439874			0	ENSG00000163440	PDCL2	0.946336
0	ENSG00000163444	TMEM183A	0.682441			0	ENSG00000163444	TMEM183A	0.61514				0	ENSG00000163444	TMEM183A	0.218463				0	ENSG00000163444	TMEM183A	0.747463				0	ENSG00000163444	TMEM183A	0.242254			0	ENSG00000163444	TMEM183A	0.861896			0	ENSG00000163444	TMEM183A	0.314836			0	ENSG00000163444	TMEM183A	0.84622
0	ENSG00000163464	CXCR1	0.0194786			0	ENSG00000163464	CXCR1	0.193901				0	ENSG00000163464	CXCR1	0.0548256				0	ENSG00000163464	CXCR1	0.172118				0	ENSG00000163464	CXCR1	0.0916517			0	ENSG00000163464	CXCR1	0.0272432			0	ENSG00000163464	CXCR1	0.0814179			0	ENSG00000163464	CXCR1	0.260341
0	ENSG00000163492	CCDC141	0.488749			0	ENSG00000163492	CCDC141	0.171393				0	ENSG00000163492	CCDC141	0.925495				0	ENSG00000163492	CCDC141	0.157127				0	ENSG00000163492	CCDC141	0.921228			0	ENSG00000163492	CCDC141	0.991849			0	ENSG00000163492	CCDC141	0.586286			0	ENSG00000163492	CCDC141	6.02658e-05
0	ENSG00000163635	ATXN7	0.510903			0	ENSG00000163635	ATXN7	0.129274				0	ENSG00000163635	ATXN7	0.0780972				0	ENSG00000163635	ATXN7	0.018817				0	ENSG00000163635	ATXN7	0.0330767			0	ENSG00000163635	ATXN7	0.2626			0	ENSG00000163635	ATXN7	0.136512			0	ENSG00000163635	ATXN7	0.0067432
0	ENSG00000163694	RBM47	0.179628			0	ENSG00000163694	RBM47	0.108778				0	ENSG00000163694	RBM47	0.0966799				0	ENSG00000163694	RBM47	0.130509				0	ENSG00000163694	RBM47	0.0871275			0	ENSG00000163694	RBM47	0.656297			0	ENSG00000163694	RBM47	0.0278049			0	ENSG00000163694	RBM47	0.0831807
0	ENSG00000163734	CXCL3	0.179302			0	ENSG00000163734	CXCL3	0.477602				0	ENSG00000163734	CXCL3	0.140996				0	ENSG00000163734	CXCL3	0.0372543				0	ENSG00000163734	CXCL3	0.62126			0	ENSG00000163734	CXCL3	0.196352			0	ENSG00000163734	CXCL3	0.150987			0	ENSG00000163734	CXCL3	0.895299
1	ENSG00000163736	PPBP	0.000405088			1	ENSG00000163736	PPBP	1.4812e-06				1	ENSG00000163736	PPBP	0.00257721				1	ENSG00000163736	PPBP	0.00392413				1	ENSG00000163736	PPBP	0.0463854			1	ENSG00000163736	PPBP	0.0578795			1	ENSG00000163736	PPBP	3.69088e-05			1	ENSG00000163736	PPBP	0.00562657
0	ENSG00000163785	RYK	0.00185927			0	ENSG00000163785	RYK	1.66036e-09				0	ENSG00000163785	RYK	5.65557e-05				0	ENSG00000163785	RYK	0.000743889				0	ENSG00000163785	RYK	0.00254307			0	ENSG00000163785	RYK	0.000751847			0	ENSG00000163785	RYK	2.08608e-05			0	ENSG00000163785	RYK	1.62112e-07
1	ENSG00000163873	GRIK3	0.000752253			1	ENSG00000163873	GRIK3	0.0181094				1	ENSG00000163873	GRIK3	0.000147362				1	ENSG00000163873	GRIK3	0.00340438				1	ENSG00000163873	GRIK3	0.000480339			1	ENSG00000163873	GRIK3	0.000504379			1	ENSG00000163873	GRIK3	7.89974e-05			1	ENSG00000163873	GRIK3	0.00106878
0	ENSG00000163959	SLC51A	0.0288118			0	ENSG00000163959	SLC51A	0.0010757				0	ENSG00000163959	SLC51A	0.141873				0	ENSG00000163959	SLC51A	4.64823e-05				0	ENSG00000163959	SLC51A	0.00505206			0	ENSG00000163959	SLC51A	0.00538895			0	ENSG00000163959	SLC51A	0.0633349			0	ENSG00000163959	SLC51A	0.077831
0	ENSG00000164023	SGMS2	1.24129e-06			0	ENSG00000164023	SGMS2	9.13344e-07				0	ENSG00000164023	SGMS2	1.65286e-06				0	ENSG00000164023	SGMS2	3.36564e-06				0	ENSG00000164023	SGMS2	4.04476e-06			0	ENSG00000164023	SGMS2	1.02773e-06			0	ENSG00000164023	SGMS2	0.000451094			0	ENSG00000164023	SGMS2	2.09458e-06
1	ENSG00000164082	GRM2	0.00557876			1	ENSG00000164082	GRM2	0.0468406				1	ENSG00000164082	GRM2	0.00156213				1	ENSG00000164082	GRM2	0.0749909				1	ENSG00000164082	GRM2	0.0707646			1	ENSG00000164082	GRM2	0.197369			1	ENSG00000164082	GRM2	0.000103144			1	ENSG00000164082	GRM2	0.00513421
0	ENSG00000164106	SCRG1	0.00416775			0	ENSG00000164106	SCRG1	0.000964555				0	ENSG00000164106	SCRG1	0.00270775				0	ENSG00000164106	SCRG1	0.00107024				0	ENSG00000164106	SCRG1	0.000542745			0	ENSG00000164106	SCRG1	6.1542e-06			0	ENSG00000164106	SCRG1	0.0023707			0	ENSG00000164106	SCRG1	0.000244769
0	ENSG00000164181	ELOVL7	1.58002e-06			0	ENSG00000164181	ELOVL7	9.95236e-06				0	ENSG00000164181	ELOVL7	4.13448e-09				0	ENSG00000164181	ELOVL7	4.02225e-08				0	ENSG00000164181	ELOVL7	5.84254e-06			0	ENSG00000164181	ELOVL7	1.82171e-08			0	ENSG00000164181	ELOVL7	9.2714e-09			0	ENSG00000164181	ELOVL7	4.36308e-08
0	ENSG00000164346	NSA2	3.67768e-05			0	ENSG00000164346	NSA2	1.82362e-05				0	ENSG00000164346	NSA2	3.00625e-05				0	ENSG00000164346	NSA2	0.000188163				0	ENSG00000164346	NSA2	3.58726e-05			0	ENSG00000164346	NSA2	3.10697e-05			0	ENSG00000164346	NSA2	0.00824325			0	ENSG00000164346	NSA2	0.000958565
1	ENSG00000164506	STXBP5	0.547053			1	ENSG00000164506	STXBP5	0.208781				1	ENSG00000164506	STXBP5	0.0898371				1	ENSG00000164506	STXBP5	0.104549				1	ENSG00000164506	STXBP5	0.0495032			1	ENSG00000164506	STXBP5	0.146237			1	ENSG00000164506	STXBP5	0.334702			1	ENSG00000164506	STXBP5	0.189515
1	ENSG00000164588	HCN1	0.00109798			1	ENSG00000164588	HCN1	0.00303117				1	ENSG00000164588	HCN1	0.00073373				1	ENSG00000164588	HCN1	0.000272536				1	ENSG00000164588	HCN1	3.67305e-05			1	ENSG00000164588	HCN1	0.000574777			1	ENSG00000164588	HCN1	0.00689613			1	ENSG00000164588	HCN1	0.00204119
0	ENSG00000164674	SYTL3	1.12407e-08			0	ENSG00000164674	SYTL3	0.0261416				0	ENSG00000164674	SYTL3	5.60904e-12				0	ENSG00000164674	SYTL3	1.09984e-11				0	ENSG00000164674	SYTL3	1.15324e-06			0	ENSG00000164674	SYTL3	9.85723e-11			0	ENSG00000164674	SYTL3	1.0737e-11			0	ENSG00000164674	SYTL3	0.0992236
0	ENSG00000164715	LMTK2	0.0154451			0	ENSG00000164715	LMTK2	0.12021				0	ENSG00000164715	LMTK2	0.0599306				0	ENSG00000164715	LMTK2	0.0295976				0	ENSG00000164715	LMTK2	0.0192015			0	ENSG00000164715	LMTK2	0.0113284			0	ENSG00000164715	LMTK2	0.22429			0	ENSG00000164715	LMTK2	0.4116
0	ENSG00000164794	KCNV1	0.0265218			0	ENSG00000164794	KCNV1	0.00129904				0	ENSG00000164794	KCNV1	0.0012761				0	ENSG00000164794	KCNV1	0.059665				0	ENSG00000164794	KCNV1	0.00172736			0	ENSG00000164794	KCNV1	0.0112921			0	ENSG00000164794	KCNV1	0.0647403			0	ENSG00000164794	KCNV1	0.0015666
0	ENSG00000164935	DCSTAMP	4.46286e-05			0	ENSG00000164935	DCSTAMP	0.002679				0	ENSG00000164935	DCSTAMP	0.000791776				0	ENSG00000164935	DCSTAMP	0.00785889				0	ENSG00000164935	DCSTAMP	0.00906447			0	ENSG00000164935	DCSTAMP	0.0015483			0	ENSG00000164935	DCSTAMP	0.00445683			0	ENSG00000164935	DCSTAMP	0.0897352
0	ENSG00000165061	ZMAT4	1.50397e-07			0	ENSG00000165061	ZMAT4	0.00127368				0	ENSG00000165061	ZMAT4	2.83996e-08				0	ENSG00000165061	ZMAT4	1.96486e-06				0	ENSG00000165061	ZMAT4	3.3361e-07			0	ENSG00000165061	ZMAT4	1.71979e-06			0	ENSG00000165061	ZMAT4	7.93564e-08			0	ENSG00000165061	ZMAT4	3.03358e-05
1	ENSG00000165209	STRBP	7.27107e-05			1	ENSG00000165209	STRBP	1.48598e-10				1	ENSG00000165209	STRBP	7.90906e-06				1	ENSG00000165209	STRBP	6.83441e-06				1	ENSG00000165209	STRBP	2.44986e-05			1	ENSG00000165209	STRBP	4.4891e-07			1	ENSG00000165209	STRBP	4.57695e-07			1	ENSG00000165209	STRBP	1.67899e-08
0	ENSG00000165240	ATP7A	0.000929681			0	ENSG00000165240	ATP7A	1.87391e-07				0	ENSG00000165240	ATP7A	3.22016e-05				0	ENSG00000165240	ATP7A	2.52821e-06				0	ENSG00000165240	ATP7A	2.68981e-05			0	ENSG00000165240	ATP7A	7.43542e-06			0	ENSG00000165240	ATP7A	4.5059e-05			0	ENSG00000165240	ATP7A	0.000445183
0	ENSG00000165264	NDUFB6	0.0174369			0	ENSG00000165264	NDUFB6	0.109579				0	ENSG00000165264	NDUFB6	0.0914312				0	ENSG00000165264	NDUFB6	0.226261				0	ENSG00000165264	NDUFB6	0.0496512			0	ENSG00000165264	NDUFB6	0.140196			0	ENSG00000165264	NDUFB6	0.00932777			0	ENSG00000165264	NDUFB6	0.0794617
0	ENSG00000165322	ARHGAP12	0.0020155			0	ENSG00000165322	ARHGAP12	0.0139728				0	ENSG00000165322	ARHGAP12	0.000818978				0	ENSG00000165322	ARHGAP12	0.608432				0	ENSG00000165322	ARHGAP12	0.248206			0	ENSG00000165322	ARHGAP12	0.652946			0	ENSG00000165322	ARHGAP12	0.000892447			0	ENSG00000165322	ARHGAP12	0.548932
0	ENSG00000165406	MARCHF8	0.076587			0	ENSG00000165406	MARCHF8	0.00153576				0	ENSG00000165406	MARCHF8	0.000987037				0	ENSG00000165406	MARCHF8	4.32087e-06				0	ENSG00000165406	MARCHF8	0.000299762			0	ENSG00000165406	MARCHF8	0.000491437			0	ENSG00000165406	MARCHF8	0.00350539			0	ENSG00000165406	MARCHF8	1.96031e-06
0	ENSG00000165449	SLC16A9	0.264561			0	ENSG00000165449	SLC16A9	0.00103209				0	ENSG00000165449	SLC16A9	0.0260529				0	ENSG00000165449	SLC16A9	0.0115525				0	ENSG00000165449	SLC16A9	0.00725155			0	ENSG00000165449	SLC16A9	0.00833727			0	ENSG00000165449	SLC16A9	0.238025			0	ENSG00000165449	SLC16A9	0.00416245
0	ENSG00000165588	OTX2	7.28248e-05			0	ENSG00000165588	OTX2	0.0154211				0	ENSG00000165588	OTX2	0.00264113				0	ENSG00000165588	OTX2	0.137716				0	ENSG00000165588	OTX2	1.09935e-09			0	ENSG00000165588	OTX2	0.0649819			0	ENSG00000165588	OTX2	0.0379359			0	ENSG00000165588	OTX2	0.175849
0	ENSG00000165694	FRMD7	0.280274			0	ENSG00000165694	FRMD7	0.84208				0	ENSG00000165694	FRMD7	0.227359				0	ENSG00000165694	FRMD7	0.607068				0	ENSG00000165694	FRMD7	0.306316			0	ENSG00000165694	FRMD7	0.0575888			0	ENSG00000165694	FRMD7	0.0580221			0	ENSG00000165694	FRMD7	0.173613
0	ENSG00000165695	AK8	0.143277			0	ENSG00000165695	AK8	0.0294924				0	ENSG00000165695	AK8	0.0421977				0	ENSG00000165695	AK8	0.016362				0	ENSG00000165695	AK8	0.00238341			0	ENSG00000165695	AK8	0.0455735			0	ENSG00000165695	AK8	0.130027			0	ENSG00000165695	AK8	0.666397
0	ENSG00000165868	HSPA12A	6.51525e-06			0	ENSG00000165868	HSPA12A	1.51987e-06				0	ENSG00000165868	HSPA12A	6.15846e-06				0	ENSG00000165868	HSPA12A	0.00643189				0	ENSG00000165868	HSPA12A	0.0161462			0	ENSG00000165868	HSPA12A	0.0248863			0	ENSG00000165868	HSPA12A	3.92246e-05			0	ENSG00000165868	HSPA12A	1.7742e-05
0	ENSG00000166069	TMCO5A	0.298107			0	ENSG00000166069	TMCO5A	0.0888234				0	ENSG00000166069	TMCO5A	0.214744				0	ENSG00000166069	TMCO5A	0.39154				0	ENSG00000166069	TMCO5A	0.359404			0	ENSG00000166069	TMCO5A	0.338855			0	ENSG00000166069	TMCO5A	0.439874			0	ENSG00000166069	TMCO5A	0.207779
1	ENSG00000166451	CENPN	0.00177744			1	ENSG00000166451	CENPN	0.000145361				1	ENSG00000166451	CENPN	0.849063				1	ENSG00000166451	CENPN	0.0504873				1	ENSG00000166451	CENPN	0.442018			1	ENSG00000166451	CENPN	0.308656			1	ENSG00000166451	CENPN	0.358366			1	ENSG00000166451	CENPN	0.00106761
0	ENSG00000166482	MFAP4	0.00562065			0	ENSG00000166482	MFAP4	0.97719				0	ENSG00000166482	MFAP4	0.773618				0	ENSG00000166482	MFAP4	0.444233				0	ENSG00000166482	MFAP4	0.498625			0	ENSG00000166482	MFAP4	0.29397			0	ENSG00000166482	MFAP4	0.458866			0	ENSG00000166482	MFAP4	0.00107715
0	ENSG00000166546	BEAN1	0.256003			0	ENSG00000166546	BEAN1	0.646564				0	ENSG00000166546	BEAN1	0.116239				0	ENSG00000166546	BEAN1	0.314119				0	ENSG00000166546	BEAN1	0.93628			0	ENSG00000166546	BEAN1	0.497018			0	ENSG00000166546	BEAN1	0.16733			0	ENSG00000166546	BEAN1	0.31318
0	ENSG00000166562	SEC11C	0.172			0	ENSG00000166562	SEC11C	0.131521				0	ENSG00000166562	SEC11C	0.0993633				0	ENSG00000166562	SEC11C	0.774224				0	ENSG00000166562	SEC11C	0.311408			0	ENSG00000166562	SEC11C	0.791552			0	ENSG00000166562	SEC11C	0.0275352			0	ENSG00000166562	SEC11C	0.00272996
0	ENSG00000166578	IQCD	0.927505			0	ENSG00000166578	IQCD	0.544408				0	ENSG00000166578	IQCD	0.0037264				0	ENSG00000166578	IQCD	0.0318443				0	ENSG00000166578	IQCD	0.145954			0	ENSG00000166578	IQCD	0.54657			0	ENSG00000166578	IQCD	0.416527			0	ENSG00000166578	IQCD	0.0433784
1	ENSG00000166734	GOLM2	0.20192			1	ENSG00000166734	GOLM2	0.0715289				1	ENSG00000166734	GOLM2	0.0294427				1	ENSG00000166734	GOLM2	0.0684492				1	ENSG00000166734	GOLM2	0.105114			1	ENSG00000166734	GOLM2	0.231978			1	ENSG00000166734	GOLM2	0.00387288			1	ENSG00000166734	GOLM2	0.346694
0	ENSG00000166747	AP1G1	0.00130133			0	ENSG00000166747	AP1G1	4.86419e-05				0	ENSG00000166747	AP1G1	0.00454722				0	ENSG00000166747	AP1G1	0.000314771				0	ENSG00000166747	AP1G1	0.00124225			0	ENSG00000166747	AP1G1	6.0036e-05			0	ENSG00000166747	AP1G1	0.000596974			0	ENSG00000166747	AP1G1	5.65663e-05
0	ENSG00000166831	RBPMS2	0.00997089			0	ENSG00000166831	RBPMS2	0.00158969				0	ENSG00000166831	RBPMS2	0.00435109				0	ENSG00000166831	RBPMS2	0.0234801				0	ENSG00000166831	RBPMS2	0.00191367			0	ENSG00000166831	RBPMS2	0.00490075			0	ENSG00000166831	RBPMS2	0.00218846			0	ENSG00000166831	RBPMS2	0.0145849
1	ENSG00000166862	CACNG2	0.0984271			1	ENSG00000166862	CACNG2	0.0816772				1	ENSG00000166862	CACNG2	0.211561				1	ENSG00000166862	CACNG2	0.029072				1	ENSG00000166862	CACNG2	0.0160002			1	ENSG00000166862	CACNG2	0.0114473			1	ENSG00000166862	CACNG2	0.801673			1	ENSG00000166862	CACNG2	0.135622
0	ENSG00000166863	TAC3	0.00100022			0	ENSG00000166863	TAC3	0.00126516				0	ENSG00000166863	TAC3	0.00209176				0	ENSG00000166863	TAC3	5.47381e-05				0	ENSG00000166863	TAC3	6.50168e-05			0	ENSG00000166863	TAC3	9.1447e-05			0	ENSG00000166863	TAC3	8.15359e-06			0	ENSG00000166863	TAC3	0.00187493
0	ENSG00000166908	PIP4K2C	7.85023e-05			0	ENSG00000166908	PIP4K2C	6.69581e-05				0	ENSG00000166908	PIP4K2C	0.000280214				0	ENSG00000166908	PIP4K2C	4.83963e-05				0	ENSG00000166908	PIP4K2C	2.05026e-05			0	ENSG00000166908	PIP4K2C	0.000121888			0	ENSG00000166908	PIP4K2C	0.00142461			0	ENSG00000166908	PIP4K2C	0.00548961
0	ENSG00000166920	C15orf48	0.711646			0	ENSG00000166920	C15orf48	0.386538				0	ENSG00000166920	C15orf48	0.464243				0	ENSG00000166920	C15orf48	0.157704				0	ENSG00000166920	C15orf48	0.0313279			0	ENSG00000166920	C15orf48	0.0255087			0	ENSG00000166920	C15orf48	0.110014			0	ENSG00000166920	C15orf48	0.719303
0	ENSG00000166927	MS4A7	0.0307385			0	ENSG00000166927	MS4A7	0.0179401				0	ENSG00000166927	MS4A7	0.0249976				0	ENSG00000166927	MS4A7	0.0728598				0	ENSG00000166927	MS4A7	0.0367478			0	ENSG00000166927	MS4A7	0.512238			0	ENSG00000166927	MS4A7	0.0559595			0	ENSG00000166927	MS4A7	0.649578
0	ENSG00000166963	MAP1A	3.68203e-07			0	ENSG00000166963	MAP1A	1.25373e-08				0	ENSG00000166963	MAP1A	1.61342e-06				0	ENSG00000166963	MAP1A	8.69447e-08				0	ENSG00000166963	MAP1A	5.55265e-08			0	ENSG00000166963	MAP1A	1.71626e-07			0	ENSG00000166963	MAP1A	3.8805e-07			0	ENSG00000166963	MAP1A	3.57166e-07
1	ENSG00000166987	MBD6	0.828266			1	ENSG00000166987	MBD6	0.033519				1	ENSG00000166987	MBD6	0.00218259				1	ENSG00000166987	MBD6	0.0451922				1	ENSG00000166987	MBD6	0.0786115			1	ENSG00000166987	MBD6	0.576961			1	ENSG00000166987	MBD6	0.42397			1	ENSG00000166987	MBD6	0.0220532
0	ENSG00000166997	CNPY4	0.0019071			0	ENSG00000166997	CNPY4	4.11527e-08				0	ENSG00000166997	CNPY4	1.02124e-08				0	ENSG00000166997	CNPY4	3.58055e-06				0	ENSG00000166997	CNPY4	3.87617e-06			0	ENSG00000166997	CNPY4	0.00167992			0	ENSG00000166997	CNPY4	3.1029e-05			0	ENSG00000166997	CNPY4	8.21895e-09
0	ENSG00000167074	TEF	1.5566e-08			0	ENSG00000167074	TEF	1.14455e-09				0	ENSG00000167074	TEF	1.11861e-08				0	ENSG00000167074	TEF	1.4039e-09				0	ENSG00000167074	TEF	4.43074e-10			0	ENSG00000167074	TEF	4.05416e-09			0	ENSG00000167074	TEF	3.43769e-08			0	ENSG00000167074	TEF	3.22767e-08
0	ENSG00000167105	TMEM92	0.662422			0	ENSG00000167105	TMEM92	0.95253				0	ENSG00000167105	TMEM92	0.940737				0	ENSG00000167105	TMEM92	0.305952				0	ENSG00000167105	TMEM92	0.819344			0	ENSG00000167105	TMEM92	0.100503			0	ENSG00000167105	TMEM92	0.578383			0	ENSG00000167105	TMEM92	0.00444942
0	ENSG00000167191	GPRC5B	0.00039919			0	ENSG00000167191	GPRC5B	4.01618e-07				0	ENSG00000167191	GPRC5B	5.45568e-05				0	ENSG00000167191	GPRC5B	4.86584e-05				0	ENSG00000167191	GPRC5B	0.00159377			0	ENSG00000167191	GPRC5B	4.28936e-06			0	ENSG00000167191	GPRC5B	4.21438e-05			0	ENSG00000167191	GPRC5B	3.3716e-06
0	ENSG00000167261	DPEP2	0.0347793			0	ENSG00000167261	DPEP2	0.0854071				0	ENSG00000167261	DPEP2	0.00201359				0	ENSG00000167261	DPEP2	0.0301518				0	ENSG00000167261	DPEP2	0.0174894			0	ENSG00000167261	DPEP2	0.0250361			0	ENSG00000167261	DPEP2	0.00702304			0	ENSG00000167261	DPEP2	0.011723
0	ENSG00000167380	ZNF226	0.00170634			0	ENSG00000167380	ZNF226	0.00174518				0	ENSG00000167380	ZNF226	0.000594943				0	ENSG00000167380	ZNF226	7.48602e-05				0	ENSG00000167380	ZNF226	0.000424922			0	ENSG00000167380	ZNF226	0.000201015			0	ENSG00000167380	ZNF226	0.00993619			0	ENSG00000167380	ZNF226	0.0053242
0	ENSG00000167434	CA4	8.21908e-07			0	ENSG00000167434	CA4	1.44756e-05				0	ENSG00000167434	CA4	1.75401e-09				0	ENSG00000167434	CA4	7.25734e-07				0	ENSG00000167434	CA4	9.34915e-08			0	ENSG00000167434	CA4	3.94588e-09			0	ENSG00000167434	CA4	1.40983e-07			0	ENSG00000167434	CA4	2.19072e-06
0	ENSG00000167523	SPATA33	0.000174358			0	ENSG00000167523	SPATA33	1.37408e-07				0	ENSG00000167523	SPATA33	4.75863e-11				0	ENSG00000167523	SPATA33	5.12198e-06				0	ENSG00000167523	SPATA33	3.64527e-05			0	ENSG00000167523	SPATA33	0.000112735			0	ENSG00000167523	SPATA33	3.59303e-06			0	ENSG00000167523	SPATA33	2.77551e-06
0	ENSG00000167524	RSKR	0.444591			0	ENSG00000167524	RSKR	0.0755075				0	ENSG00000167524	RSKR	0.260558				0	ENSG00000167524	RSKR	0.817105				0	ENSG00000167524	RSKR	0.880549			0	ENSG00000167524	RSKR	0.502258			0	ENSG00000167524	RSKR	0.695803			0	ENSG00000167524	RSKR	0.0729297
0	ENSG00000167549	CORO6	0.000384302			0	ENSG00000167549	CORO6	1.32851e-05				0	ENSG00000167549	CORO6	0.000672098				0	ENSG00000167549	CORO6	0.00114929				0	ENSG00000167549	CORO6	4.53449e-06			0	ENSG00000167549	CORO6	0.000281498			0	ENSG00000167549	CORO6	0.000361802			0	ENSG00000167549	CORO6	0.000376631
0	ENSG00000167608	TMC4	0.0683082			0	ENSG00000167608	TMC4	0.224041				0	ENSG00000167608	TMC4	0.382938				0	ENSG00000167608	TMC4	0.0322823				0	ENSG00000167608	TMC4	0.00486693			0	ENSG00000167608	TMC4	0.0246539			0	ENSG00000167608	TMC4	0.0709329			0	ENSG00000167608	TMC4	0.165063
0	ENSG00000167723	TRPV3	3.82426e-05			0	ENSG00000167723	TRPV3	1.75398e-06				0	ENSG00000167723	TRPV3	8.86317e-09				0	ENSG00000167723	TRPV3	9.50714e-08				0	ENSG00000167723	TRPV3	4.65053e-05			0	ENSG00000167723	TRPV3	6.98702e-07			0	ENSG00000167723	TRPV3	6.23663e-06			0	ENSG00000167723	TRPV3	2.65203e-06
0	ENSG00000167861	HID1	0.326508			0	ENSG00000167861	HID1	0.000525677				0	ENSG00000167861	HID1	0.680825				0	ENSG00000167861	HID1	0.13264				0	ENSG00000167861	HID1	0.0262661			0	ENSG00000167861	HID1	0.013511			0	ENSG00000167861	HID1	0.68834			0	ENSG00000167861	HID1	0.0168653
0	ENSG00000167914	GSDMA	0.530496			0	ENSG00000167914	GSDMA	0.337202				0	ENSG00000167914	GSDMA	0.385448				0	ENSG00000167914	GSDMA	0.633358				0	ENSG00000167914	GSDMA	0.883326			0	ENSG00000167914	GSDMA	0.365716			0	ENSG00000167914	GSDMA	0.246219			0	ENSG00000167914	GSDMA	0.746461
0	ENSG00000167987	VPS37C	0.0397524			0	ENSG00000167987	VPS37C	0.00055534				0	ENSG00000167987	VPS37C	0.551338				0	ENSG00000167987	VPS37C	0.0597384				0	ENSG00000167987	VPS37C	0.0129199			0	ENSG00000167987	VPS37C	0.00151539			0	ENSG00000167987	VPS37C	0.10544			0	ENSG00000167987	VPS37C	0.52998
0	ENSG00000168070	MAJIN	0.910307			0	ENSG00000168070	MAJIN	0.313917				0	ENSG00000168070	MAJIN	0.949144				0	ENSG00000168070	MAJIN	0.617163				0	ENSG00000168070	MAJIN	0.233039			0	ENSG00000168070	MAJIN	0.761342			0	ENSG00000168070	MAJIN	0.188573			0	ENSG00000168070	MAJIN	0.278495
0	ENSG00000168135	KCNJ4	0.000240739			0	ENSG00000168135	KCNJ4	4.03606e-06				0	ENSG00000168135	KCNJ4	4.62777e-05				0	ENSG00000168135	KCNJ4	0.000247945				0	ENSG00000168135	KCNJ4	7.93642e-06			0	ENSG00000168135	KCNJ4	1.71501e-05			0	ENSG00000168135	KCNJ4	0.00138896			0	ENSG00000168135	KCNJ4	0.00113514
0	ENSG00000168175	MAPK1IP1L	0.0554221			0	ENSG00000168175	MAPK1IP1L	6.06713e-06				0	ENSG00000168175	MAPK1IP1L	0.000239855				0	ENSG00000168175	MAPK1IP1L	0.00034001				0	ENSG00000168175	MAPK1IP1L	0.00656265			0	ENSG00000168175	MAPK1IP1L	0.00181253			0	ENSG00000168175	MAPK1IP1L	0.0699846			0	ENSG00000168175	MAPK1IP1L	4.69882e-09
1	ENSG00000168216	LMBRD1	3.85305e-05			1	ENSG00000168216	LMBRD1	1.35873e-05				1	ENSG00000168216	LMBRD1	4.94018e-05				1	ENSG00000168216	LMBRD1	0.000698176				1	ENSG00000168216	LMBRD1	2.04594e-05			1	ENSG00000168216	LMBRD1	0.000683051			1	ENSG00000168216	LMBRD1	0.000300441			1	ENSG00000168216	LMBRD1	8.5942e-06
0	ENSG00000168263	KCNV2	0.0293611			0	ENSG00000168263	KCNV2	0.995013				0	ENSG00000168263	KCNV2	0.458499				0	ENSG00000168263	KCNV2	0.991235				0	ENSG00000168263	KCNV2	0.0661595			0	ENSG00000168263	KCNV2	0.491873			0	ENSG00000168263	KCNV2	0.728265			0	ENSG00000168263	KCNV2	0.796569
0	ENSG00000168275	COA6	0.00798032			0	ENSG00000168275	COA6	0.0897289				0	ENSG00000168275	COA6	0.0301254				0	ENSG00000168275	COA6	0.0768871				0	ENSG00000168275	COA6	0.0662313			0	ENSG00000168275	COA6	0.121333			0	ENSG00000168275	COA6	0.00191387			0	ENSG00000168275	COA6	0.206528
0	ENSG00000168300	PCMTD1	0.96469			0	ENSG00000168300	PCMTD1	0.202555				0	ENSG00000168300	PCMTD1	0.776406				0	ENSG00000168300	PCMTD1	0.166802				0	ENSG00000168300	PCMTD1	0.0374072			0	ENSG00000168300	PCMTD1	0.0593921			0	ENSG00000168300	PCMTD1	0.214637			0	ENSG00000168300	PCMTD1	0.668189
0	ENSG00000168418	KCNG4	0.00381973			0	ENSG00000168418	KCNG4	0.0028014				0	ENSG00000168418	KCNG4	0.0960452				0	ENSG00000168418	KCNG4	0.0181245				0	ENSG00000168418	KCNG4	0.000739428			0	ENSG00000168418	KCNG4	0.0259824			0	ENSG00000168418	KCNG4	0.0441584			0	ENSG00000168418	KCNG4	0.00462299
0	ENSG00000168454	TXNDC2	0.0527128			0	ENSG00000168454	TXNDC2	0.740367				0	ENSG00000168454	TXNDC2	0.159988				0	ENSG00000168454	TXNDC2	0.0133013				0	ENSG00000168454	TXNDC2	0.0175508			0	ENSG00000168454	TXNDC2	0.109109			0	ENSG00000168454	TXNDC2	0.0252716			0	ENSG00000168454	TXNDC2	0.865997
0	ENSG00000168621	GDNF	0.487479			0	ENSG00000168621	GDNF	0.0322045				0	ENSG00000168621	GDNF	4.75574e-06				0	ENSG00000168621	GDNF	0.0153034				0	ENSG00000168621	GDNF	0.0346289			0	ENSG00000168621	GDNF	9.91684e-05			0	ENSG00000168621	GDNF	0.392906			0	ENSG00000168621	GDNF	0.0470391
0	ENSG00000168734	PKIG	0.000180974			0	ENSG00000168734	PKIG	0.000228245				0	ENSG00000168734	PKIG	0.000548568				0	ENSG00000168734	PKIG	0.000185517				0	ENSG00000168734	PKIG	0.000427228			0	ENSG00000168734	PKIG	5.78624e-05			0	ENSG00000168734	PKIG	1.34585e-05			0	ENSG00000168734	PKIG	0.00110222
1	ENSG00000168758	SEMA4C	1.11674e-06			1	ENSG00000168758	SEMA4C	8.11921e-08				1	ENSG00000168758	SEMA4C	2.1932e-12				1	ENSG00000168758	SEMA4C	7.84864e-09				1	ENSG00000168758	SEMA4C	6.14534e-08			1	ENSG00000168758	SEMA4C	4.72594e-06			1	ENSG00000168758	SEMA4C	1.00196e-11			1	ENSG00000168758	SEMA4C	1.39498e-08
0	ENSG00000168875	SOX14	0.582776			0	ENSG00000168875	SOX14	0.793779				0	ENSG00000168875	SOX14	0.214744				0	ENSG00000168875	SOX14	0.240899				0	ENSG00000168875	SOX14	0.26263			0	ENSG00000168875	SOX14	0.2778			0	ENSG00000168875	SOX14	#DIV/0!			0	ENSG00000168875	SOX14	0.450413
0	ENSG00000168916	ZNF608	6.88683e-07			0	ENSG00000168916	ZNF608	1.24606e-13				0	ENSG00000168916	ZNF608	6.09438e-09				0	ENSG00000168916	ZNF608	1.58354e-06				0	ENSG00000168916	ZNF608	5.84243e-07			0	ENSG00000168916	ZNF608	7.87363e-06			0	ENSG00000168916	ZNF608	1.16975e-07			0	ENSG00000168916	ZNF608	7.8665e-10
0	ENSG00000168952	STXBP6	2.78327e-07			0	ENSG00000168952	STXBP6	9.46629e-07				0	ENSG00000168952	STXBP6	6.71608e-07				0	ENSG00000168952	STXBP6	2.58013e-06				0	ENSG00000168952	STXBP6	4.39957e-07			0	ENSG00000168952	STXBP6	0.00027145			0	ENSG00000168952	STXBP6	3.22591e-05			0	ENSG00000168952	STXBP6	0.00243245
1	ENSG00000168959	GRM5	0.0520945			1	ENSG00000168959	GRM5	0.401528				1	ENSG00000168959	GRM5	0.0728505				1	ENSG00000168959	GRM5	0.248425				1	ENSG00000168959	GRM5	0.0940308			1	ENSG00000168959	GRM5	0.0947356			1	ENSG00000168959	GRM5	0.00108512			1	ENSG00000168959	GRM5	0.340006
1	ENSG00000168993	CPLX1	6.66721e-05			1	ENSG00000168993	CPLX1	6.45278e-05				1	ENSG00000168993	CPLX1	6.0388e-07				1	ENSG00000168993	CPLX1	3.26476e-07				1	ENSG00000168993	CPLX1	4.0937e-10			1	ENSG00000168993	CPLX1	6.56576e-08			1	ENSG00000168993	CPLX1	8.8987e-08			1	ENSG00000168993	CPLX1	3.91846e-06
0	ENSG00000169071	ROR2	0.719714			0	ENSG00000169071	ROR2	0.129566				0	ENSG00000169071	ROR2	0.149227				0	ENSG00000169071	ROR2	0.0559394				0	ENSG00000169071	ROR2	0.230928			0	ENSG00000169071	ROR2	0.138801			0	ENSG00000169071	ROR2	0.416998			0	ENSG00000169071	ROR2	0.0648752
0	ENSG00000169194	IL13	0.0208613			0	ENSG00000169194	IL13	0.0729635				0	ENSG00000169194	IL13	0.0151729				0	ENSG00000169194	IL13	0.0871638				0	ENSG00000169194	IL13	0.0138895			0	ENSG00000169194	IL13	0.186738			0	ENSG00000169194	IL13	0.109425			0	ENSG00000169194	IL13	0.596872
1	ENSG00000169306	IL1RAPL1	0.00480049			1	ENSG00000169306	IL1RAPL1	0.0376698				1	ENSG00000169306	IL1RAPL1	0.00366021				1	ENSG00000169306	IL1RAPL1	0.0834365				1	ENSG00000169306	IL1RAPL1	0.0101439			1	ENSG00000169306	IL1RAPL1	0.00454911			1	ENSG00000169306	IL1RAPL1	0.00407853			1	ENSG00000169306	IL1RAPL1	0.0135266
0	ENSG00000169385	RNASE2	0.505533			0	ENSG00000169385	RNASE2	0.871637				0	ENSG00000169385	RNASE2	0.933027				0	ENSG00000169385	RNASE2	0.886877				0	ENSG00000169385	RNASE2	0.953492			0	ENSG00000169385	RNASE2	0.484347			0	ENSG00000169385	RNASE2	0.234649			0	ENSG00000169385	RNASE2	0.731337
0	ENSG00000169403	PTAFR	0.831505			0	ENSG00000169403	PTAFR	0.977273				0	ENSG00000169403	PTAFR	0.357397				0	ENSG00000169403	PTAFR	0.291936				0	ENSG00000169403	PTAFR	0.294198			0	ENSG00000169403	PTAFR	0.303377			0	ENSG00000169403	PTAFR	0.350844			0	ENSG00000169403	PTAFR	0.072838
0	ENSG00000169495	HTRA4	0.899821			0	ENSG00000169495	HTRA4	0.300019				0	ENSG00000169495	HTRA4	0.254417				0	ENSG00000169495	HTRA4	0.627794				0	ENSG00000169495	HTRA4	0.990906			0	ENSG00000169495	HTRA4	0.939686			0	ENSG00000169495	HTRA4	0.101465			0	ENSG00000169495	HTRA4	0.158326
1	ENSG00000169507	SLC38A11	0.000214338			1	ENSG00000169507	SLC38A11	0.000296869				1	ENSG00000169507	SLC38A11	0.000224289				1	ENSG00000169507	SLC38A11	0.000917443				1	ENSG00000169507	SLC38A11	0.00475358			1	ENSG00000169507	SLC38A11	0.00128372			1	ENSG00000169507	SLC38A11	0.0015968			1	ENSG00000169507	SLC38A11	4.08555e-05
0	ENSG00000169575	VPREB1	0.37306			0	ENSG00000169575	VPREB1	0.0475801				0	ENSG00000169575	VPREB1	0.214744				0	ENSG00000169575	VPREB1	0.293638				0	ENSG00000169575	VPREB1	0.338608			0	ENSG00000169575	VPREB1	0.2778			0	ENSG00000169575	VPREB1	0.439874			0	ENSG00000169575	VPREB1	0.394849
0	ENSG00000169676	DRD5	0.000426535			0	ENSG00000169676	DRD5	6.85151e-06				0	ENSG00000169676	DRD5	0.000179207				0	ENSG00000169676	DRD5	5.54432e-05				0	ENSG00000169676	DRD5	1.95856e-06			0	ENSG00000169676	DRD5	4.99409e-06			0	ENSG00000169676	DRD5	0.000667626			0	ENSG00000169676	DRD5	0.00604508
0	ENSG00000169718	DUS1L	0.0055598			0	ENSG00000169718	DUS1L	0.00273481				0	ENSG00000169718	DUS1L	0.239943				0	ENSG00000169718	DUS1L	0.349616				0	ENSG00000169718	DUS1L	0.0159855			0	ENSG00000169718	DUS1L	0.002765			0	ENSG00000169718	DUS1L	0.0335306			0	ENSG00000169718	DUS1L	0.0170498
1	ENSG00000169760	NLGN1	0.00118864			1	ENSG00000169760	NLGN1	0.251913				1	ENSG00000169760	NLGN1	0.00161175				1	ENSG00000169760	NLGN1	0.000237523				1	ENSG00000169760	NLGN1	0.00114687			1	ENSG00000169760	NLGN1	0.0004185			1	ENSG00000169760	NLGN1	0.0018652			1	ENSG00000169760	NLGN1	0.00161402
0	ENSG00000169840	GSX1	0.853131			0	ENSG00000169840	GSX1	0.622159				0	ENSG00000169840	GSX1	0.566518				0	ENSG00000169840	GSX1	0.883047				0	ENSG00000169840	GSX1	0.463826			0	ENSG00000169840	GSX1	0.233723			0	ENSG00000169840	GSX1	0.5503			0	ENSG00000169840	GSX1	0.135377
1	ENSG00000169953	HSFY2	#DIV/0!			1	ENSG00000169953	HSFY2	0.399234				1	ENSG00000169953	HSFY2	0.432994				1	ENSG00000169953	HSFY2	#DIV/0!				1	ENSG00000169953	HSFY2	#DIV/0!			1	ENSG00000169953	HSFY2	#DIV/0!			1	ENSG00000169953	HSFY2	0.597436			1	ENSG00000169953	HSFY2	#DIV/0!
0	ENSG00000170011	MYRIP	0.000376669			0	ENSG00000170011	MYRIP	8.07429e-09				0	ENSG00000170011	MYRIP	2.38184e-06				0	ENSG00000170011	MYRIP	3.77312e-07				0	ENSG00000170011	MYRIP	3.34599e-06			0	ENSG00000170011	MYRIP	2.13257e-06			0	ENSG00000170011	MYRIP	1.67582e-05			0	ENSG00000170011	MYRIP	6.48801e-06
1	ENSG00000170091	NSG2	6.17109e-08			1	ENSG00000170091	NSG2	2.70723e-05				1	ENSG00000170091	NSG2	3.15483e-11				1	ENSG00000170091	NSG2	8.20801e-05				1	ENSG00000170091	NSG2	1.19773e-06			1	ENSG00000170091	NSG2	4.67359e-07			1	ENSG00000170091	NSG2	1.28896e-11			1	ENSG00000170091	NSG2	0.000430584
0	ENSG00000170175	CHRNB1	0.0326738			0	ENSG00000170175	CHRNB1	0.468631				0	ENSG00000170175	CHRNB1	0.13419				0	ENSG00000170175	CHRNB1	0.229515				0	ENSG00000170175	CHRNB1	0.0543677			0	ENSG00000170175	CHRNB1	0.265049			0	ENSG00000170175	CHRNB1	0.926013			0	ENSG00000170175	CHRNB1	0.836045
0	ENSG00000170265	ZNF282	4.76669e-10			0	ENSG00000170265	ZNF282	4.03149e-12				0	ENSG00000170265	ZNF282	1.61859e-18				0	ENSG00000170265	ZNF282	2.43504e-11				0	ENSG00000170265	ZNF282	1.73575e-10			0	ENSG00000170265	ZNF282	3.94532e-09			0	ENSG00000170265	ZNF282	5.21534e-17			0	ENSG00000170265	ZNF282	1.02228e-13
0	ENSG00000170291	ELP5	0.0909177			0	ENSG00000170291	ELP5	0.00163001				0	ENSG00000170291	ELP5	0.296235				0	ENSG00000170291	ELP5	0.0703756				0	ENSG00000170291	ELP5	0.727168			0	ENSG00000170291	ELP5	0.10394			0	ENSG00000170291	ELP5	0.545375			0	ENSG00000170291	ELP5	0.027427
0	ENSG00000170367	CST5	0.0926316			0	ENSG00000170367	CST5	0.481151				0	ENSG00000170367	CST5	0.432994				0	ENSG00000170367	CST5	0.218813				0	ENSG00000170367	CST5	0.810646			0	ENSG00000170367	CST5	0.313803			0	ENSG00000170367	CST5	0.0775371			0	ENSG00000170367	CST5	0.0880495
0	ENSG00000170370	EMX2	0.244836			0	ENSG00000170370	EMX2	0.839118				0	ENSG00000170370	EMX2	0.502776				0	ENSG00000170370	EMX2	0.366525				0	ENSG00000170370	EMX2	0.59394			0	ENSG00000170370	EMX2	0.669416			0	ENSG00000170370	EMX2	0.0919059			0	ENSG00000170370	EMX2	0.00124274
0	ENSG00000170417	TMEM182	0.0907528			0	ENSG00000170417	TMEM182	0.788457				0	ENSG00000170417	TMEM182	0.17598				0	ENSG00000170417	TMEM182	0.13638				0	ENSG00000170417	TMEM182	0.926519			0	ENSG00000170417	TMEM182	0.0598599			0	ENSG00000170417	TMEM182	0.315345			0	ENSG00000170417	TMEM182	0.38407
0	ENSG00000170522	ELOVL6	0.000264403			0	ENSG00000170522	ELOVL6	1.19464e-06				0	ENSG00000170522	ELOVL6	4.07397e-05				0	ENSG00000170522	ELOVL6	1.42235e-06				0	ENSG00000170522	ELOVL6	4.1214e-05			0	ENSG00000170522	ELOVL6	4.39914e-06			0	ENSG00000170522	ELOVL6	0.000120786			0	ENSG00000170522	ELOVL6	1.72527e-06
0	ENSG00000170577	SIX2	0.245035			0	ENSG00000170577	SIX2	0.483313				0	ENSG00000170577	SIX2	0.0539823				0	ENSG00000170577	SIX2	0.275478				0	ENSG00000170577	SIX2	0.105834			0	ENSG00000170577	SIX2	0.261064			0	ENSG00000170577	SIX2	0.161374			0	ENSG00000170577	SIX2	0.325103
1	ENSG00000170579	DLGAP1	0.00846163			1	ENSG00000170579	DLGAP1	0.0359686				1	ENSG00000170579	DLGAP1	0.00215618				1	ENSG00000170579	DLGAP1	0.000450715				1	ENSG00000170579	DLGAP1	8.95203e-05			1	ENSG00000170579	DLGAP1	0.000731075			1	ENSG00000170579	DLGAP1	0.00355043			1	ENSG00000170579	DLGAP1	0.0395407
0	ENSG00000170615	SLC26A5	0.882529			0	ENSG00000170615	SLC26A5	0.144728				0	ENSG00000170615	SLC26A5	0.562267				0	ENSG00000170615	SLC26A5	0.276537				0	ENSG00000170615	SLC26A5	0.178323			0	ENSG00000170615	SLC26A5	0.484084			0	ENSG00000170615	SLC26A5	0.446413			0	ENSG00000170615	SLC26A5	0.351123
0	ENSG00000170703	TTLL6	0.033586			0	ENSG00000170703	TTLL6	2.51138e-05				0	ENSG00000170703	TTLL6	0.00342318				0	ENSG00000170703	TTLL6	0.00554459				0	ENSG00000170703	TTLL6	0.00264264			0	ENSG00000170703	TTLL6	0.00832859			0	ENSG00000170703	TTLL6	0.00712194			0	ENSG00000170703	TTLL6	0.417827
0	ENSG00000170743	SYT9	2.88718e-05			0	ENSG00000170743	SYT9	3.99638e-06				0	ENSG00000170743	SYT9	3.2907e-06				0	ENSG00000170743	SYT9	0.142609				0	ENSG00000170743	SYT9	0.0042662			0	ENSG00000170743	SYT9	0.000141777			0	ENSG00000170743	SYT9	5.96753e-05			0	ENSG00000170743	SYT9	0.00892921
1	ENSG00000170745	KCNS3	5.77434e-09			1	ENSG00000170745	KCNS3	1.65091e-05				1	ENSG00000170745	KCNS3	4.67662e-10				1	ENSG00000170745	KCNS3	3.24683e-12				1	ENSG00000170745	KCNS3	3.28025e-10			1	ENSG00000170745	KCNS3	1.97324e-08			1	ENSG00000170745	KCNS3	2.10856e-06			1	ENSG00000170745	KCNS3	1.04628e-07
0	ENSG00000170791	CHCHD7	0.00474366			0	ENSG00000170791	CHCHD7	0.848696				0	ENSG00000170791	CHCHD7	0.222242				0	ENSG00000170791	CHCHD7	0.444871				0	ENSG00000170791	CHCHD7	0.236521			0	ENSG00000170791	CHCHD7	0.963234			0	ENSG00000170791	CHCHD7	0.294266			0	ENSG00000170791	CHCHD7	0.734618
0	ENSG00000170854	RIOX2	3.84393e-07			0	ENSG00000170854	RIOX2	4.05464e-05				0	ENSG00000170854	RIOX2	5.31046e-09				0	ENSG00000170854	RIOX2	0.00746298				0	ENSG00000170854	RIOX2	2.95605e-06			0	ENSG00000170854	RIOX2	5.66198e-06			0	ENSG00000170854	RIOX2	8.37423e-08			0	ENSG00000170854	RIOX2	0.0184705
0	ENSG00000170893	TRH	0.000361241			0	ENSG00000170893	TRH	0.0433789				0	ENSG00000170893	TRH	0.000412365				0	ENSG00000170893	TRH	0.000109155				0	ENSG00000170893	TRH	6.5972e-05			0	ENSG00000170893	TRH	8.43366e-07			0	ENSG00000170893	TRH	2.68539e-07			0	ENSG00000170893	TRH	0.00165351
0	ENSG00000170925	TEX13B	0.2086			0	ENSG00000170925	TEX13B	0.927885				0	ENSG00000170925	TEX13B	0.241333				0	ENSG00000170925	TEX13B	0.117948				0	ENSG00000170925	TEX13B	0.25078			0	ENSG00000170925	TEX13B	0.97449			0	ENSG00000170925	TEX13B	0.755082			0	ENSG00000170925	TEX13B	0.115463
0	ENSG00000170961	HAS2	0.00780791			0	ENSG00000170961	HAS2	0.00254637				0	ENSG00000170961	HAS2	0.0057618				0	ENSG00000170961	HAS2	0.379371				0	ENSG00000170961	HAS2	0.823735			0	ENSG00000170961	HAS2	0.316439			0	ENSG00000170961	HAS2	0.0974473			0	ENSG00000170961	HAS2	3.42287e-07
1	ENSG00000171094	ALK	0.000859089			1	ENSG00000171094	ALK	0.76411				1	ENSG00000171094	ALK	0.00179709				1	ENSG00000171094	ALK	4.49135e-05				1	ENSG00000171094	ALK	1.19817e-06			1	ENSG00000171094	ALK	1.28993e-05			1	ENSG00000171094	ALK	0.152625			1	ENSG00000171094	ALK	0.0613177
0	ENSG00000171097	KYAT1	0.103974			0	ENSG00000171097	KYAT1	0.840297				0	ENSG00000171097	KYAT1	0.612067				0	ENSG00000171097	KYAT1	0.100034				0	ENSG00000171097	KYAT1	0.92617			0	ENSG00000171097	KYAT1	0.25796			0	ENSG00000171097	KYAT1	0.529794			0	ENSG00000171097	KYAT1	0.629143
0	ENSG00000171124	FUT3	0.0849781			0	ENSG00000171124	FUT3	0.427842				0	ENSG00000171124	FUT3	0.0448263				0	ENSG00000171124	FUT3	0.357881				0	ENSG00000171124	FUT3	0.346447			0	ENSG00000171124	FUT3	0.18429			0	ENSG00000171124	FUT3	0.0591296			0	ENSG00000171124	FUT3	0.283427
0	ENSG00000171126	KCNG3	7.51994e-05			0	ENSG00000171126	KCNG3	5.44263e-05				0	ENSG00000171126	KCNG3	2.29129e-06				0	ENSG00000171126	KCNG3	1.02445e-05				0	ENSG00000171126	KCNG3	3.27614e-07			0	ENSG00000171126	KCNG3	1.96982e-05			0	ENSG00000171126	KCNG3	3.34268e-05			0	ENSG00000171126	KCNG3	4.78386e-05
0	ENSG00000171130	ATP6V0E2	0.00215643			0	ENSG00000171130	ATP6V0E2	3.33284e-07				0	ENSG00000171130	ATP6V0E2	7.98453e-05				0	ENSG00000171130	ATP6V0E2	9.34681e-05				0	ENSG00000171130	ATP6V0E2	4.42361e-06			0	ENSG00000171130	ATP6V0E2	3.44541e-05			0	ENSG00000171130	ATP6V0E2	0.000275003			0	ENSG00000171130	ATP6V0E2	6.44435e-05
1	ENSG00000171132	PRKCE	0.703254			1	ENSG00000171132	PRKCE	0.0353127				1	ENSG00000171132	PRKCE	0.108156				1	ENSG00000171132	PRKCE	0.00648728				1	ENSG00000171132	PRKCE	0.0175505			1	ENSG00000171132	PRKCE	0.0177086			1	ENSG00000171132	PRKCE	0.557894			1	ENSG00000171132	PRKCE	0.0277056
0	ENSG00000171136	RLN3	0.37306			0	ENSG00000171136	RLN3	0.399234				0	ENSG00000171136	RLN3	#DIV/0!				0	ENSG00000171136	RLN3	0.133876				0	ENSG00000171136	RLN3	0.338608			0	ENSG00000171136	RLN3	0.308454			0	ENSG00000171136	RLN3	#DIV/0!			0	ENSG00000171136	RLN3	0.662373
0	ENSG00000171189	GRIK1	0.0433906			0	ENSG00000171189	GRIK1	0.0219433				0	ENSG00000171189	GRIK1	0.00576274				0	ENSG00000171189	GRIK1	0.000469009				0	ENSG00000171189	GRIK1	7.43686e-06			0	ENSG00000171189	GRIK1	0.000179178			0	ENSG00000171189	GRIK1	0.00507676			0	ENSG00000171189	GRIK1	0.276026
0	ENSG00000171368	TPPP	1.11891e-05			0	ENSG00000171368	TPPP	5.46099e-07				0	ENSG00000171368	TPPP	8.93352e-05				0	ENSG00000171368	TPPP	1.87397e-05				0	ENSG00000171368	TPPP	4.40371e-06			0	ENSG00000171368	TPPP	6.46092e-06			0	ENSG00000171368	TPPP	0.00026431			0	ENSG00000171368	TPPP	2.6037e-06
0	ENSG00000171488	LRRC8C	0.000113087			0	ENSG00000171488	LRRC8C	0.000588509				0	ENSG00000171488	LRRC8C	4.19527e-06				0	ENSG00000171488	LRRC8C	0.000260908				0	ENSG00000171488	LRRC8C	3.75099e-05			0	ENSG00000171488	LRRC8C	6.18294e-05			0	ENSG00000171488	LRRC8C	0.0014176			0	ENSG00000171488	LRRC8C	3.39613e-05
1	ENSG00000171492	LRRC8D	0.234504			1	ENSG00000171492	LRRC8D	0.00581404				1	ENSG00000171492	LRRC8D	0.672364				1	ENSG00000171492	LRRC8D	0.880312				1	ENSG00000171492	LRRC8D	0.664735			1	ENSG00000171492	LRRC8D	0.667715			1	ENSG00000171492	LRRC8D	0.868906			1	ENSG00000171492	LRRC8D	0.000320894
0	ENSG00000171509	RXFP1	1.43484e-05			0	ENSG00000171509	RXFP1	0.00125003				0	ENSG00000171509	RXFP1	2.44466e-07				0	ENSG00000171509	RXFP1	2.92788e-05				0	ENSG00000171509	RXFP1	7.63993e-08			0	ENSG00000171509	RXFP1	7.73301e-05			0	ENSG00000171509	RXFP1	1.27836e-05			0	ENSG00000171509	RXFP1	0.0286676
0	ENSG00000171532	NEUROD2	3.95137e-08			0	ENSG00000171532	NEUROD2	0.000514132				0	ENSG00000171532	NEUROD2	1.67509e-11				0	ENSG00000171532	NEUROD2	2.70821e-07				0	ENSG00000171532	NEUROD2	7.09085e-09			0	ENSG00000171532	NEUROD2	1.3118e-07			0	ENSG00000171532	NEUROD2	4.1977e-09			0	ENSG00000171532	NEUROD2	3.13465e-05
0	ENSG00000171540	OTP	0.0419517			0	ENSG00000171540	OTP	0.0530814				0	ENSG00000171540	OTP	0.122904				0	ENSG00000171540	OTP	0.799702				0	ENSG00000171540	OTP	0.22313			0	ENSG00000171540	OTP	0.550145			0	ENSG00000171540	OTP	0.209389			0	ENSG00000171540	OTP	0.157509
0	ENSG00000171724	VAT1L	0.15033			0	ENSG00000171724	VAT1L	0.608307				0	ENSG00000171724	VAT1L	0.0788194				0	ENSG00000171724	VAT1L	0.0757798				0	ENSG00000171724	VAT1L	0.0380437			0	ENSG00000171724	VAT1L	0.918834			0	ENSG00000171724	VAT1L	0.516426			0	ENSG00000171724	VAT1L	0.0710054
0	ENSG00000171819	ANGPTL7	0.00122196			0	ENSG00000171819	ANGPTL7	0.000221663				0	ENSG00000171819	ANGPTL7	0.107981				0	ENSG00000171819	ANGPTL7	0.365737				0	ENSG00000171819	ANGPTL7	0.284269			0	ENSG00000171819	ANGPTL7	0.237097			0	ENSG00000171819	ANGPTL7	0.178945			0	ENSG00000171819	ANGPTL7	0.126268
0	ENSG00000171872	KLF17	0.840513			0	ENSG00000171872	KLF17	0.0607167				0	ENSG00000171872	KLF17	0.0115467				0	ENSG00000171872	KLF17	0.0821236				0	ENSG00000171872	KLF17	0.293239			0	ENSG00000171872	KLF17	0.107087			0	ENSG00000171872	KLF17	0.0102297			0	ENSG00000171872	KLF17	0.220116
0	ENSG00000171916	LGALS9C	0.229371			0	ENSG00000171916	LGALS9C	0.970997				0	ENSG00000171916	LGALS9C	0.735967				0	ENSG00000171916	LGALS9C	0.188296				0	ENSG00000171916	LGALS9C	0.0413643			0	ENSG00000171916	LGALS9C	0.37306			0	ENSG00000171916	LGALS9C	0.828749			0	ENSG00000171916	LGALS9C	0.930251
0	ENSG00000172000	ZNF556	0.131989			0	ENSG00000172000	ZNF556	0.0387302				0	ENSG00000172000	ZNF556	0.377487				0	ENSG00000172000	ZNF556	0.689758				0	ENSG00000172000	ZNF556	0.85057			0	ENSG00000172000	ZNF556	0.112697			0	ENSG00000172000	ZNF556	0.0309352			0	ENSG00000172000	ZNF556	0.425643
1	ENSG00000172020	GAP43	0.051512			1	ENSG00000172020	GAP43	0.404472				1	ENSG00000172020	GAP43	0.0355945				1	ENSG00000172020	GAP43	0.0436629				1	ENSG00000172020	GAP43	0.551227			1	ENSG00000172020	GAP43	0.027575			1	ENSG00000172020	GAP43	0.0763089			1	ENSG00000172020	GAP43	0.000233102
0	ENSG00000172073	TEX37	0.04271			0	ENSG00000172073	TEX37	0.578474				0	ENSG00000172073	TEX37	0.27917				0	ENSG00000172073	TEX37	0.946341				0	ENSG00000172073	TEX37	0.564804			0	ENSG00000172073	TEX37	0.908241			0	ENSG00000172073	TEX37	0.509021			0	ENSG00000172073	TEX37	0.534156
0	ENSG00000172159	FRMD3	3.08736e-09			0	ENSG00000172159	FRMD3	1.6839e-07				0	ENSG00000172159	FRMD3	2.52563e-11				0	ENSG00000172159	FRMD3	4.2612e-06				0	ENSG00000172159	FRMD3	4.85515e-07			0	ENSG00000172159	FRMD3	5.18497e-08			0	ENSG00000172159	FRMD3	3.04681e-10			0	ENSG00000172159	FRMD3	8.93298e-07
0	ENSG00000172215	CXCR6	0.0377242			0	ENSG00000172215	CXCR6	0.000144664				0	ENSG00000172215	CXCR6	0.0366906				0	ENSG00000172215	CXCR6	0.0565276				0	ENSG00000172215	CXCR6	0.369373			0	ENSG00000172215	CXCR6	0.0521025			0	ENSG00000172215	CXCR6	0.034336			0	ENSG00000172215	CXCR6	0.0198452
0	ENSG00000172292	CERS6	0.000190568			0	ENSG00000172292	CERS6	4.11886e-08				0	ENSG00000172292	CERS6	0.000325095				0	ENSG00000172292	CERS6	0.000290796				0	ENSG00000172292	CERS6	0.000684299			0	ENSG00000172292	CERS6	9.53439e-05			0	ENSG00000172292	CERS6	6.07978e-05			0	ENSG00000172292	CERS6	2.5548e-05
0	ENSG00000172301	COPRS	3.51822e-05			0	ENSG00000172301	COPRS	7.44357e-06				0	ENSG00000172301	COPRS	2.76507e-05				0	ENSG00000172301	COPRS	4.20125e-06				0	ENSG00000172301	COPRS	8.3821e-06			0	ENSG00000172301	COPRS	4.0143e-07			0	ENSG00000172301	COPRS	4.36244e-06			0	ENSG00000172301	COPRS	0.00248189
0	ENSG00000172322	CLEC12A	0.133861			0	ENSG00000172322	CLEC12A	0.288008				0	ENSG00000172322	CLEC12A	0.445038				0	ENSG00000172322	CLEC12A	0.214797				0	ENSG00000172322	CLEC12A	0.268068			0	ENSG00000172322	CLEC12A	0.237055			0	ENSG00000172322	CLEC12A	0.195269			0	ENSG00000172322	CLEC12A	0.783179
1	ENSG00000172350	ABCG4	0.000164872			1	ENSG00000172350	ABCG4	3.3843e-05				1	ENSG00000172350	ABCG4	0.000490739				1	ENSG00000172350	ABCG4	0.00670348				1	ENSG00000172350	ABCG4	9.87032e-06			1	ENSG00000172350	ABCG4	0.000202371			1	ENSG00000172350	ABCG4	0.00454422			1	ENSG00000172350	ABCG4	0.00143946
1	ENSG00000172379	ARNT2	4.16065e-05			1	ENSG00000172379	ARNT2	0.154389				1	ENSG00000172379	ARNT2	1.39179e-05				1	ENSG00000172379	ARNT2	7.87858e-06				1	ENSG00000172379	ARNT2	7.74218e-06			1	ENSG00000172379	ARNT2	4.53737e-06			1	ENSG00000172379	ARNT2	0.000999192			1	ENSG00000172379	ARNT2	0.0178707
1	ENSG00000172468	HSFY1	#DIV/0!			1	ENSG00000172468	HSFY1	#DIV/0!				1	ENSG00000172468	HSFY1	#DIV/0!				1	ENSG00000172468	HSFY1	#DIV/0!				1	ENSG00000172468	HSFY1	#DIV/0!			1	ENSG00000172468	HSFY1	#DIV/0!			1	ENSG00000172468	HSFY1	#DIV/0!			1	ENSG00000172468	HSFY1	#DIV/0!
0	ENSG00000172663	TMEM134	0.0173541			0	ENSG00000172663	TMEM134	0.0346997				0	ENSG00000172663	TMEM134	0.144593				0	ENSG00000172663	TMEM134	0.534666				0	ENSG00000172663	TMEM134	0.121397			0	ENSG00000172663	TMEM134	0.0182798			0	ENSG00000172663	TMEM134	0.0487295			0	ENSG00000172663	TMEM134	0.396414
0	ENSG00000172869	DMXL1	0.200523			0	ENSG00000172869	DMXL1	0.450952				0	ENSG00000172869	DMXL1	0.0734657				0	ENSG00000172869	DMXL1	0.255116				0	ENSG00000172869	DMXL1	0.224268			0	ENSG00000172869	DMXL1	0.248318			0	ENSG00000172869	DMXL1	0.308266			0	ENSG00000172869	DMXL1	0.125081
0	ENSG00000173065	FAM222B	4.18021e-05			0	ENSG00000173065	FAM222B	1.7062e-06				0	ENSG00000173065	FAM222B	1.10092e-07				0	ENSG00000173065	FAM222B	0.000417965				0	ENSG00000173065	FAM222B	0.000245776			0	ENSG00000173065	FAM222B	0.00079512			0	ENSG00000173065	FAM222B	5.70859e-07			0	ENSG00000173065	FAM222B	0.00455458
0	ENSG00000173145	NOC3L	0.1329			0	ENSG00000173145	NOC3L	4.0425e-06				0	ENSG00000173145	NOC3L	0.016987				0	ENSG00000173145	NOC3L	0.0032813				0	ENSG00000173145	NOC3L	0.00570901			0	ENSG00000173145	NOC3L	0.0057114			0	ENSG00000173145	NOC3L	0.02439			0	ENSG00000173145	NOC3L	0.000566856
0	ENSG00000173200	PARP15	0.371981			0	ENSG00000173200	PARP15	0.330002				0	ENSG00000173200	PARP15	0.037157				0	ENSG00000173200	PARP15	0.0322355				0	ENSG00000173200	PARP15	0.0129434			0	ENSG00000173200	PARP15	0.964354			0	ENSG00000173200	PARP15	0.0381588			0	ENSG00000173200	PARP15	0.105603
0	ENSG00000173369	C1QB	0.327725			0	ENSG00000173369	C1QB	0.769243				0	ENSG00000173369	C1QB	0.345836				0	ENSG00000173369	C1QB	0.331777				0	ENSG00000173369	C1QB	0.161037			0	ENSG00000173369	C1QB	0.235867			0	ENSG00000173369	C1QB	0.138818			0	ENSG00000173369	C1QB	0.776211
0	ENSG00000173638	SLC19A1	0.482412			0	ENSG00000173638	SLC19A1	0.951467				0	ENSG00000173638	SLC19A1	0.155027				0	ENSG00000173638	SLC19A1	0.797654				0	ENSG00000173638	SLC19A1	0.517039			0	ENSG00000173638	SLC19A1	0.683612			0	ENSG00000173638	SLC19A1	0.375685			0	ENSG00000173638	SLC19A1	0.434616
0	ENSG00000173868	PHOSPHO1	0.0324645			0	ENSG00000173868	PHOSPHO1	0.25536				0	ENSG00000173868	PHOSPHO1	0.192857				0	ENSG00000173868	PHOSPHO1	0.359661				0	ENSG00000173868	PHOSPHO1	0.11257			0	ENSG00000173868	PHOSPHO1	0.542909			0	ENSG00000173868	PHOSPHO1	0.85765			0	ENSG00000173868	PHOSPHO1	0.180019
0	ENSG00000173889	PHC3	0.149515			0	ENSG00000173889	PHC3	0.000167782				0	ENSG00000173889	PHC3	0.032984				0	ENSG00000173889	PHC3	0.00695954				0	ENSG00000173889	PHC3	0.0392302			0	ENSG00000173889	PHC3	0.0188415			0	ENSG00000173889	PHC3	0.000319543			0	ENSG00000173889	PHC3	0.00919624
0	ENSG00000174279	EVX2	0.197533			0	ENSG00000174279	EVX2	0.0128685				0	ENSG00000174279	EVX2	0.579281				0	ENSG00000174279	EVX2	0.574292				0	ENSG00000174279	EVX2	0.379852			0	ENSG00000174279	EVX2	0.33809			0	ENSG00000174279	EVX2	0.557853			0	ENSG00000174279	EVX2	0.294504
0	ENSG00000174292	TNK1	0.868695			0	ENSG00000174292	TNK1	0.634345				0	ENSG00000174292	TNK1	0.00457688				0	ENSG00000174292	TNK1	0.297465				0	ENSG00000174292	TNK1	0.87706			0	ENSG00000174292	TNK1	0.60134			0	ENSG00000174292	TNK1	0.00312181			0	ENSG00000174292	TNK1	0.100287
1	ENSG00000174469	CNTNAP2	0.0151798			1	ENSG00000174469	CNTNAP2	0.0186892				1	ENSG00000174469	CNTNAP2	0.721016				1	ENSG00000174469	CNTNAP2	0.105318				1	ENSG00000174469	CNTNAP2	0.0866708			1	ENSG00000174469	CNTNAP2	0.0199045			1	ENSG00000174469	CNTNAP2	0.805977			1	ENSG00000174469	CNTNAP2	0.156302
0	ENSG00000174500	GCSAM	0.0136021			0	ENSG00000174500	GCSAM	0.0170586				0	ENSG00000174500	GCSAM	6.59217e-05				0	ENSG00000174500	GCSAM	0.00275491				0	ENSG00000174500	GCSAM	0.0440304			0	ENSG00000174500	GCSAM	0.0357853			0	ENSG00000174500	GCSAM	0.0389851			0	ENSG00000174500	GCSAM	0.0320648
0	ENSG00000174564	IL20RB	0.00310313			0	ENSG00000174564	IL20RB	3.31018e-05				0	ENSG00000174564	IL20RB	0.0270134				0	ENSG00000174564	IL20RB	0.00642287				0	ENSG00000174564	IL20RB	0.00278152			0	ENSG00000174564	IL20RB	0.000438144			0	ENSG00000174564	IL20RB	0.0402684			0	ENSG00000174564	IL20RB	0.000608731
0	ENSG00000174740	PABPC5	0.000195101			0	ENSG00000174740	PABPC5	4.1153e-06				0	ENSG00000174740	PABPC5	0.0234916				0	ENSG00000174740	PABPC5	0.0241126				0	ENSG00000174740	PABPC5	0.0155444			0	ENSG00000174740	PABPC5	0.000575593			0	ENSG00000174740	PABPC5	0.00255992			0	ENSG00000174740	PABPC5	0.000676556
0	ENSG00000174804	FZD4	0.876006			0	ENSG00000174804	FZD4	0.346063				0	ENSG00000174804	FZD4	0.336825				0	ENSG00000174804	FZD4	0.075272				0	ENSG00000174804	FZD4	0.332323			0	ENSG00000174804	FZD4	0.197044			0	ENSG00000174804	FZD4	0.451131			0	ENSG00000174804	FZD4	0.85502
0	ENSG00000174851	YIF1A	0.768554			0	ENSG00000174851	YIF1A	0.24337				0	ENSG00000174851	YIF1A	0.250807				0	ENSG00000174851	YIF1A	0.00548766				0	ENSG00000174851	YIF1A	0.456389			0	ENSG00000174851	YIF1A	0.454301			0	ENSG00000174851	YIF1A	0.250978			0	ENSG00000174851	YIF1A	0.00132876
0	ENSG00000174885	NLRP6	0.0863284			0	ENSG00000174885	NLRP6	0.222169				0	ENSG00000174885	NLRP6	0.615571				0	ENSG00000174885	NLRP6	0.171853				0	ENSG00000174885	NLRP6	0.0714279			0	ENSG00000174885	NLRP6	0.665864			0	ENSG00000174885	NLRP6	0.441386			0	ENSG00000174885	NLRP6	0.595049
1	ENSG00000174938	SEZ6L2	0.0492553			1	ENSG00000174938	SEZ6L2	0.0250848				1	ENSG00000174938	SEZ6L2	0.118166				1	ENSG00000174938	SEZ6L2	0.141295				1	ENSG00000174938	SEZ6L2	0.0261536			1	ENSG00000174938	SEZ6L2	0.0192471			1	ENSG00000174938	SEZ6L2	0.698526			1	ENSG00000174938	SEZ6L2	0.286022
0	ENSG00000174950	CD164L2	0.0524905			0	ENSG00000174950	CD164L2	0.0168976				0	ENSG00000174950	CD164L2	0.202796				0	ENSG00000174950	CD164L2	0.0319873				0	ENSG00000174950	CD164L2	0.00512681			0	ENSG00000174950	CD164L2	0.00136949			0	ENSG00000174950	CD164L2	0.129265			0	ENSG00000174950	CD164L2	0.596948
0	ENSG00000175003	SLC22A1	0.0331503			0	ENSG00000175003	SLC22A1	0.0818408				0	ENSG00000175003	SLC22A1	0.968563				0	ENSG00000175003	SLC22A1	0.0534865				0	ENSG00000175003	SLC22A1	0.00928542			0	ENSG00000175003	SLC22A1	0.157679			0	ENSG00000175003	SLC22A1	0.0860048			0	ENSG00000175003	SLC22A1	0.0201357
1	ENSG00000175274	TP53I11	1.02117e-08			1	ENSG00000175274	TP53I11	0.00861683				1	ENSG00000175274	TP53I11	3.21636e-13				1	ENSG00000175274	TP53I11	5.26236e-07				1	ENSG00000175274	TP53I11	8.05811e-08			1	ENSG00000175274	TP53I11	5.37411e-06			1	ENSG00000175274	TP53I11	3.41195e-07			1	ENSG00000175274	TP53I11	3.87732e-07
0	ENSG00000175699	CCDC197	0.860197			0	ENSG00000175699	CCDC197	#DIV/0!				0	ENSG00000175699	CCDC197	0.258552				0	ENSG00000175699	CCDC197	0.116886				0	ENSG00000175699	CCDC197	0.303628			0	ENSG00000175699	CCDC197	0.272978			0	ENSG00000175699	CCDC197	0.338233			0	ENSG00000175699	CCDC197	0.355988
0	ENSG00000175766	EIF4E1B	0.00018157			0	ENSG00000175766	EIF4E1B	5.61563e-06				0	ENSG00000175766	EIF4E1B	0.001071				0	ENSG00000175766	EIF4E1B	5.03409e-06				0	ENSG00000175766	EIF4E1B	3.80366e-05			0	ENSG00000175766	EIF4E1B	0.000202721			0	ENSG00000175766	EIF4E1B	0.000889176			0	ENSG00000175766	EIF4E1B	9.20573e-05
0	ENSG00000176020	AMIGO3	0.480214			0	ENSG00000176020	AMIGO3	0.681407				0	ENSG00000176020	AMIGO3	0.263851				0	ENSG00000176020	AMIGO3	0.293413				0	ENSG00000176020	AMIGO3	0.848138			0	ENSG00000176020	AMIGO3	0.317353			0	ENSG00000176020	AMIGO3	0.968605			0	ENSG00000176020	AMIGO3	0.173783
0	ENSG00000176029	C11orf16	0.131555			0	ENSG00000176029	C11orf16	0.537288				0	ENSG00000176029	C11orf16	0.367041				0	ENSG00000176029	C11orf16	0.944922				0	ENSG00000176029	C11orf16	0.390192			0	ENSG00000176029	C11orf16	0.968897			0	ENSG00000176029	C11orf16	0.712746			0	ENSG00000176029	C11orf16	0.325261
0	ENSG00000176049	JAKMIP2	9.8144e-05			0	ENSG00000176049	JAKMIP2	1.5785e-07				0	ENSG00000176049	JAKMIP2	2.13141e-06				0	ENSG00000176049	JAKMIP2	3.68494e-05				0	ENSG00000176049	JAKMIP2	1.81608e-06			0	ENSG00000176049	JAKMIP2	1.98277e-06			0	ENSG00000176049	JAKMIP2	8.99112e-08			0	ENSG00000176049	JAKMIP2	1.33766e-06
0	ENSG00000176076	KCNE5	0.930788			0	ENSG00000176076	KCNE5	0.145902				0	ENSG00000176076	KCNE5	0.915452				0	ENSG00000176076	KCNE5	0.63009				0	ENSG00000176076	KCNE5	0.996247			0	ENSG00000176076	KCNE5	0.673235			0	ENSG00000176076	KCNE5	0.39808			0	ENSG00000176076	KCNE5	0.997007
0	ENSG00000176083	ZNF683	0.225351			0	ENSG00000176083	ZNF683	0.0378169				0	ENSG00000176083	ZNF683	0.105587				0	ENSG00000176083	ZNF683	0.100506				0	ENSG00000176083	ZNF683	0.0237428			0	ENSG00000176083	ZNF683	0.0068076			0	ENSG00000176083	ZNF683	0.0194272			0	ENSG00000176083	ZNF683	0.00797623
0	ENSG00000176390	CRLF3	0.0345705			0	ENSG00000176390	CRLF3	6.02135e-07				0	ENSG00000176390	CRLF3	0.00212539				0	ENSG00000176390	CRLF3	0.00351364				0	ENSG00000176390	CRLF3	0.00655112			0	ENSG00000176390	CRLF3	0.00204786			0	ENSG00000176390	CRLF3	0.0533797			0	ENSG00000176390	CRLF3	1.08975e-06
0	ENSG00000176402	GJC3	0.0934186			0	ENSG00000176402	GJC3	0.0156968				0	ENSG00000176402	GJC3	0.966972				0	ENSG00000176402	GJC3	0.725576				0	ENSG00000176402	GJC3	0.123524			0	ENSG00000176402	GJC3	0.81392			0	ENSG00000176402	GJC3	0.433959			0	ENSG00000176402	GJC3	0.608359
0	ENSG00000176678	FOXL1	0.427142			0	ENSG00000176678	FOXL1	0.0163343				0	ENSG00000176678	FOXL1	0.118269				0	ENSG00000176678	FOXL1	0.246303				0	ENSG00000176678	FOXL1	0.069201			0	ENSG00000176678	FOXL1	0.400882			0	ENSG00000176678	FOXL1	0.0753292			0	ENSG00000176678	FOXL1	0.0551727
1	ENSG00000176697	BDNF	7.4714e-06			1	ENSG00000176697	BDNF	8.66345e-07				1	ENSG00000176697	BDNF	3.265e-07				1	ENSG00000176697	BDNF	7.94118e-05				1	ENSG00000176697	BDNF	1.24697e-07			1	ENSG00000176697	BDNF	8.19496e-05			1	ENSG00000176697	BDNF	1.58608e-05			1	ENSG00000176697	BDNF	0.000954279
0	ENSG00000176842	IRX5	0.221754			0	ENSG00000176842	IRX5	0.958935				0	ENSG00000176842	IRX5	0.0105418				0	ENSG00000176842	IRX5	0.156261				0	ENSG00000176842	IRX5	0.600305			0	ENSG00000176842	IRX5	0.152768			0	ENSG00000176842	IRX5	0.0971406			0	ENSG00000176842	IRX5	0.36889
1	ENSG00000176884	GRIN1	0.000434001			1	ENSG00000176884	GRIN1	0.000102666				1	ENSG00000176884	GRIN1	0.000851541				1	ENSG00000176884	GRIN1	0.00018223				1	ENSG00000176884	GRIN1	8.30771e-06			1	ENSG00000176884	GRIN1	1.31971e-05			1	ENSG00000176884	GRIN1	0.00905499			1	ENSG00000176884	GRIN1	0.00128025
0	ENSG00000176909	MAMSTR	0.0335283			0	ENSG00000176909	MAMSTR	0.573618				0	ENSG00000176909	MAMSTR	0.817884				0	ENSG00000176909	MAMSTR	0.843074				0	ENSG00000176909	MAMSTR	0.440591			0	ENSG00000176909	MAMSTR	0.973589			0	ENSG00000176909	MAMSTR	0.158359			0	ENSG00000176909	MAMSTR	0.00362632
0	ENSG00000177103	DSCAML1	0.00604388			0	ENSG00000177103	DSCAML1	0.00022686				0	ENSG00000177103	DSCAML1	1.87358e-05				0	ENSG00000177103	DSCAML1	0.0126772				0	ENSG00000177103	DSCAML1	0.000532332			0	ENSG00000177103	DSCAML1	0.0251234			0	ENSG00000177103	DSCAML1	3.07103e-05			0	ENSG00000177103	DSCAML1	0.0738184
0	ENSG00000177108	ZDHHC22	0.00468926			0	ENSG00000177108	ZDHHC22	0.000412478				0	ENSG00000177108	ZDHHC22	0.00889578				0	ENSG00000177108	ZDHHC22	0.00130026				0	ENSG00000177108	ZDHHC22	9.9359e-05			0	ENSG00000177108	ZDHHC22	0.000538593			0	ENSG00000177108	ZDHHC22	0.00111695			0	ENSG00000177108	ZDHHC22	0.0250497
0	ENSG00000177272	KCNA3	0.193757			0	ENSG00000177272	KCNA3	0.000500765				0	ENSG00000177272	KCNA3	0.216285				0	ENSG00000177272	KCNA3	0.0547158				0	ENSG00000177272	KCNA3	0.283722			0	ENSG00000177272	KCNA3	0.197362			0	ENSG00000177272	KCNA3	0.00402381			0	ENSG00000177272	KCNA3	0.104249
1	ENSG00000177301	KCNA2	4.99651e-05			1	ENSG00000177301	KCNA2	2.86396e-07				1	ENSG00000177301	KCNA2	3.27225e-05				1	ENSG00000177301	KCNA2	4.35786e-06				1	ENSG00000177301	KCNA2	3.16436e-05			1	ENSG00000177301	KCNA2	6.43939e-06			1	ENSG00000177301	KCNA2	1.41849e-06			1	ENSG00000177301	KCNA2	1.89134e-07
0	ENSG00000177432	NAP1L5	1.06818e-05			0	ENSG00000177432	NAP1L5	0.000131123				0	ENSG00000177432	NAP1L5	1.63927e-05				0	ENSG00000177432	NAP1L5	9.99029e-05				0	ENSG00000177432	NAP1L5	1.98632e-06			0	ENSG00000177432	NAP1L5	0.000197703			0	ENSG00000177432	NAP1L5	6.69549e-05			0	ENSG00000177432	NAP1L5	0.00108909
0	ENSG00000177576	C18orf32	0.149584			0	ENSG00000177576	C18orf32	0.178545				0	ENSG00000177576	C18orf32	0.0949387				0	ENSG00000177576	C18orf32	0.505772				0	ENSG00000177576	C18orf32	0.268238			0	ENSG00000177576	C18orf32	0.995383			0	ENSG00000177576	C18orf32	0.0244549			0	ENSG00000177576	C18orf32	0.105742
0	ENSG00000177951	BET1L	0.00700421			0	ENSG00000177951	BET1L	0.0248213				0	ENSG00000177951	BET1L	0.12801				0	ENSG00000177951	BET1L	0.435208				0	ENSG00000177951	BET1L	0.112211			0	ENSG00000177951	BET1L	0.0655983			0	ENSG00000177951	BET1L	0.0937968			0	ENSG00000177951	BET1L	0.115513
0	ENSG00000178021	TSPYL6	0.246878			0	ENSG00000178021	TSPYL6	0.241324				0	ENSG00000178021	TSPYL6	0.419681				0	ENSG00000178021	TSPYL6	0.0788631				0	ENSG00000178021	TSPYL6	0.0394909			0	ENSG00000178021	TSPYL6	0.055735			0	ENSG00000178021	TSPYL6	0.61876			0	ENSG00000178021	TSPYL6	0.0700753
0	ENSG00000178342	KCNG2	0.000703531			0	ENSG00000178342	KCNG2	0.000155229				0	ENSG00000178342	KCNG2	0.00042178				0	ENSG00000178342	KCNG2	0.00186309				0	ENSG00000178342	KCNG2	0.000117459			0	ENSG00000178342	KCNG2	0.00145042			0	ENSG00000178342	KCNG2	0.00215035			0	ENSG00000178342	KCNG2	0.0154992
0	ENSG00000178403	NEUROG2	1.59218e-06			0	ENSG00000178403	NEUROG2	3.64457e-08				0	ENSG00000178403	NEUROG2	4.47885e-05				0	ENSG00000178403	NEUROG2	0.000451214				0	ENSG00000178403	NEUROG2	1.50961e-05			0	ENSG00000178403	NEUROG2	7.9944e-08			0	ENSG00000178403	NEUROG2	4.42282e-06			0	ENSG00000178403	NEUROG2	0.00070137
1	ENSG00000178538	CA8	6.34162e-06			1	ENSG00000178538	CA8	1.65996e-08				1	ENSG00000178538	CA8	5.51506e-09				1	ENSG00000178538	CA8	0.116641				1	ENSG00000178538	CA8	0.0346257			1	ENSG00000178538	CA8	0.240863			1	ENSG00000178538	CA8	9.48603e-09			1	ENSG00000178538	CA8	0.0664991
0	ENSG00000178719	GRINA	0.125378			0	ENSG00000178719	GRINA	0.00603132				0	ENSG00000178719	GRINA	0.113953				0	ENSG00000178719	GRINA	0.043715				0	ENSG00000178719	GRINA	0.00354993			0	ENSG00000178719	GRINA	0.00722724			0	ENSG00000178719	GRINA	0.113242			0	ENSG00000178719	GRINA	0.12021
0	ENSG00000178919	FOXE1	0.0275605			0	ENSG00000178919	FOXE1	0.322835				0	ENSG00000178919	FOXE1	0.0656848				0	ENSG00000178919	FOXE1	0.542035				0	ENSG00000178919	FOXE1	0.834401			0	ENSG00000178919	FOXE1	0.505047			0	ENSG00000178919	FOXE1	0.00294988			0	ENSG00000178919	FOXE1	0.00803585
0	ENSG00000178928	TPRX1	0.598809			0	ENSG00000178928	TPRX1	0.465798				0	ENSG00000178928	TPRX1	0.80195				0	ENSG00000178928	TPRX1	0.126659				0	ENSG00000178928	TPRX1	0.275354			0	ENSG00000178928	TPRX1	0.270721			0	ENSG00000178928	TPRX1	0.439874			0	ENSG00000178928	TPRX1	0.355988
1	ENSG00000179222	MAGED1	3.35774e-05			1	ENSG00000179222	MAGED1	1.36628e-07				1	ENSG00000179222	MAGED1	8.44624e-08				1	ENSG00000179222	MAGED1	3.00805e-06				1	ENSG00000179222	MAGED1	1.67435e-05			1	ENSG00000179222	MAGED1	1.84851e-07			1	ENSG00000179222	MAGED1	7.35727e-06			1	ENSG00000179222	MAGED1	3.10775e-06
0	ENSG00000179403	VWA1	0.0204242			0	ENSG00000179403	VWA1	0.000498646				0	ENSG00000179403	VWA1	0.0294139				0	ENSG00000179403	VWA1	0.0520696				0	ENSG00000179403	VWA1	0.115786			0	ENSG00000179403	VWA1	0.00061104			0	ENSG00000179403	VWA1	0.0453006			0	ENSG00000179403	VWA1	0.0116071
0	ENSG00000179546	HTR1D	0.00158032			0	ENSG00000179546	HTR1D	0.0510059				0	ENSG00000179546	HTR1D	0.000981222				0	ENSG00000179546	HTR1D	0.00234979				0	ENSG00000179546	HTR1D	0.000378108			0	ENSG00000179546	HTR1D	7.64485e-06			0	ENSG00000179546	HTR1D	0.00355902			0	ENSG00000179546	HTR1D	0.00714722
0	ENSG00000179630	LACC1	0.00383313			0	ENSG00000179630	LACC1	0.000195933				0	ENSG00000179630	LACC1	0.00199592				0	ENSG00000179630	LACC1	0.0197231				0	ENSG00000179630	LACC1	0.0699657			0	ENSG00000179630	LACC1	0.0102547			0	ENSG00000179630	LACC1	0.0126135			0	ENSG00000179630	LACC1	0.000182887
0	ENSG00000179841	AKAP5	0.0125978			0	ENSG00000179841	AKAP5	0.818502				0	ENSG00000179841	AKAP5	0.011725				0	ENSG00000179841	AKAP5	0.00757941				0	ENSG00000179841	AKAP5	0.00271363			0	ENSG00000179841	AKAP5	0.00704324			0	ENSG00000179841	AKAP5	0.0130788			0	ENSG00000179841	AKAP5	0.0853126
0	ENSG00000179855	GIPC3	0.684238			0	ENSG00000179855	GIPC3	0.994836				0	ENSG00000179855	GIPC3	0.971328				0	ENSG00000179855	GIPC3	0.861455				0	ENSG00000179855	GIPC3	0.859709			0	ENSG00000179855	GIPC3	0.840552			0	ENSG00000179855	GIPC3	0.779859			0	ENSG00000179855	GIPC3	0.549104
0	ENSG00000179886	TIGD5	7.94178e-08			0	ENSG00000179886	TIGD5	2.36356e-10				0	ENSG00000179886	TIGD5	5.92204e-14				0	ENSG00000179886	TIGD5	3.56839e-09				0	ENSG00000179886	TIGD5	2.69023e-09			0	ENSG00000179886	TIGD5	3.65643e-08			0	ENSG00000179886	TIGD5	5.86434e-11			0	ENSG00000179886	TIGD5	4.47716e-09
1	ENSG00000179915	NRXN1	0.0320786			1	ENSG00000179915	NRXN1	0.16889				1	ENSG00000179915	NRXN1	0.949657				1	ENSG00000179915	NRXN1	0.641739				1	ENSG00000179915	NRXN1	0.871844			1	ENSG00000179915	NRXN1	0.963721			1	ENSG00000179915	NRXN1	0.206421			1	ENSG00000179915	NRXN1	0.140201
0	ENSG00000180090	OR3A1	0.535471			0	ENSG00000180090	OR3A1	0.41642				0	ENSG00000180090	OR3A1	0.940804				0	ENSG00000180090	OR3A1	0.781699				0	ENSG00000180090	OR3A1	0.403151			0	ENSG00000180090	OR3A1	0.0117722			0	ENSG00000180090	OR3A1	0.515238			0	ENSG00000180090	OR3A1	0.0231733
0	ENSG00000180116	C12orf40	0.0141391			0	ENSG00000180116	C12orf40	0.0698362				0	ENSG00000180116	C12orf40	0.00166683				0	ENSG00000180116	C12orf40	0.0048598				0	ENSG00000180116	C12orf40	0.000194501			0	ENSG00000180116	C12orf40	0.0024857			0	ENSG00000180116	C12orf40	0.0228184			0	ENSG00000180116	C12orf40	0.0358265
0	ENSG00000180228	PRKRA	0.130182			0	ENSG00000180228	PRKRA	0.0037684				0	ENSG00000180228	PRKRA	0.366358				0	ENSG00000180228	PRKRA	0.0477071				0	ENSG00000180228	PRKRA	0.0902304			0	ENSG00000180228	PRKRA	0.00561312			0	ENSG00000180228	PRKRA	0.955281			0	ENSG00000180228	PRKRA	0.111481
0	ENSG00000180340	FZD2	0.116035			0	ENSG00000180340	FZD2	6.37021e-09				0	ENSG00000180340	FZD2	0.00493371				0	ENSG00000180340	FZD2	0.0104925				0	ENSG00000180340	FZD2	0.0455578			0	ENSG00000180340	FZD2	0.0320404			0	ENSG00000180340	FZD2	0.00775454			0	ENSG00000180340	FZD2	2.62756e-07
0	ENSG00000180398	MCFD2	0.0010415			0	ENSG00000180398	MCFD2	0.00122322				0	ENSG00000180398	MCFD2	0.000101554				0	ENSG00000180398	MCFD2	7.16272e-05				0	ENSG00000180398	MCFD2	3.48152e-05			0	ENSG00000180398	MCFD2	0.00157369			0	ENSG00000180398	MCFD2	0.000140728			0	ENSG00000180398	MCFD2	0.0136248
0	ENSG00000180481	GLIPR1L2	0.0158117			0	ENSG00000180481	GLIPR1L2	0.000128422				0	ENSG00000180481	GLIPR1L2	0.0197519				0	ENSG00000180481	GLIPR1L2	0.0143061				0	ENSG00000180481	GLIPR1L2	0.140721			0	ENSG00000180481	GLIPR1L2	0.00142354			0	ENSG00000180481	GLIPR1L2	0.00190259			0	ENSG00000180481	GLIPR1L2	0.00107221
0	ENSG00000180616	SSTR2	0.00785803			0	ENSG00000180616	SSTR2	0.0247858				0	ENSG00000180616	SSTR2	0.0206491				0	ENSG00000180616	SSTR2	0.0598717				0	ENSG00000180616	SSTR2	0.919217			0	ENSG00000180616	SSTR2	0.649003			0	ENSG00000180616	SSTR2	0.0473678			0	ENSG00000180616	SSTR2	0.000160277
0	ENSG00000180720	CHRM4	0.000582092			0	ENSG00000180720	CHRM4	0.0519361				0	ENSG00000180720	CHRM4	2.33617e-05				0	ENSG00000180720	CHRM4	7.21961e-05				0	ENSG00000180720	CHRM4	2.16917e-06			0	ENSG00000180720	CHRM4	6.28148e-05			0	ENSG00000180720	CHRM4	0.000634087			0	ENSG00000180720	CHRM4	0.0371103
0	ENSG00000181013	0	0.565387			0	ENSG00000181013	0	0.800732				0	ENSG00000181013	0	0.410841				0	ENSG00000181013	0	0.596146				0	ENSG00000181013	0	0.13322			0	ENSG00000181013	0	0.126285			0	ENSG00000181013	0	0.575503			0	ENSG00000181013	0	0.125444
1	ENSG00000181409	AATK	0.00114922			1	ENSG00000181409	AATK	6.12411e-08				1	ENSG00000181409	AATK	1.07433e-05				1	ENSG00000181409	AATK	2.05331e-05				1	ENSG00000181409	AATK	9.41646e-06			1	ENSG00000181409	AATK	3.98426e-07			1	ENSG00000181409	AATK	0.00027342			1	ENSG00000181409	AATK	2.41759e-06
0	ENSG00000181631	P2RY13	0.309559			0	ENSG00000181631	P2RY13	0.00894629				0	ENSG00000181631	P2RY13	0.103317				0	ENSG00000181631	P2RY13	0.00439976				0	ENSG00000181631	P2RY13	0.0061801			0	ENSG00000181631	P2RY13	0.0756725			0	ENSG00000181631	P2RY13	0.166204			0	ENSG00000181631	P2RY13	0.67399
0	ENSG00000181754	AMIGO1	2.76227e-05			0	ENSG00000181754	AMIGO1	3.5828e-05				0	ENSG00000181754	AMIGO1	0.000237919				0	ENSG00000181754	AMIGO1	8.45785e-05				0	ENSG00000181754	AMIGO1	9.91493e-06			0	ENSG00000181754	AMIGO1	6.67267e-05			0	ENSG00000181754	AMIGO1	0.00156808			0	ENSG00000181754	AMIGO1	0.000537737
0	ENSG00000181785	OR5AS1	#DIV/0!			0	ENSG00000181785	OR5AS1	#DIV/0!				0	ENSG00000181785	OR5AS1	#DIV/0!				0	ENSG00000181785	OR5AS1	0.355988				0	ENSG00000181785	OR5AS1	#DIV/0!			0	ENSG00000181785	OR5AS1	0.989042			0	ENSG00000181785	OR5AS1	#DIV/0!			0	ENSG00000181785	OR5AS1	#DIV/0!
0	ENSG00000181786	ACTL9	#DIV/0!			0	ENSG00000181786	ACTL9	#DIV/0!				0	ENSG00000181786	ACTL9	#DIV/0!				0	ENSG00000181786	ACTL9	0.505553				0	ENSG00000181786	ACTL9	0.338608			0	ENSG00000181786	ACTL9	0.2778			0	ENSG00000181786	ACTL9	0.439874			0	ENSG00000181786	ACTL9	#DIV/0!
0	ENSG00000181885	CLDN7	0.562209			0	ENSG00000181885	CLDN7	0.943022				0	ENSG00000181885	CLDN7	0.465859				0	ENSG00000181885	CLDN7	0.595108				0	ENSG00000181885	CLDN7	0.462263			0	ENSG00000181885	CLDN7	0.28556			0	ENSG00000181885	CLDN7	0.0138605			0	ENSG00000181885	CLDN7	0.937733
0	ENSG00000182107	TMEM30B	0.00272937			0	ENSG00000182107	TMEM30B	0.0261098				0	ENSG00000182107	TMEM30B	0.00113691				0	ENSG00000182107	TMEM30B	0.00298015				0	ENSG00000182107	TMEM30B	0.000264558			0	ENSG00000182107	TMEM30B	0.315443			0	ENSG00000182107	TMEM30B	0.00667521			0	ENSG00000182107	TMEM30B	0.000247113
0	ENSG00000182223	ZAR1	0.0340253			0	ENSG00000182223	ZAR1	0.407715				0	ENSG00000182223	ZAR1	0.223979				0	ENSG00000182223	ZAR1	0.5316				0	ENSG00000182223	ZAR1	0.429775			0	ENSG00000182223	ZAR1	0.108537			0	ENSG00000182223	ZAR1	0.749143			0	ENSG00000182223	ZAR1	0.0548527
1	ENSG00000182240	BACE2	0.0258547			1	ENSG00000182240	BACE2	0.877124				1	ENSG00000182240	BACE2	0.00345841				1	ENSG00000182240	BACE2	0.147743				1	ENSG00000182240	BACE2	0.0303824			1	ENSG00000182240	BACE2	0.00344045			1	ENSG00000182240	BACE2	0.00134703			1	ENSG00000182240	BACE2	0.348821
0	ENSG00000182255	KCNA4	0.0494602			0	ENSG00000182255	KCNA4	0.00036946				0	ENSG00000182255	KCNA4	0.00881714				0	ENSG00000182255	KCNA4	0.000271835				0	ENSG00000182255	KCNA4	9.73126e-05			0	ENSG00000182255	KCNA4	1.99085e-05			0	ENSG00000182255	KCNA4	0.209965			0	ENSG00000182255	KCNA4	0.00234783
0	ENSG00000182257	PRR34	0.000148262			0	ENSG00000182257	PRR34	0.00814842				0	ENSG00000182257	PRR34	1.99651e-05				0	ENSG00000182257	PRR34	0.000324087				0	ENSG00000182257	PRR34	2.94654e-05			0	ENSG00000182257	PRR34	0.000269505			0	ENSG00000182257	PRR34	0.000384338			0	ENSG00000182257	PRR34	3.61677e-05
1	ENSG00000182389	CACNB4	0.000167941			1	ENSG00000182389	CACNB4	0.00265254				1	ENSG00000182389	CACNB4	1.35428e-05				1	ENSG00000182389	CACNB4	0.000118307				1	ENSG00000182389	CACNB4	3.32812e-06			1	ENSG00000182389	CACNB4	0.000455511			1	ENSG00000182389	CACNB4	0.000357767			1	ENSG00000182389	CACNB4	0.00113858
0	ENSG00000182521	TBPL2	0.123152			0	ENSG00000182521	TBPL2	0.72087				0	ENSG00000182521	TBPL2	0.69787				0	ENSG00000182521	TBPL2	0.268804				0	ENSG00000182521	TBPL2	0.229076			0	ENSG00000182521	TBPL2	0.856049			0	ENSG00000182521	TBPL2	0.409782			0	ENSG00000182521	TBPL2	0.244935
0	ENSG00000182557	SPNS3	0.216203			0	ENSG00000182557	SPNS3	0.128134				0	ENSG00000182557	SPNS3	0.71014				0	ENSG00000182557	SPNS3	0.0665522				0	ENSG00000182557	SPNS3	0.00407576			0	ENSG00000182557	SPNS3	0.0309381			0	ENSG00000182557	SPNS3	0.666374			0	ENSG00000182557	SPNS3	0.687903
1	ENSG00000182621	PLCB1	7.44939e-05			1	ENSG00000182621	PLCB1	0.00356953				1	ENSG00000182621	PLCB1	3.69138e-06				1	ENSG00000182621	PLCB1	0.0194975				1	ENSG00000182621	PLCB1	1.53855e-05			1	ENSG00000182621	PLCB1	0.000319209			1	ENSG00000182621	PLCB1	3.82945e-05			1	ENSG00000182621	PLCB1	0.00342603
0	ENSG00000182628	SKA2	3.09131e-05			0	ENSG00000182628	SKA2	2.82952e-09				0	ENSG00000182628	SKA2	5.85429e-06				0	ENSG00000182628	SKA2	0.000124116				0	ENSG00000182628	SKA2	1.93419e-05			0	ENSG00000182628	SKA2	1.45222e-05			0	ENSG00000182628	SKA2	0.000651796			0	ENSG00000182628	SKA2	2.62815e-05
1	ENSG00000182674	KCNB2	0.0116105			1	ENSG00000182674	KCNB2	0.000164254				1	ENSG00000182674	KCNB2	0.0132618				1	ENSG00000182674	KCNB2	0.0233452				1	ENSG00000182674	KCNB2	0.0379599			1	ENSG00000182674	KCNB2	0.0152031			1	ENSG00000182674	KCNB2	0.000645706			1	ENSG00000182674	KCNB2	0.000103008
0	ENSG00000182687	GALR2	0.00545347			0	ENSG00000182687	GALR2	0.755154				0	ENSG00000182687	GALR2	0.0073126				0	ENSG00000182687	GALR2	0.642881				0	ENSG00000182687	GALR2	0.163959			0	ENSG00000182687	GALR2	0.111309			0	ENSG00000182687	GALR2	0.457063			0	ENSG00000182687	GALR2	0.484083
0	ENSG00000182795	C1orf116	0.194307			0	ENSG00000182795	C1orf116	0.749913				0	ENSG00000182795	C1orf116	0.0577581				0	ENSG00000182795	C1orf116	0.0379133				0	ENSG00000182795	C1orf116	0.106726			0	ENSG00000182795	C1orf116	0.755389			0	ENSG00000182795	C1orf116	0.0342929			0	ENSG00000182795	C1orf116	0.0253017
0	ENSG00000182831	C16orf72	0.000325906			0	ENSG00000182831	C16orf72	1.99516e-06				0	ENSG00000182831	C16orf72	0.000638007				0	ENSG00000182831	C16orf72	3.88045e-05				0	ENSG00000182831	C16orf72	9.31721e-06			0	ENSG00000182831	C16orf72	5.17381e-06			0	ENSG00000182831	C16orf72	0.00795522			0	ENSG00000182831	C16orf72	5.58402e-05
0	ENSG00000182858	ALG12	0.636023			0	ENSG00000182858	ALG12	0.224783				0	ENSG00000182858	ALG12	0.022956				0	ENSG00000182858	ALG12	0.0354693				0	ENSG00000182858	ALG12	0.0226126			0	ENSG00000182858	ALG12	0.793363			0	ENSG00000182858	ALG12	0.136686			0	ENSG00000182858	ALG12	0.10474
0	ENSG00000183077	AFMID	0.0218018			0	ENSG00000183077	AFMID	0.000195646				0	ENSG00000183077	AFMID	0.56357				0	ENSG00000183077	AFMID	0.178048				0	ENSG00000183077	AFMID	0.0263619			0	ENSG00000183077	AFMID	0.0138523			0	ENSG00000183077	AFMID	0.431452			0	ENSG00000183077	AFMID	2.34507e-05
0	ENSG00000183166	CALN1	0.0290484			0	ENSG00000183166	CALN1	0.122553				0	ENSG00000183166	CALN1	0.300646				0	ENSG00000183166	CALN1	0.873761				0	ENSG00000183166	CALN1	0.326763			0	ENSG00000183166	CALN1	0.266446			0	ENSG00000183166	CALN1	0.0916536			0	ENSG00000183166	CALN1	0.022904
0	ENSG00000183304	FAM9A	0.861307			0	ENSG00000183304	FAM9A	0.11606				0	ENSG00000183304	FAM9A	0.52849				0	ENSG00000183304	FAM9A	0.149099				0	ENSG00000183304	FAM9A	0.200635			0	ENSG00000183304	FAM9A	0.388866			0	ENSG00000183304	FAM9A	0.204812			0	ENSG00000183304	FAM9A	0.167111
0	ENSG00000183317	EPHA10	0.270783			0	ENSG00000183317	EPHA10	0.0340029				0	ENSG00000183317	EPHA10	0.0628478				0	ENSG00000183317	EPHA10	0.0743031				0	ENSG00000183317	EPHA10	0.0103535			0	ENSG00000183317	EPHA10	0.00254555			0	ENSG00000183317	EPHA10	0.106055			0	ENSG00000183317	EPHA10	0.423386
1	ENSG00000183454	GRIN2A	3.12663e-05			1	ENSG00000183454	GRIN2A	0.000112697				1	ENSG00000183454	GRIN2A	9.47442e-06				1	ENSG00000183454	GRIN2A	5.90401e-07				1	ENSG00000183454	GRIN2A	3.19042e-06			1	ENSG00000183454	GRIN2A	2.85859e-06			1	ENSG00000183454	GRIN2A	8.44788e-05			1	ENSG00000183454	GRIN2A	1.11762e-05
0	ENSG00000183479	TREX2	0.391905			0	ENSG00000183479	TREX2	0.982601				0	ENSG00000183479	TREX2	0.743206				0	ENSG00000183479	TREX2	0.149388				0	ENSG00000183479	TREX2	0.39305			0	ENSG00000183479	TREX2	0.91657			0	ENSG00000183479	TREX2	0.801936			0	ENSG00000183479	TREX2	0.253898
0	ENSG00000183579	ZNRF3	0.148049			0	ENSG00000183579	ZNRF3	0.00253102				0	ENSG00000183579	ZNRF3	0.0123152				0	ENSG00000183579	ZNRF3	0.0788153				0	ENSG00000183579	ZNRF3	0.0862978			0	ENSG00000183579	ZNRF3	0.0508217			0	ENSG00000183579	ZNRF3	0.00654689			0	ENSG00000183579	ZNRF3	0.220766
0	ENSG00000183617	MRPL54	0.0441525			0	ENSG00000183617	MRPL54	0.154925				0	ENSG00000183617	MRPL54	0.069955				0	ENSG00000183617	MRPL54	0.405497				0	ENSG00000183617	MRPL54	0.0904735			0	ENSG00000183617	MRPL54	0.0389634			0	ENSG00000183617	MRPL54	0.0371638			0	ENSG00000183617	MRPL54	0.0738793
0	ENSG00000183631	PRR32	0.184422			0	ENSG00000183631	PRR32	0.116795				0	ENSG00000183631	PRR32	0.835219				0	ENSG00000183631	PRR32	0.583536				0	ENSG00000183631	PRR32	0.508757			0	ENSG00000183631	PRR32	0.688861			0	ENSG00000183631	PRR32	0.207074			0	ENSG00000183631	PRR32	0.0435037
0	ENSG00000183640	KRTAP8-1	0.43236			0	ENSG00000183640	KRTAP8-1	0.234655				0	ENSG00000183640	KRTAP8-1	0.181058				0	ENSG00000183640	KRTAP8-1	0.220609				0	ENSG00000183640	KRTAP8-1	0.0666729			0	ENSG00000183640	KRTAP8-1	0.37306			0	ENSG00000183640	KRTAP8-1	0.247536			0	ENSG00000183640	KRTAP8-1	0.355988
0	ENSG00000183726	TMEM50A	0.000184981			0	ENSG00000183726	TMEM50A	0.0016227				0	ENSG00000183726	TMEM50A	0.000405876				0	ENSG00000183726	TMEM50A	0.000189434				0	ENSG00000183726	TMEM50A	7.53018e-05			0	ENSG00000183726	TMEM50A	0.000173313			0	ENSG00000183726	TMEM50A	0.00018299			0	ENSG00000183726	TMEM50A	0.00529004
0	ENSG00000183773	AIFM3	0.00293779			0	ENSG00000183773	AIFM3	8.14156e-09				0	ENSG00000183773	AIFM3	1.67982e-05				0	ENSG00000183773	AIFM3	9.19776e-05				0	ENSG00000183773	AIFM3	0.000349777			0	ENSG00000183773	AIFM3	3.52609e-06			0	ENSG00000183773	AIFM3	0.000212399			0	ENSG00000183773	AIFM3	1.087e-09
0	ENSG00000183778	B3GALT5	0.875795			0	ENSG00000183778	B3GALT5	0.819845				0	ENSG00000183778	B3GALT5	0.0413555				0	ENSG00000183778	B3GALT5	0.313773				0	ENSG00000183778	B3GALT5	0.108782			0	ENSG00000183778	B3GALT5	0.0190119			0	ENSG00000183778	B3GALT5	0.0189468			0	ENSG00000183778	B3GALT5	0.121352
0	ENSG00000183833	CFAP91	0.432159			0	ENSG00000183833	CFAP91	0.0433485				0	ENSG00000183833	CFAP91	0.238754				0	ENSG00000183833	CFAP91	0.379379				0	ENSG00000183833	CFAP91	0.600828			0	ENSG00000183833	CFAP91	0.429868			0	ENSG00000183833	CFAP91	0.896924			0	ENSG00000183833	CFAP91	0.0025032
0	ENSG00000183837	PNMA3	0.000640998			0	ENSG00000183837	PNMA3	0.000112567				0	ENSG00000183837	PNMA3	0.00578573				0	ENSG00000183837	PNMA3	0.000780017				0	ENSG00000183837	PNMA3	5.67455e-05			0	ENSG00000183837	PNMA3	3.30099e-05			0	ENSG00000183837	PNMA3	0.0055838			0	ENSG00000183837	PNMA3	0.00298409
0	ENSG00000183853	KIRREL1	3.05058e-10			0	ENSG00000183853	KIRREL1	7.37978e-10				0	ENSG00000183853	KIRREL1	1.12244e-12				0	ENSG00000183853	KIRREL1	3.50875e-07				0	ENSG00000183853	KIRREL1	4.37557e-08			0	ENSG00000183853	KIRREL1	7.109e-07			0	ENSG00000183853	KIRREL1	1.37637e-10			0	ENSG00000183853	KIRREL1	5.5125e-08
0	ENSG00000184007	PTP4A2	0.0419691			0	ENSG00000184007	PTP4A2	0.00355251				0	ENSG00000184007	PTP4A2	0.0826236				0	ENSG00000184007	PTP4A2	0.338012				0	ENSG00000184007	PTP4A2	0.311197			0	ENSG00000184007	PTP4A2	0.147897			0	ENSG00000184007	PTP4A2	0.0484935			0	ENSG00000184007	PTP4A2	0.00690305
0	ENSG00000184117	NIPSNAP1	5.23004e-07			0	ENSG00000184117	NIPSNAP1	1.42046e-08				0	ENSG00000184117	NIPSNAP1	1.41636e-09				0	ENSG00000184117	NIPSNAP1	2.18581e-09				0	ENSG00000184117	NIPSNAP1	4.38936e-08			0	ENSG00000184117	NIPSNAP1	5.58018e-10			0	ENSG00000184117	NIPSNAP1	1.51938e-09			0	ENSG00000184117	NIPSNAP1	2.1111e-06
0	ENSG00000184144	CNTN2	0.00713443			0	ENSG00000184144	CNTN2	3.4414e-05				0	ENSG00000184144	CNTN2	0.144343				0	ENSG00000184144	CNTN2	0.00665645				0	ENSG00000184144	CNTN2	0.0441305			0	ENSG00000184144	CNTN2	0.00223855			0	ENSG00000184144	CNTN2	0.550728			0	ENSG00000184144	CNTN2	9.4393e-05
1	ENSG00000184156	KCNQ3	0.385321			1	ENSG00000184156	KCNQ3	0.883557				1	ENSG00000184156	KCNQ3	0.575822				1	ENSG00000184156	KCNQ3	0.606532				1	ENSG00000184156	KCNQ3	0.72219			1	ENSG00000184156	KCNQ3	0.914881			1	ENSG00000184156	KCNQ3	0.670305			1	ENSG00000184156	KCNQ3	0.677913
0	ENSG00000184166	OR1D2	0.37306			0	ENSG00000184166	OR1D2	0.222873				0	ENSG00000184166	OR1D2	0.214744				0	ENSG00000184166	OR1D2	0.355988				0	ENSG00000184166	OR1D2	0.269286			0	ENSG00000184166	OR1D2	0.211212			0	ENSG00000184166	OR1D2	0.439874			0	ENSG00000184166	OR1D2	0.845651
1	ENSG00000184185	KCNJ12	0.00415213			1	ENSG00000184185	KCNJ12	0.00360303				1	ENSG00000184185	KCNJ12	0.00143321				1	ENSG00000184185	KCNJ12	0.000218149				1	ENSG00000184185	KCNJ12	1.80901e-05			1	ENSG00000184185	KCNJ12	9.03241e-06			1	ENSG00000184185	KCNJ12	0.00395266			1	ENSG00000184185	KCNJ12	0.00160193
1	ENSG00000184226	PCDH9	9.85282e-06			1	ENSG00000184226	PCDH9	5.33331e-06				1	ENSG00000184226	PCDH9	7.7666e-07				1	ENSG00000184226	PCDH9	2.63653e-07				1	ENSG00000184226	PCDH9	4.52552e-07			1	ENSG00000184226	PCDH9	1.08988e-07			1	ENSG00000184226	PCDH9	1.27312e-05			1	ENSG00000184226	PCDH9	1.79255e-08
1	ENSG00000184271	POU6F1	0.00046682			1	ENSG00000184271	POU6F1	0.434993				1	ENSG00000184271	POU6F1	0.00972055				1	ENSG00000184271	POU6F1	0.0549393				1	ENSG00000184271	POU6F1	0.0188027			1	ENSG00000184271	POU6F1	0.0175204			1	ENSG00000184271	POU6F1	0.0243854			1	ENSG00000184271	POU6F1	0.0104509
0	ENSG00000184307	ZDHHC23	9.60772e-06			0	ENSG00000184307	ZDHHC23	6.11595e-05				0	ENSG00000184307	ZDHHC23	8.56083e-05				0	ENSG00000184307	ZDHHC23	3.89406e-05				0	ENSG00000184307	ZDHHC23	8.03289e-06			0	ENSG00000184307	ZDHHC23	6.11675e-06			0	ENSG00000184307	ZDHHC23	0.000202077			0	ENSG00000184307	ZDHHC23	0.709559
0	ENSG00000184351	KRTAP19-1	0.37306			0	ENSG00000184351	KRTAP19-1	#DIV/0!				0	ENSG00000184351	KRTAP19-1	#DIV/0!				0	ENSG00000184351	KRTAP19-1	#DIV/0!				0	ENSG00000184351	KRTAP19-1	#DIV/0!			0	ENSG00000184351	KRTAP19-1	#DIV/0!			0	ENSG00000184351	KRTAP19-1	#DIV/0!			0	ENSG00000184351	KRTAP19-1	#DIV/0!
0	ENSG00000184508	HDDC3	0.00306951			0	ENSG00000184508	HDDC3	0.0010628				0	ENSG00000184508	HDDC3	0.001941				0	ENSG00000184508	HDDC3	0.00987373				0	ENSG00000184508	HDDC3	0.00404451			0	ENSG00000184508	HDDC3	0.00022727			0	ENSG00000184508	HDDC3	0.000373753			0	ENSG00000184508	HDDC3	0.166215
1	ENSG00000184613	NELL2	6.18904e-07			1	ENSG00000184613	NELL2	0.0194306				1	ENSG00000184613	NELL2	9.68423e-07				1	ENSG00000184613	NELL2	0.000683705				1	ENSG00000184613	NELL2	0.000100679			1	ENSG00000184613	NELL2	9.03972e-06			1	ENSG00000184613	NELL2	1.91677e-08			1	ENSG00000184613	NELL2	0.257959
0	ENSG00000184984	CHRM5	0.0449668			0	ENSG00000184984	CHRM5	0.126273				0	ENSG00000184984	CHRM5	0.355981				0	ENSG00000184984	CHRM5	0.447764				0	ENSG00000184984	CHRM5	0.865786			0	ENSG00000184984	CHRM5	0.932165			0	ENSG00000184984	CHRM5	0.516732			0	ENSG00000184984	CHRM5	0.103683
0	ENSG00000185033	SEMA4B	8.43624e-06			0	ENSG00000185033	SEMA4B	0.00193336				0	ENSG00000185033	SEMA4B	4.21244e-07				0	ENSG00000185033	SEMA4B	0.000442261				0	ENSG00000185033	SEMA4B	2.86983e-05			0	ENSG00000185033	SEMA4B	0.00307212			0	ENSG00000185033	SEMA4B	6.15809e-05			0	ENSG00000185033	SEMA4B	0.000999077
0	ENSG00000185070	FLRT2	1.75146e-06			0	ENSG00000185070	FLRT2	9.33011e-06				0	ENSG00000185070	FLRT2	5.51418e-08				0	ENSG00000185070	FLRT2	0.0173304				0	ENSG00000185070	FLRT2	0.00377519			0	ENSG00000185070	FLRT2	0.00244647			0	ENSG00000185070	FLRT2	1.15431e-08			0	ENSG00000185070	FLRT2	0.00153128
0	ENSG00000185187	SIGIRR	0.208215			0	ENSG00000185187	SIGIRR	0.705604				0	ENSG00000185187	SIGIRR	0.00175425				0	ENSG00000185187	SIGIRR	0.393463				0	ENSG00000185187	SIGIRR	0.0225099			0	ENSG00000185187	SIGIRR	0.553817			0	ENSG00000185187	SIGIRR	0.157279			0	ENSG00000185187	SIGIRR	0.130913
0	ENSG00000185269	NOTUM	0.027557			0	ENSG00000185269	NOTUM	0.0111149				0	ENSG00000185269	NOTUM	0.00756502				0	ENSG00000185269	NOTUM	0.0169189				0	ENSG00000185269	NOTUM	0.0244272			0	ENSG00000185269	NOTUM	0.00776066			0	ENSG00000185269	NOTUM	0.217373			0	ENSG00000185269	NOTUM	0.114732
0	ENSG00000185347	TEDC1	0.197072			0	ENSG00000185347	TEDC1	0.530424				0	ENSG00000185347	TEDC1	0.23389				0	ENSG00000185347	TEDC1	0.394391				0	ENSG00000185347	TEDC1	0.0898184			0	ENSG00000185347	TEDC1	0.00678883			0	ENSG00000185347	TEDC1	0.0667705			0	ENSG00000185347	TEDC1	0.699169
1	ENSG00000185518	SV2B	3.03464e-05			1	ENSG00000185518	SV2B	0.000392232				1	ENSG00000185518	SV2B	2.02314e-05				1	ENSG00000185518	SV2B	1.46645e-05				1	ENSG00000185518	SV2B	3.95042e-06			1	ENSG00000185518	SV2B	2.2152e-05			1	ENSG00000185518	SV2B	0.000175615			1	ENSG00000185518	SV2B	4.45593e-05
0	ENSG00000185633	NDUFA4L2	0.136403			0	ENSG00000185633	NDUFA4L2	0.634459				0	ENSG00000185633	NDUFA4L2	0.328696				0	ENSG00000185633	NDUFA4L2	0.469689				0	ENSG00000185633	NDUFA4L2	0.402693			0	ENSG00000185633	NDUFA4L2	0.232733			0	ENSG00000185633	NDUFA4L2	0.395541			0	ENSG00000185633	NDUFA4L2	0.328713
0	ENSG00000185652	NTF3	0.0514518			0	ENSG00000185652	NTF3	0.148241				0	ENSG00000185652	NTF3	0.0293624				0	ENSG00000185652	NTF3	0.00215833				0	ENSG00000185652	NTF3	0.0192528			0	ENSG00000185652	NTF3	0.0116826			0	ENSG00000185652	NTF3	0.00922464			0	ENSG00000185652	NTF3	0.00879633
1	ENSG00000185666	SYN3	0.0300102			1	ENSG00000185666	SYN3	0.280153				1	ENSG00000185666	SYN3	0.01727				1	ENSG00000185666	SYN3	0.00308084				1	ENSG00000185666	SYN3	0.00507246			1	ENSG00000185666	SYN3	0.0185659			1	ENSG00000185666	SYN3	0.00132057			1	ENSG00000185666	SYN3	0.969466
1	ENSG00000185760	KCNQ5	0.00018698			1	ENSG00000185760	KCNQ5	0.000332881				1	ENSG00000185760	KCNQ5	0.000114369				1	ENSG00000185760	KCNQ5	0.00278937				1	ENSG00000185760	KCNQ5	0.000854141			1	ENSG00000185760	KCNQ5	0.00265712			1	ENSG00000185760	KCNQ5	0.000696705			1	ENSG00000185760	KCNQ5	0.000158253
0	ENSG00000185972	CCIN	5.35982e-05			0	ENSG00000185972	CCIN	0.000346235				0	ENSG00000185972	CCIN	9.60853e-06				0	ENSG00000185972	CCIN	5.98549e-05				0	ENSG00000185972	CCIN	4.26523e-05			0	ENSG00000185972	CCIN	0.00145096			0	ENSG00000185972	CCIN	0.000127065			0	ENSG00000185972	CCIN	0.00639039
0	ENSG00000186143	PRR30	#DIV/0!			0	ENSG00000186143	PRR30	0.399234				0	ENSG00000186143	PRR30	0.0717272				0	ENSG00000186143	PRR30	0.213693				0	ENSG00000186143	PRR30	0.367439			0	ENSG00000186143	PRR30	0.2778			0	ENSG00000186143	PRR30	0.208576			0	ENSG00000186143	PRR30	#DIV/0!
0	ENSG00000186458	DEFB132	0.48732			0	ENSG00000186458	DEFB132	0.250231				0	ENSG00000186458	DEFB132	#DIV/0!				0	ENSG00000186458	DEFB132	0.355988				0	ENSG00000186458	DEFB132	0.376397			0	ENSG00000186458	DEFB132	0.829697			0	ENSG00000186458	DEFB132	#DIV/0!			0	ENSG00000186458	DEFB132	#DIV/0!
0	ENSG00000186470	BTN3A2	0.00288345			0	ENSG00000186470	BTN3A2	0.00646152				0	ENSG00000186470	BTN3A2	0.000139321				0	ENSG00000186470	BTN3A2	0.00207277				0	ENSG00000186470	BTN3A2	0.00663786			0	ENSG00000186470	BTN3A2	0.00105321			0	ENSG00000186470	BTN3A2	0.000804629			0	ENSG00000186470	BTN3A2	0.0764241
0	ENSG00000186522	SEPTIN10	0.027551			0	ENSG00000186522	SEPTIN10	0.000295038				0	ENSG00000186522	SEPTIN10	0.700993				0	ENSG00000186522	SEPTIN10	0.0853351				0	ENSG00000186522	SEPTIN10	0.355713			0	ENSG00000186522	SEPTIN10	0.277612			0	ENSG00000186522	SEPTIN10	0.330281			0	ENSG00000186522	SEPTIN10	0.0601236
0	ENSG00000186566	GPATCH8	0.559289			0	ENSG00000186566	GPATCH8	0.002569				0	ENSG00000186566	GPATCH8	0.00490123				0	ENSG00000186566	GPATCH8	0.0979374				0	ENSG00000186566	GPATCH8	0.139275			0	ENSG00000186566	GPATCH8	0.482498			0	ENSG00000186566	GPATCH8	0.0323732			0	ENSG00000186566	GPATCH8	0.0151685
0	ENSG00000186638	KIF24	0.0210392			0	ENSG00000186638	KIF24	2.88309e-05				0	ENSG00000186638	KIF24	0.583509				0	ENSG00000186638	KIF24	0.0726737				0	ENSG00000186638	KIF24	0.34355			0	ENSG00000186638	KIF24	0.212152			0	ENSG00000186638	KIF24	0.703072			0	ENSG00000186638	KIF24	4.35483e-08
0	ENSG00000186666	BCDIN3D	2.87791e-06			0	ENSG00000186666	BCDIN3D	2.73286e-08				0	ENSG00000186666	BCDIN3D	1.0233e-07				0	ENSG00000186666	BCDIN3D	7.37509e-07				0	ENSG00000186666	BCDIN3D	1.71389e-05			0	ENSG00000186666	BCDIN3D	9.42247e-08			0	ENSG00000186666	BCDIN3D	3.71524e-07			0	ENSG00000186666	BCDIN3D	3.1008e-09
0	ENSG00000186792	HYAL3	0.0448366			0	ENSG00000186792	HYAL3	0.000987563				0	ENSG00000186792	HYAL3	0.0393144				0	ENSG00000186792	HYAL3	0.23966				0	ENSG00000186792	HYAL3	0.012086			0	ENSG00000186792	HYAL3	0.0796819			0	ENSG00000186792	HYAL3	0.10638			0	ENSG00000186792	HYAL3	0.631663
0	ENSG00000186838	SELENOV	0.595318			0	ENSG00000186838	SELENOV	0.0536402				0	ENSG00000186838	SELENOV	0.0517901				0	ENSG00000186838	SELENOV	0.00382896				0	ENSG00000186838	SELENOV	0.0364909			0	ENSG00000186838	SELENOV	0.0368889			0	ENSG00000186838	SELENOV	0.122766			0	ENSG00000186838	SELENOV	0.028764
0	ENSG00000186977	KRTAP19-5	0.37306			0	ENSG00000186977	KRTAP19-5	#DIV/0!				0	ENSG00000186977	KRTAP19-5	#DIV/0!				0	ENSG00000186977	KRTAP19-5	#DIV/0!				0	ENSG00000186977	KRTAP19-5	#DIV/0!			0	ENSG00000186977	KRTAP19-5	#DIV/0!			0	ENSG00000186977	KRTAP19-5	#DIV/0!			0	ENSG00000186977	KRTAP19-5	#DIV/0!
0	ENSG00000187048	CYP4A11	0.231513			0	ENSG00000187048	CYP4A11	0.818574				0	ENSG00000187048	CYP4A11	0.00826301				0	ENSG00000187048	CYP4A11	0.779713				0	ENSG00000187048	CYP4A11	0.170188			0	ENSG00000187048	CYP4A11	0.404419			0	ENSG00000187048	CYP4A11	0.00113454			0	ENSG00000187048	CYP4A11	0.752301
0	ENSG00000187066	TMEM262	0.896208			0	ENSG00000187066	TMEM262	0.234801				0	ENSG00000187066	TMEM262	0.00980032				0	ENSG00000187066	TMEM262	0.0400696				0	ENSG00000187066	TMEM262	0.0157529			0	ENSG00000187066	TMEM262	0.308768			0	ENSG00000187066	TMEM262	0.0870154			0	ENSG00000187066	TMEM262	0.360839
0	ENSG00000187210	GCNT1	0.231723			0	ENSG00000187210	GCNT1	0.00694082				0	ENSG00000187210	GCNT1	0.196933				0	ENSG00000187210	GCNT1	0.759896				0	ENSG00000187210	GCNT1	0.505852			0	ENSG00000187210	GCNT1	0.589407			0	ENSG00000187210	GCNT1	0.0713961			0	ENSG00000187210	GCNT1	0.000197637
0	ENSG00000187391	MAGI2	0.888392			0	ENSG00000187391	MAGI2	0.236572				0	ENSG00000187391	MAGI2	0.924607				0	ENSG00000187391	MAGI2	0.41757				0	ENSG00000187391	MAGI2	0.458094			0	ENSG00000187391	MAGI2	0.127926			0	ENSG00000187391	MAGI2	0.400942			0	ENSG00000187391	MAGI2	0.239641
0	ENSG00000187416	LHFPL3	0.376298			0	ENSG00000187416	LHFPL3	0.642437				0	ENSG00000187416	LHFPL3	0.0241441				0	ENSG00000187416	LHFPL3	0.00399766				0	ENSG00000187416	LHFPL3	0.0997424			0	ENSG00000187416	LHFPL3	0.0865624			0	ENSG00000187416	LHFPL3	0.0230434			0	ENSG00000187416	LHFPL3	0.0343167
0	ENSG00000187595	ZNF385C	0.8787			0	ENSG00000187595	ZNF385C	0.659086				0	ENSG00000187595	ZNF385C	0.57867				0	ENSG00000187595	ZNF385C	0.721319				0	ENSG00000187595	ZNF385C	0.280711			0	ENSG00000187595	ZNF385C	0.587347			0	ENSG00000187595	ZNF385C	0.803302			0	ENSG00000187595	ZNF385C	0.0972519
1	ENSG00000187634	SAMD11	0.966494			1	ENSG00000187634	SAMD11	0.670679				1	ENSG00000187634	SAMD11	0.724596				1	ENSG00000187634	SAMD11	0.193903				1	ENSG00000187634	SAMD11	0.82612			1	ENSG00000187634	SAMD11	0.952272			1	ENSG00000187634	SAMD11	0.33198			1	ENSG00000187634	SAMD11	0.594842
0	ENSG00000187688	TRPV2	0.000337269			0	ENSG00000187688	TRPV2	0.00053546				0	ENSG00000187688	TRPV2	0.000172618				0	ENSG00000187688	TRPV2	0.000495582				0	ENSG00000187688	TRPV2	3.75856e-05			0	ENSG00000187688	TRPV2	0.000467173			0	ENSG00000187688	TRPV2	0.00333725			0	ENSG00000187688	TRPV2	0.000337984
1	ENSG00000187742	SECISBP2	1.74905e-05			1	ENSG00000187742	SECISBP2	5.1585e-10				1	ENSG00000187742	SECISBP2	1.32064e-08				1	ENSG00000187742	SECISBP2	5.08481e-06				1	ENSG00000187742	SECISBP2	2.06805e-06			1	ENSG00000187742	SECISBP2	2.35058e-06			1	ENSG00000187742	SECISBP2	5.50474e-08			1	ENSG00000187742	SECISBP2	6.39784e-06
0	ENSG00000187823	RTL4	0.0516211			0	ENSG00000187823	RTL4	0.000128167				0	ENSG00000187823	RTL4	0.0302575				0	ENSG00000187823	RTL4	0.210342				0	ENSG00000187823	RTL4	0.0015609			0	ENSG00000187823	RTL4	0.220735			0	ENSG00000187823	RTL4	0.159394			0	ENSG00000187823	RTL4	0.000245902
0	ENSG00000187860	CCDC157	0.117184			0	ENSG00000187860	CCDC157	0.44314				0	ENSG00000187860	CCDC157	0.000300971				0	ENSG00000187860	CCDC157	0.00408698				0	ENSG00000187860	CCDC157	0.0194776			0	ENSG00000187860	CCDC157	0.0193609			0	ENSG00000187860	CCDC157	0.00370081			0	ENSG00000187860	CCDC157	0.00216637
1	ENSG00000187957	DNER	0.133753			1	ENSG00000187957	DNER	0.229426				1	ENSG00000187957	DNER	0.504158				1	ENSG00000187957	DNER	0.261723				1	ENSG00000187957	DNER	0.588843			1	ENSG00000187957	DNER	0.728755			1	ENSG00000187957	DNER	0.252559			1	ENSG00000187957	DNER	0.743559
0	ENSG00000188038	NRN1L	0.000498277			0	ENSG00000188038	NRN1L	0.00700578				0	ENSG00000188038	NRN1L	9.29676e-06				0	ENSG00000188038	NRN1L	0.000452856				0	ENSG00000188038	NRN1L	0.000318725			0	ENSG00000188038	NRN1L	2.20561e-05			0	ENSG00000188038	NRN1L	0.00145981			0	ENSG00000188038	NRN1L	0.000106768
1	ENSG00000188130	MAPK12	0.491613			1	ENSG00000188130	MAPK12	0.0849603				1	ENSG00000188130	MAPK12	0.886617				1	ENSG00000188130	MAPK12	0.772307				1	ENSG00000188130	MAPK12	0.871729			1	ENSG00000188130	MAPK12	0.134186			1	ENSG00000188130	MAPK12	0.223137			1	ENSG00000188130	MAPK12	0.517958
0	ENSG00000188199	NUTM2B	0.00506194			0	ENSG00000188199	NUTM2B	0.000234062				0	ENSG00000188199	NUTM2B	9.28738e-07				0	ENSG00000188199	NUTM2B	0.000757305				0	ENSG00000188199	NUTM2B	0.00194929			0	ENSG00000188199	NUTM2B	0.00014088			0	ENSG00000188199	NUTM2B	2.21115e-06			0	ENSG00000188199	NUTM2B	0.0212357
0	ENSG00000188312	CENPP	0.00281545			0	ENSG00000188312	CENPP	0.181984				0	ENSG00000188312	CENPP	0.26405				0	ENSG00000188312	CENPP	0.788473				0	ENSG00000188312	CENPP	0.261867			0	ENSG00000188312	CENPP	0.392995			0	ENSG00000188312	CENPP	0.22856			0	ENSG00000188312	CENPP	0.154674
0	ENSG00000188613	NANOS1	1.05572e-05			0	ENSG00000188613	NANOS1	8.67358e-06				0	ENSG00000188613	NANOS1	7.10689e-06				0	ENSG00000188613	NANOS1	0.000174328				0	ENSG00000188613	NANOS1	1.98949e-07			0	ENSG00000188613	NANOS1	7.75265e-06			0	ENSG00000188613	NANOS1	0.000662365			0	ENSG00000188613	NANOS1	6.72011e-05
0	ENSG00000188620	HMX3	0.943133			0	ENSG00000188620	HMX3	0.0131821				0	ENSG00000188620	HMX3	0.908621				0	ENSG00000188620	HMX3	0.733162				0	ENSG00000188620	HMX3	0.25484			0	ENSG00000188620	HMX3	0.268954			0	ENSG00000188620	HMX3	0.149559			0	ENSG00000188620	HMX3	0.837619
0	ENSG00000188690	UROS	4.85916e-05			0	ENSG00000188690	UROS	5.12343e-05				0	ENSG00000188690	UROS	0.0010647				0	ENSG00000188690	UROS	9.6254e-05				0	ENSG00000188690	UROS	0.00025455			0	ENSG00000188690	UROS	9.1557e-05			0	ENSG00000188690	UROS	3.91991e-05			0	ENSG00000188690	UROS	0.000431752
0	ENSG00000188784	PLA2G2E	0.37306			0	ENSG00000188784	PLA2G2E	0.250231				0	ENSG00000188784	PLA2G2E	0.214744				0	ENSG00000188784	PLA2G2E	0.197747				0	ENSG00000188784	PLA2G2E	0.166307			0	ENSG00000188784	PLA2G2E	0.823052			0	ENSG00000188784	PLA2G2E	#DIV/0!			0	ENSG00000188784	PLA2G2E	0.12789
0	ENSG00000188833	ENTPD8	0.712113			0	ENSG00000188833	ENTPD8	0.807088				0	ENSG00000188833	ENTPD8	0.871095				0	ENSG00000188833	ENTPD8	0.771869				0	ENSG00000188833	ENTPD8	0.394739			0	ENSG00000188833	ENTPD8	0.0927797			0	ENSG00000188833	ENTPD8	0.300692			0	ENSG00000188833	ENTPD8	0.881545
0	ENSG00000189030	VHLL	0.88289			0	ENSG00000189030	VHLL	0.160954				0	ENSG00000189030	VHLL	0.416973				0	ENSG00000189030	VHLL	0.406605				0	ENSG00000189030	VHLL	0.834702			0	ENSG00000189030	VHLL	0.594164			0	ENSG00000189030	VHLL	0.191231			0	ENSG00000189030	VHLL	0.533733
0	ENSG00000189184	PCDH18	0.00654391			0	ENSG00000189184	PCDH18	2.60791e-06				0	ENSG00000189184	PCDH18	0.0238827				0	ENSG00000189184	PCDH18	0.00210304				0	ENSG00000189184	PCDH18	0.000206788			0	ENSG00000189184	PCDH18	0.0168602			0	ENSG00000189184	PCDH18	0.00764312			0	ENSG00000189184	PCDH18	0.000209885
1	ENSG00000196072	BLOC1S2	0.352105			1	ENSG00000196072	BLOC1S2	0.0842774				1	ENSG00000196072	BLOC1S2	0.36695				1	ENSG00000196072	BLOC1S2	0.759261				1	ENSG00000196072	BLOC1S2	0.617001			1	ENSG00000196072	BLOC1S2	0.600162			1	ENSG00000196072	BLOC1S2	0.133754			1	ENSG00000196072	BLOC1S2	0.300609
0	ENSG00000196159	FAT4	4.95093e-07			0	ENSG00000196159	FAT4	2.2411e-07				0	ENSG00000196159	FAT4	6.82666e-08				0	ENSG00000196159	FAT4	1.8067e-05				0	ENSG00000196159	FAT4	1.52524e-06			0	ENSG00000196159	FAT4	1.33605e-06			0	ENSG00000196159	FAT4	3.72661e-11			0	ENSG00000196159	FAT4	5.09581e-07
0	ENSG00000196218	RYR1	0.0242563			0	ENSG00000196218	RYR1	5.14019e-07				0	ENSG00000196218	RYR1	0.000454988				0	ENSG00000196218	RYR1	7.96848e-05				0	ENSG00000196218	RYR1	0.0141467			0	ENSG00000196218	RYR1	2.81763e-05			0	ENSG00000196218	RYR1	0.000350716			0	ENSG00000196218	RYR1	1.96553e-05
1	ENSG00000196267	ZNF836	1.23014e-07			1	ENSG00000196267	ZNF836	1.18604e-09				1	ENSG00000196267	ZNF836	2.6411e-10				1	ENSG00000196267	ZNF836	1.37431e-06				1	ENSG00000196267	ZNF836	3.06157e-07			1	ENSG00000196267	ZNF836	6.21575e-07			1	ENSG00000196267	ZNF836	1.80695e-11			1	ENSG00000196267	ZNF836	4.12348e-08
1	ENSG00000196338	NLGN3	0.425182			1	ENSG00000196338	NLGN3	0.230858				1	ENSG00000196338	NLGN3	0.737636				1	ENSG00000196338	NLGN3	0.961082				1	ENSG00000196338	NLGN3	0.914274			1	ENSG00000196338	NLGN3	0.285314			1	ENSG00000196338	NLGN3	0.477565			1	ENSG00000196338	NLGN3	0.239684
1	ENSG00000196361	ELAVL3	1.92118e-07			1	ENSG00000196361	ELAVL3	1.26544e-09				1	ENSG00000196361	ELAVL3	5.86188e-14				1	ENSG00000196361	ELAVL3	3.34931e-07				1	ENSG00000196361	ELAVL3	5.60753e-08			1	ENSG00000196361	ELAVL3	3.6258e-06			1	ENSG00000196361	ELAVL3	2.9588e-11			1	ENSG00000196361	ELAVL3	2.60068e-05
0	ENSG00000196365	LONP1	0.478332			0	ENSG00000196365	LONP1	0.0841826				0	ENSG00000196365	LONP1	0.131755				0	ENSG00000196365	LONP1	0.0601035				0	ENSG00000196365	LONP1	0.0587423			0	ENSG00000196365	LONP1	0.876185			0	ENSG00000196365	LONP1	0.154384			0	ENSG00000196365	LONP1	0.0842497
0	ENSG00000196411	EPHB4	0.500115			0	ENSG00000196411	EPHB4	2.12579e-06				0	ENSG00000196411	EPHB4	0.0431382				0	ENSG00000196411	EPHB4	0.00927675				0	ENSG00000196411	EPHB4	0.0551639			0	ENSG00000196411	EPHB4	0.0582872			0	ENSG00000196411	EPHB4	0.0465012			0	ENSG00000196411	EPHB4	8.82142e-06
0	ENSG00000196420	S100A5	0.00537217			0	ENSG00000196420	S100A5	0.000134184				0	ENSG00000196420	S100A5	0.0146461				0	ENSG00000196420	S100A5	0.00300964				0	ENSG00000196420	S100A5	0.0178945			0	ENSG00000196420	S100A5	0.00038297			0	ENSG00000196420	S100A5	0.00348154			0	ENSG00000196420	S100A5	0.0856093
0	ENSG00000196526	AFAP1	5.97983e-11			0	ENSG00000196526	AFAP1	2.1361e-12				0	ENSG00000196526	AFAP1	2.32096e-13				0	ENSG00000196526	AFAP1	6.09414e-07				0	ENSG00000196526	AFAP1	5.05715e-08			0	ENSG00000196526	AFAP1	4.12939e-08			0	ENSG00000196526	AFAP1	3.77531e-18			0	ENSG00000196526	AFAP1	2.75912e-07
0	ENSG00000196616	ADH1B	0.00970403			0	ENSG00000196616	ADH1B	0.00416939				0	ENSG00000196616	ADH1B	0.0661249				0	ENSG00000196616	ADH1B	0.00420553				0	ENSG00000196616	ADH1B	0.129571			0	ENSG00000196616	ADH1B	0.0113037			0	ENSG00000196616	ADH1B	0.00646619			0	ENSG00000196616	ADH1B	0.00143893
0	ENSG00000196666	FAM180B	0.35197			0	ENSG00000196666	FAM180B	0.383363				0	ENSG00000196666	FAM180B	0.528142				0	ENSG00000196666	FAM180B	0.669905				0	ENSG00000196666	FAM180B	0.711406			0	ENSG00000196666	FAM180B	0.463638			0	ENSG00000196666	FAM180B	0.451119			0	ENSG00000196666	FAM180B	0.00364117
0	ENSG00000196689	TRPV1	0.0846971			0	ENSG00000196689	TRPV1	0.194246				0	ENSG00000196689	TRPV1	0.000226243				0	ENSG00000196689	TRPV1	0.0195971				0	ENSG00000196689	TRPV1	0.00965097			0	ENSG00000196689	TRPV1	0.46317			0	ENSG00000196689	TRPV1	0.024998			0	ENSG00000196689	TRPV1	0.165642
0	ENSG00000197044	ZNF441	0.000157177			0	ENSG00000197044	ZNF441	7.28558e-06				0	ENSG00000197044	ZNF441	3.13254e-05				0	ENSG00000197044	ZNF441	0.0319646				0	ENSG00000197044	ZNF441	0.00243569			0	ENSG00000197044	ZNF441	0.000228393			0	ENSG00000197044	ZNF441	0.00194122			0	ENSG00000197044	ZNF441	3.33017e-05
1	ENSG00000197147	LRRC8B	0.00158419			1	ENSG00000197147	LRRC8B	0.0164925				1	ENSG00000197147	LRRC8B	0.000191179				1	ENSG00000197147	LRRC8B	0.00032987				1	ENSG00000197147	LRRC8B	0.000330539			1	ENSG00000197147	LRRC8B	0.00385674			1	ENSG00000197147	LRRC8B	0.00886027			1	ENSG00000197147	LRRC8B	0.000188622
0	ENSG00000197168	NEK5	0.0250604			0	ENSG00000197168	NEK5	0.0279836				0	ENSG00000197168	NEK5	0.00520703				0	ENSG00000197168	NEK5	0.031224				0	ENSG00000197168	NEK5	0.00022344			0	ENSG00000197168	NEK5	0.000922162			0	ENSG00000197168	NEK5	0.00162324			0	ENSG00000197168	NEK5	0.291882
1	ENSG00000197283	SYNGAP1	0.243858			1	ENSG00000197283	SYNGAP1	0.138951				1	ENSG00000197283	SYNGAP1	0.578838				1	ENSG00000197283	SYNGAP1	0.385927				1	ENSG00000197283	SYNGAP1	0.222649			1	ENSG00000197283	SYNGAP1	0.323278			1	ENSG00000197283	SYNGAP1	0.745063			1	ENSG00000197283	SYNGAP1	0.129201
0	ENSG00000197296	FITM2	1.46621e-05			0	ENSG00000197296	FITM2	0.00300208				0	ENSG00000197296	FITM2	0.000708613				0	ENSG00000197296	FITM2	0.0331097				0	ENSG00000197296	FITM2	0.00786895			0	ENSG00000197296	FITM2	0.00478476			0	ENSG00000197296	FITM2	0.00068523			0	ENSG00000197296	FITM2	0.00162824
0	ENSG00000197406	DIO3	0.000622468			0	ENSG00000197406	DIO3	0.0532095				0	ENSG00000197406	DIO3	0.0223156				0	ENSG00000197406	DIO3	2.06043e-05				0	ENSG00000197406	DIO3	1.86041e-05			0	ENSG00000197406	DIO3	0.166246			0	ENSG00000197406	DIO3	0.32414			0	ENSG00000197406	DIO3	0.957052
0	ENSG00000197451	HNRNPAB	6.96319e-09			0	ENSG00000197451	HNRNPAB	9.42646e-11				0	ENSG00000197451	HNRNPAB	1.35956e-11				0	ENSG00000197451	HNRNPAB	3.52208e-08				0	ENSG00000197451	HNRNPAB	3.42915e-08			0	ENSG00000197451	HNRNPAB	5.23433e-10			0	ENSG00000197451	HNRNPAB	4.19987e-10			0	ENSG00000197451	HNRNPAB	7.84039e-08
0	ENSG00000197498	RPF2	0.370631			0	ENSG00000197498	RPF2	0.598067				0	ENSG00000197498	RPF2	0.0572284				0	ENSG00000197498	RPF2	0.57321				0	ENSG00000197498	RPF2	0.856314			0	ENSG00000197498	RPF2	0.769422			0	ENSG00000197498	RPF2	0.0449709			0	ENSG00000197498	RPF2	0.502872
1	ENSG00000197601	FAR1	0.00352607			1	ENSG00000197601	FAR1	0.00471311				1	ENSG00000197601	FAR1	0.012856				1	ENSG00000197601	FAR1	0.251196				1	ENSG00000197601	FAR1	0.207046			1	ENSG00000197601	FAR1	0.0924508			1	ENSG00000197601	FAR1	0.0189428			1	ENSG00000197601	FAR1	0.00139781
0	ENSG00000197614	MFAP5	0.297805			0	ENSG00000197614	MFAP5	0.00112931				0	ENSG00000197614	MFAP5	0.980744				0	ENSG00000197614	MFAP5	0.0234143				0	ENSG00000197614	MFAP5	0.246122			0	ENSG00000197614	MFAP5	0.116709			0	ENSG00000197614	MFAP5	0.736558			0	ENSG00000197614	MFAP5	1.11793e-05
0	ENSG00000197721	CR1L	0.120964			0	ENSG00000197721	CR1L	0.22142				0	ENSG00000197721	CR1L	0.00173798				0	ENSG00000197721	CR1L	0.0305856				0	ENSG00000197721	CR1L	0.139167			0	ENSG00000197721	CR1L	0.111214			0	ENSG00000197721	CR1L	0.0012098			0	ENSG00000197721	CR1L	0.00156117
1	ENSG00000197977	ELOVL2	0.562878			1	ENSG00000197977	ELOVL2	3.03901e-06				1	ENSG00000197977	ELOVL2	0.961896				1	ENSG00000197977	ELOVL2	0.492534				1	ENSG00000197977	ELOVL2	0.32303			1	ENSG00000197977	ELOVL2	0.742819			1	ENSG00000197977	ELOVL2	0.838808			1	ENSG00000197977	ELOVL2	0.0423529
0	ENSG00000197982	C1orf122	0.00412073			0	ENSG00000197982	C1orf122	4.19762e-05				0	ENSG00000197982	C1orf122	0.0031281				0	ENSG00000197982	C1orf122	0.0209872				0	ENSG00000197982	C1orf122	0.00160684			0	ENSG00000197982	C1orf122	0.00102705			0	ENSG00000197982	C1orf122	0.000401794			0	ENSG00000197982	C1orf122	0.000341372
1	ENSG00000198010	DLGAP2	0.000599061			1	ENSG00000198010	DLGAP2	5.92631e-05				1	ENSG00000198010	DLGAP2	0.000260806				1	ENSG00000198010	DLGAP2	1.15282e-06				1	ENSG00000198010	DLGAP2	1.23319e-06			1	ENSG00000198010	DLGAP2	1.60249e-06			1	ENSG00000198010	DLGAP2	0.000463136			1	ENSG00000198010	DLGAP2	7.9356e-05
0	ENSG00000198042	MAK16	0.123582			0	ENSG00000198042	MAK16	0.00466457				0	ENSG00000198042	MAK16	0.753061				0	ENSG00000198042	MAK16	0.0487266				0	ENSG00000198042	MAK16	0.105823			0	ENSG00000198042	MAK16	0.0372423			0	ENSG00000198042	MAK16	0.849943			0	ENSG00000198042	MAK16	0.0587527
0	ENSG00000198088	NUP62CL	0.00303668			0	ENSG00000198088	NUP62CL	0.000745121				0	ENSG00000198088	NUP62CL	0.000706459				0	ENSG00000198088	NUP62CL	0.0145808				0	ENSG00000198088	NUP62CL	0.0397375			0	ENSG00000198088	NUP62CL	0.00766746			0	ENSG00000198088	NUP62CL	0.095045			0	ENSG00000198088	NUP62CL	0.00279973
0	ENSG00000198183	BPIFA1	0.226743			0	ENSG00000198183	BPIFA1	0.86103				0	ENSG00000198183	BPIFA1	0.180266				0	ENSG00000198183	BPIFA1	0.600682				0	ENSG00000198183	BPIFA1	0.959813			0	ENSG00000198183	BPIFA1	0.212254			0	ENSG00000198183	BPIFA1	#DIV/0!			0	ENSG00000198183	BPIFA1	0.294504
1	ENSG00000198400	NTRK1	0.61906			1	ENSG00000198400	NTRK1	0.639473				1	ENSG00000198400	NTRK1	0.267149				1	ENSG00000198400	NTRK1	0.293599				1	ENSG00000198400	NTRK1	0.222812			1	ENSG00000198400	NTRK1	0.946885			1	ENSG00000198400	NTRK1	0.201865			1	ENSG00000198400	NTRK1	0.289287
0	ENSG00000198502	HLA-DRB5	0.014438			0	ENSG00000198502	HLA-DRB5	0.0146541				0	ENSG00000198502	HLA-DRB5	0.0127821				0	ENSG00000198502	HLA-DRB5	0.00692294				0	ENSG00000198502	HLA-DRB5	0.0389434			0	ENSG00000198502	HLA-DRB5	0.00998722			0	ENSG00000198502	HLA-DRB5	0.0412766			0	ENSG00000198502	HLA-DRB5	0.0182975
1	ENSG00000198513	ATL1	0.0280321			1	ENSG00000198513	ATL1	0.00527188				1	ENSG00000198513	ATL1	0.00198262				1	ENSG00000198513	ATL1	0.00552826				1	ENSG00000198513	ATL1	0.000375196			1	ENSG00000198513	ATL1	0.00870249			1	ENSG00000198513	ATL1	0.0125274			1	ENSG00000198513	ATL1	0.00774823
0	ENSG00000198553	KCNRG	1.90508e-07			0	ENSG00000198553	KCNRG	3.29424e-11				0	ENSG00000198553	KCNRG	3.21942e-10				0	ENSG00000198553	KCNRG	9.81787e-09				0	ENSG00000198553	KCNRG	1.17558e-07			0	ENSG00000198553	KCNRG	3.59966e-07			0	ENSG00000198553	KCNRG	5.6642e-12			0	ENSG00000198553	KCNRG	1.85709e-09
0	ENSG00000198569	SLC34A3	0.207833			0	ENSG00000198569	SLC34A3	0.00112428				0	ENSG00000198569	SLC34A3	0.569033				0	ENSG00000198569	SLC34A3	0.0982354				0	ENSG00000198569	SLC34A3	0.248197			0	ENSG00000198569	SLC34A3	0.05003			0	ENSG00000198569	SLC34A3	0.519845			0	ENSG00000198569	SLC34A3	0.975817
0	ENSG00000198663	C6orf89	0.954472			0	ENSG00000198663	C6orf89	0.195576				0	ENSG00000198663	C6orf89	0.834674				0	ENSG00000198663	C6orf89	0.447508				0	ENSG00000198663	C6orf89	0.979155			0	ENSG00000198663	C6orf89	0.848041			0	ENSG00000198663	C6orf89	0.105707			0	ENSG00000198663	C6orf89	0.00531405
0	ENSG00000198695	MT-ND6	#DIV/0!			0	ENSG00000198695	MT-ND6	#DIV/0!				0	ENSG00000198695	MT-ND6	#DIV/0!				0	ENSG00000198695	MT-ND6	#DIV/0!				0	ENSG00000198695	MT-ND6	#DIV/0!			0	ENSG00000198695	MT-ND6	#DIV/0!			0	ENSG00000198695	MT-ND6	#DIV/0!			0	ENSG00000198695	MT-ND6	#DIV/0!
0	ENSG00000198722	UNC13B	0.196341			0	ENSG00000198722	UNC13B	0.00308594				0	ENSG00000198722	UNC13B	0.854721				0	ENSG00000198722	UNC13B	0.0841253				0	ENSG00000198722	UNC13B	0.205631			0	ENSG00000198722	UNC13B	0.263007			0	ENSG00000198722	UNC13B	0.662128			0	ENSG00000198722	UNC13B	0.0056157
0	ENSG00000198763	MT-ND2	#DIV/0!			0	ENSG00000198763	MT-ND2	#DIV/0!				0	ENSG00000198763	MT-ND2	#DIV/0!				0	ENSG00000198763	MT-ND2	#DIV/0!				0	ENSG00000198763	MT-ND2	#DIV/0!			0	ENSG00000198763	MT-ND2	#DIV/0!			0	ENSG00000198763	MT-ND2	#DIV/0!			0	ENSG00000198763	MT-ND2	#DIV/0!
0	ENSG00000198785	GRIN3A	0.13919			0	ENSG00000198785	GRIN3A	0.0795734				0	ENSG00000198785	GRIN3A	0.0385708				0	ENSG00000198785	GRIN3A	0.0169168				0	ENSG00000198785	GRIN3A	0.00599292			0	ENSG00000198785	GRIN3A	0.0844968			0	ENSG00000198785	GRIN3A	0.129684			0	ENSG00000198785	GRIN3A	0.465077
0	ENSG00000198786	MT-ND5	#DIV/0!			0	ENSG00000198786	MT-ND5	#DIV/0!				0	ENSG00000198786	MT-ND5	#DIV/0!				0	ENSG00000198786	MT-ND5	#DIV/0!				0	ENSG00000198786	MT-ND5	#DIV/0!			0	ENSG00000198786	MT-ND5	#DIV/0!			0	ENSG00000198786	MT-ND5	#DIV/0!			0	ENSG00000198786	MT-ND5	#DIV/0!
0	ENSG00000198804	MT-CO1	#DIV/0!			0	ENSG00000198804	MT-CO1	#DIV/0!				0	ENSG00000198804	MT-CO1	#DIV/0!				0	ENSG00000198804	MT-CO1	#DIV/0!				0	ENSG00000198804	MT-CO1	#DIV/0!			0	ENSG00000198804	MT-CO1	#DIV/0!			0	ENSG00000198804	MT-CO1	#DIV/0!			0	ENSG00000198804	MT-CO1	#DIV/0!
0	ENSG00000198822	GRM3	0.407525			0	ENSG00000198822	GRM3	0.246493				0	ENSG00000198822	GRM3	0.930952				0	ENSG00000198822	GRM3	0.0624328				0	ENSG00000198822	GRM3	0.289302			0	ENSG00000198822	GRM3	0.0585088			0	ENSG00000198822	GRM3	0.837375			0	ENSG00000198822	GRM3	0.225017
0	ENSG00000198892	SHISA4	3.39005e-05			0	ENSG00000198892	SHISA4	8.05604e-10				0	ENSG00000198892	SHISA4	9.14829e-09				0	ENSG00000198892	SHISA4	2.63244e-06				0	ENSG00000198892	SHISA4	7.26441e-09			0	ENSG00000198892	SHISA4	7.95046e-10			0	ENSG00000198892	SHISA4	2.13923e-07			0	ENSG00000198892	SHISA4	3.62218e-09
1	ENSG00000198929	NOS1AP	0.000360945			1	ENSG00000198929	NOS1AP	4.88886e-05				1	ENSG00000198929	NOS1AP	0.000847827				1	ENSG00000198929	NOS1AP	6.32014e-05				1	ENSG00000198929	NOS1AP	5.84867e-05			1	ENSG00000198929	NOS1AP	8.90229e-05			1	ENSG00000198929	NOS1AP	0.000906421			1	ENSG00000198929	NOS1AP	0.000131611
0	ENSG00000204305	AGER	0.493311			0	ENSG00000204305	AGER	0.84786				0	ENSG00000204305	AGER	0.310884				0	ENSG00000204305	AGER	0.904312				0	ENSG00000204305	AGER	0.805268			0	ENSG00000204305	AGER	0.364084			0	ENSG00000204305	AGER	0.483957			0	ENSG00000204305	AGER	0.821632
1	ENSG00000204314	PRRT1	6.41418e-05			1	ENSG00000204314	PRRT1	1.36467e-07				1	ENSG00000204314	PRRT1	0.000268134				1	ENSG00000204314	PRRT1	4.71977e-05				1	ENSG00000204314	PRRT1	1.17797e-06			1	ENSG00000204314	PRRT1	2.1673e-06			1	ENSG00000204314	PRRT1	0.000138704			1	ENSG00000204314	PRRT1	1.13185e-05
0	ENSG00000204323	SMIM5	0.00123346			0	ENSG00000204323	SMIM5	1.95247e-05				0	ENSG00000204323	SMIM5	0.000754704				0	ENSG00000204323	SMIM5	0.000679728				0	ENSG00000204323	SMIM5	0.000337155			0	ENSG00000204323	SMIM5	0.00114669			0	ENSG00000204323	SMIM5	0.012259			0	ENSG00000204323	SMIM5	0.00625683
0	ENSG00000204390	HSPA1L	0.346591			0	ENSG00000204390	HSPA1L	0.115877				0	ENSG00000204390	HSPA1L	0.35469				0	ENSG00000204390	HSPA1L	0.566302				0	ENSG00000204390	HSPA1L	0.465127			0	ENSG00000204390	HSPA1L	0.16697			0	ENSG00000204390	HSPA1L	0.447999			0	ENSG00000204390	HSPA1L	0.0548792
0	ENSG00000204394	VARS1	9.01595e-07			0	ENSG00000204394	VARS1	5.73236e-09				0	ENSG00000204394	VARS1	3.40107e-09				0	ENSG00000204394	VARS1	7.33469e-09				0	ENSG00000204394	VARS1	1.7208e-09			0	ENSG00000204394	VARS1	1.63137e-08			0	ENSG00000204394	VARS1	2.18694e-11			0	ENSG00000204394	VARS1	9.37698e-09
0	ENSG00000204439	C6orf47	0.0025744			0	ENSG00000204439	C6orf47	0.00895098				0	ENSG00000204439	C6orf47	6.269e-08				0	ENSG00000204439	C6orf47	0.000137859				0	ENSG00000204439	C6orf47	7.61233e-06			0	ENSG00000204439	C6orf47	0.000394343			0	ENSG00000204439	C6orf47	3.37781e-05			0	ENSG00000204439	C6orf47	0.000565694
0	ENSG00000204540	PSORS1C1	1.07737e-05			0	ENSG00000204540	PSORS1C1	2.23736e-05				0	ENSG00000204540	PSORS1C1	0.000123961				0	ENSG00000204540	PSORS1C1	1.52567e-05				0	ENSG00000204540	PSORS1C1	0.000265733			0	ENSG00000204540	PSORS1C1	0.000256388			0	ENSG00000204540	PSORS1C1	0.000655889			0	ENSG00000204540	PSORS1C1	0.000227525
0	ENSG00000204542	C6orf15	#DIV/0!			0	ENSG00000204542	C6orf15	0.399234				0	ENSG00000204542	C6orf15	#DIV/0!				0	ENSG00000204542	C6orf15	0.246226				0	ENSG00000204542	C6orf15	0.338608			0	ENSG00000204542	C6orf15	#DIV/0!			0	ENSG00000204542	C6orf15	#DIV/0!			0	ENSG00000204542	C6orf15	0.0579633
0	ENSG00000204577	LILRB3	0.961244			0	ENSG00000204577	LILRB3	0.816872				0	ENSG00000204577	LILRB3	0.0275125				0	ENSG00000204577	LILRB3	0.107273				0	ENSG00000204577	LILRB3	0.241129			0	ENSG00000204577	LILRB3	0.861842			0	ENSG00000204577	LILRB3	0.298283			0	ENSG00000204577	LILRB3	0.720492
0	ENSG00000204655	MOG	5.34167e-05			0	ENSG00000204655	MOG	1.84219e-07				0	ENSG00000204655	MOG	3.72711e-06				0	ENSG00000204655	MOG	5.90674e-06				0	ENSG00000204655	MOG	0.000519255			0	ENSG00000204655	MOG	8.62013e-06			0	ENSG00000204655	MOG	0.000683318			0	ENSG00000204655	MOG	7.01293e-08
0	ENSG00000204710	SPDYC	0.313224			0	ENSG00000204710	SPDYC	0.464876				0	ENSG00000204710	SPDYC	0.539587				0	ENSG00000204710	SPDYC	0.125673				0	ENSG00000204710	SPDYC	0.0334965			0	ENSG00000204710	SPDYC	0.14776			0	ENSG00000204710	SPDYC	0.0803852			0	ENSG00000204710	SPDYC	0.0324199
0	ENSG00000204822	MRPL53	0.950173			0	ENSG00000204822	MRPL53	0.103738				0	ENSG00000204822	MRPL53	0.180283				0	ENSG00000204822	MRPL53	0.0166231				0	ENSG00000204822	MRPL53	0.337601			0	ENSG00000204822	MRPL53	0.275839			0	ENSG00000204822	MRPL53	0.202466			0	ENSG00000204822	MRPL53	0.0838878
0	ENSG00000204918	PRR20B	#DIV/0!			0	ENSG00000204918	PRR20B	#DIV/0!				0	ENSG00000204918	PRR20B	#DIV/0!				0	ENSG00000204918	PRR20B	#DIV/0!				0	ENSG00000204918	PRR20B	#DIV/0!			0	ENSG00000204918	PRR20B	#DIV/0!			0	ENSG00000204918	PRR20B	#DIV/0!			0	ENSG00000204918	PRR20B	#DIV/0!
0	ENSG00000204919	PRR20A	#DIV/0!			0	ENSG00000204919	PRR20A	#DIV/0!				0	ENSG00000204919	PRR20A	#DIV/0!				0	ENSG00000204919	PRR20A	#DIV/0!				0	ENSG00000204919	PRR20A	#DIV/0!			0	ENSG00000204919	PRR20A	#DIV/0!			0	ENSG00000204919	PRR20A	#DIV/0!			0	ENSG00000204919	PRR20A	#DIV/0!
0	ENSG00000205002	AARD	0.0254087			0	ENSG00000205002	AARD	0.0972003				0	ENSG00000205002	AARD	0.0913606				0	ENSG00000205002	AARD	0.00060082				0	ENSG00000205002	AARD	1.99073e-05			0	ENSG00000205002	AARD	0.000127878			0	ENSG00000205002	AARD	0.185657			0	ENSG00000205002	AARD	0.0659512
0	ENSG00000205336	ADGRG1	0.720631			0	ENSG00000205336	ADGRG1	0.18875				0	ENSG00000205336	ADGRG1	0.637552				0	ENSG00000205336	ADGRG1	0.435605				0	ENSG00000205336	ADGRG1	0.97714			0	ENSG00000205336	ADGRG1	0.641086			0	ENSG00000205336	ADGRG1	0.377027			0	ENSG00000205336	ADGRG1	0.000170155
0	ENSG00000205352	PRR13	1.82957e-07			0	ENSG00000205352	PRR13	1.57464e-06				0	ENSG00000205352	PRR13	2.02914e-06				0	ENSG00000205352	PRR13	7.34721e-05				0	ENSG00000205352	PRR13	3.35755e-06			0	ENSG00000205352	PRR13	4.47862e-06			0	ENSG00000205352	PRR13	2.10067e-06			0	ENSG00000205352	PRR13	2.58026e-05
0	ENSG00000205916	DAZ4	#DIV/0!			0	ENSG00000205916	DAZ4	#DIV/0!				0	ENSG00000205916	DAZ4	#DIV/0!				0	ENSG00000205916	DAZ4	#DIV/0!				0	ENSG00000205916	DAZ4	#DIV/0!			0	ENSG00000205916	DAZ4	#DIV/0!			0	ENSG00000205916	DAZ4	#DIV/0!			0	ENSG00000205916	DAZ4	#DIV/0!
0	ENSG00000205923	CEMP1	0.012475			0	ENSG00000205923	CEMP1	0.000193587				0	ENSG00000205923	CEMP1	0.070707				0	ENSG00000205923	CEMP1	0.0173161				0	ENSG00000205923	CEMP1	0.00433246			0	ENSG00000205923	CEMP1	3.32926e-05			0	ENSG00000205923	CEMP1	0.0151133			0	ENSG00000205923	CEMP1	0.12689
0	ENSG00000205944	DAZ2	#DIV/0!			0	ENSG00000205944	DAZ2	#DIV/0!				0	ENSG00000205944	DAZ2	#DIV/0!				0	ENSG00000205944	DAZ2	#DIV/0!				0	ENSG00000205944	DAZ2	#DIV/0!			0	ENSG00000205944	DAZ2	#DIV/0!			0	ENSG00000205944	DAZ2	#DIV/0!			0	ENSG00000205944	DAZ2	#DIV/0!
0	ENSG00000206177	HBM	0.0521579			0	ENSG00000206177	HBM	0.0810767				0	ENSG00000206177	HBM	0.0115039				0	ENSG00000206177	HBM	0.00624203				0	ENSG00000206177	HBM	0.0156798			0	ENSG00000206177	HBM	0.0699163			0	ENSG00000206177	HBM	0.0161425			0	ENSG00000206177	HBM	0.0120091
0	ENSG00000211584	SLC48A1	8.86941e-07			0	ENSG00000211584	SLC48A1	2.82557e-10				0	ENSG00000211584	SLC48A1	1.77323e-07				0	ENSG00000211584	SLC48A1	5.19358e-07				0	ENSG00000211584	SLC48A1	7.24188e-07			0	ENSG00000211584	SLC48A1	1.15968e-08			0	ENSG00000211584	SLC48A1	1.53679e-05			0	ENSG00000211584	SLC48A1	1.1437e-08
1	ENSG00000213023	SYT3	0.767189			1	ENSG00000213023	SYT3	0.16344				1	ENSG00000213023	SYT3	0.610838				1	ENSG00000213023	SYT3	0.267281				1	ENSG00000213023	SYT3	0.671186			1	ENSG00000213023	SYT3	0.47756			1	ENSG00000213023	SYT3	0.237223			1	ENSG00000213023	SYT3	0.678634
0	ENSG00000213145	CRIP1	0.0021479			0	ENSG00000213145	CRIP1	0.00746688				0	ENSG00000213145	CRIP1	0.000227683				0	ENSG00000213145	CRIP1	0.00587995				0	ENSG00000213145	CRIP1	0.00565925			0	ENSG00000213145	CRIP1	0.000530929			0	ENSG00000213145	CRIP1	0.00214122			0	ENSG00000213145	CRIP1	0.0436827
0	ENSG00000213199	ASIC3	0.0225685			0	ENSG00000213199	ASIC3	0.00159397				0	ENSG00000213199	ASIC3	0.360175				0	ENSG00000213199	ASIC3	0.0557601				0	ENSG00000213199	ASIC3	0.00144463			0	ENSG00000213199	ASIC3	0.000485506			0	ENSG00000213199	ASIC3	0.0415155			0	ENSG00000213199	ASIC3	0.0200692
0	ENSG00000213398	LCAT	0.0278656			0	ENSG00000213398	LCAT	0.0073868				0	ENSG00000213398	LCAT	0.00266384				0	ENSG00000213398	LCAT	0.00460827				0	ENSG00000213398	LCAT	0.0461293			0	ENSG00000213398	LCAT	0.00155671			0	ENSG00000213398	LCAT	0.00380968			0	ENSG00000213398	LCAT	0.154767
0	ENSG00000213694	S1PR3	0.0365817			0	ENSG00000213694	S1PR3	2.8277e-05				0	ENSG00000213694	S1PR3	0.00117956				0	ENSG00000213694	S1PR3	0.000198347				0	ENSG00000213694	S1PR3	0.00411579			0	ENSG00000213694	S1PR3	0.00048136			0	ENSG00000213694	S1PR3	5.92089e-05			0	ENSG00000213694	S1PR3	5.39941e-09
0	ENSG00000213921	LEUTX	#DIV/0!			0	ENSG00000213921	LEUTX	0.914118				0	ENSG00000213921	LEUTX	#DIV/0!				0	ENSG00000213921	LEUTX	#DIV/0!				0	ENSG00000213921	LEUTX	#DIV/0!			0	ENSG00000213921	LEUTX	0.2778			0	ENSG00000213921	LEUTX	#DIV/0!			0	ENSG00000213921	LEUTX	#DIV/0!
0	ENSG00000214097	SMCO1	0.590934			0	ENSG00000214097	SMCO1	0.042209				0	ENSG00000214097	SMCO1	0.298459				0	ENSG00000214097	SMCO1	0.0522135				0	ENSG00000214097	SMCO1	0.0712872			0	ENSG00000214097	SMCO1	0.0855069			0	ENSG00000214097	SMCO1	0.0638386			0	ENSG00000214097	SMCO1	0.0507473
0	ENSG00000214309	MBLAC1	0.288669			0	ENSG00000214309	MBLAC1	0.0810143				0	ENSG00000214309	MBLAC1	0.890591				0	ENSG00000214309	MBLAC1	0.218053				0	ENSG00000214309	MBLAC1	0.113733			0	ENSG00000214309	MBLAC1	0.0196058			0	ENSG00000214309	MBLAC1	0.854574			0	ENSG00000214309	MBLAC1	0.932746
0	ENSG00000214415	GNAT3	0.37306			0	ENSG00000214415	GNAT3	0.157667				0	ENSG00000214415	GNAT3	0.15335				0	ENSG00000214415	GNAT3	0.00334369				0	ENSG00000214415	GNAT3	0.0464948			0	ENSG00000214415	GNAT3	0.137049			0	ENSG00000214415	GNAT3	0.00830902			0	ENSG00000214415	GNAT3	0.355988
0	ENSG00000214456	PLIN5	0.134655			0	ENSG00000214456	PLIN5	0.0568723				0	ENSG00000214456	PLIN5	0.115623				0	ENSG00000214456	PLIN5	0.476959				0	ENSG00000214456	PLIN5	0.460061			0	ENSG00000214456	PLIN5	0.0868959			0	ENSG00000214456	PLIN5	0.0044083			0	ENSG00000214456	PLIN5	0.262764
0	ENSG00000214655	ZSWIM8	0.000860462			0	ENSG00000214655	ZSWIM8	0.00112541				0	ENSG00000214655	ZSWIM8	1.89874e-05				0	ENSG00000214655	ZSWIM8	0.000386373				0	ENSG00000214655	ZSWIM8	0.000348378			0	ENSG00000214655	ZSWIM8	0.0869918			0	ENSG00000214655	ZSWIM8	1.93993e-05			0	ENSG00000214655	ZSWIM8	0.000788111
1	ENSG00000215045	GRID2IP	0.0308534			1	ENSG00000215045	GRID2IP	0.448867				1	ENSG00000215045	GRID2IP	0.0023401				1	ENSG00000215045	GRID2IP	0.598975				1	ENSG00000215045	GRID2IP	0.866544			1	ENSG00000215045	GRID2IP	0.354422			1	ENSG00000215045	GRID2IP	0.00122444			1	ENSG00000215045	GRID2IP	0.71506
0	ENSG00000215251	FASTKD5	0.00973959			0	ENSG00000215251	FASTKD5	0.000160806				0	ENSG00000215251	FASTKD5	0.00261321				0	ENSG00000215251	FASTKD5	0.0085994				0	ENSG00000215251	FASTKD5	0.112228			0	ENSG00000215251	FASTKD5	0.0153319			0	ENSG00000215251	FASTKD5	0.000328296			0	ENSG00000215251	FASTKD5	5.65268e-05
0	ENSG00000215784	FAM72D	0.356204			0	ENSG00000215784	FAM72D	0.000543179				0	ENSG00000215784	FAM72D	0.0677173				0	ENSG00000215784	FAM72D	0.184725				0	ENSG00000215784	FAM72D	0.0507632			0	ENSG00000215784	FAM72D	0.0267848			0	ENSG00000215784	FAM72D	0.808566			0	ENSG00000215784	FAM72D	0.00100507
0	ENSG00000215790	SLC35E2A	0.000492163			0	ENSG00000215790	SLC35E2A	9.58503e-06				0	ENSG00000215790	SLC35E2A	1.64846e-05				0	ENSG00000215790	SLC35E2A	0.000385389				0	ENSG00000215790	SLC35E2A	0.00134751			0	ENSG00000215790	SLC35E2A	0.0069461			0	ENSG00000215790	SLC35E2A	2.90022e-05			0	ENSG00000215790	SLC35E2A	0.00184032
0	ENSG00000219073	CELA3B	#DIV/0!			0	ENSG00000219073	CELA3B	0.592997				0	ENSG00000219073	CELA3B	#DIV/0!				0	ENSG00000219073	CELA3B	0.355988				0	ENSG00000219073	CELA3B	0.205362			0	ENSG00000219073	CELA3B	0.991202			0	ENSG00000219073	CELA3B	#DIV/0!			0	ENSG00000219073	CELA3B	#DIV/0!
0	ENSG00000219607	PPP1R3G	0.0827953			0	ENSG00000219607	PPP1R3G	0.00722623				0	ENSG00000219607	PPP1R3G	0.00826578				0	ENSG00000219607	PPP1R3G	0.0575541				0	ENSG00000219607	PPP1R3G	0.0505721			0	ENSG00000219607	PPP1R3G	0.00464532			0	ENSG00000219607	PPP1R3G	0.00609212			0	ENSG00000219607	PPP1R3G	0.363429
1	ENSG00000220205	VAMP2	0.000635838			1	ENSG00000220205	VAMP2	6.85051e-05				1	ENSG00000220205	VAMP2	0.00113301				1	ENSG00000220205	VAMP2	2.46536e-06				1	ENSG00000220205	VAMP2	5.81141e-07			1	ENSG00000220205	VAMP2	4.24754e-06			1	ENSG00000220205	VAMP2	0.000266948			1	ENSG00000220205	VAMP2	7.13196e-06
0	ENSG00000221838	AP4M1	0.415445			0	ENSG00000221838	AP4M1	0.00193502				0	ENSG00000221838	AP4M1	0.00304164				0	ENSG00000221838	AP4M1	0.00194402				0	ENSG00000221838	AP4M1	0.0296256			0	ENSG00000221838	AP4M1	0.200694			0	ENSG00000221838	AP4M1	0.0138811			0	ENSG00000221838	AP4M1	0.000119681
1	ENSG00000221866	PLXNA4	5.11278e-05			1	ENSG00000221866	PLXNA4	8.05024e-05				1	ENSG00000221866	PLXNA4	3.40309e-05				1	ENSG00000221866	PLXNA4	0.0542062				1	ENSG00000221866	PLXNA4	0.0179078			1	ENSG00000221866	PLXNA4	0.0254521			1	ENSG00000221866	PLXNA4	1.52835e-06			1	ENSG00000221866	PLXNA4	0.450496
0	ENSG00000221909	FAM200A	5.00272e-06			0	ENSG00000221909	FAM200A	2.91339e-09				0	ENSG00000221909	FAM200A	7.11914e-06				0	ENSG00000221909	FAM200A	5.03955e-06				0	ENSG00000221909	FAM200A	2.04308e-06			0	ENSG00000221909	FAM200A	2.03879e-07			0	ENSG00000221909	FAM200A	6.81073e-05			0	ENSG00000221909	FAM200A	3.13067e-06
0	ENSG00000221972	0	0.938383			0	ENSG00000221972	0	0.859506				0	ENSG00000221972	0	0.536183				0	ENSG00000221972	0	0.0864313				0	ENSG00000221972	0	0.0753641			0	ENSG00000221972	0	0.034491			0	ENSG00000221972	0	0.743861			0	ENSG00000221972	0	0.0414997
0	ENSG00000222047	C10orf55	0.0936385			0	ENSG00000222047	C10orf55	0.290757				0	ENSG00000222047	C10orf55	0.0218215				0	ENSG00000222047	C10orf55	0.0868037				0	ENSG00000222047	C10orf55	0.0656773			0	ENSG00000222047	C10orf55	0.127044			0	ENSG00000222047	C10orf55	0.00902519			0	ENSG00000222047	C10orf55	0.713103
0	ENSG00000224440	CXorf51A	#DIV/0!			0	ENSG00000224440	CXorf51A	#DIV/0!				0	ENSG00000224440	CXorf51A	#DIV/0!				0	ENSG00000224440	CXorf51A	#DIV/0!				0	ENSG00000224440	CXorf51A	#DIV/0!			0	ENSG00000224440	CXorf51A	#DIV/0!			0	ENSG00000224440	CXorf51A	#DIV/0!			0	ENSG00000224440	CXorf51A	#DIV/0!
0	ENSG00000225950	NTF4	0.371975			0	ENSG00000225950	NTF4	0.0141427				0	ENSG00000225950	NTF4	0.945597				0	ENSG00000225950	NTF4	0.0863838				0	ENSG00000225950	NTF4	0.0643072			0	ENSG00000225950	NTF4	0.0598307			0	ENSG00000225950	NTF4	0.0687586			0	ENSG00000225950	NTF4	0.344348
0	ENSG00000227151	PRR20D	#DIV/0!			0	ENSG00000227151	PRR20D	#DIV/0!				0	ENSG00000227151	PRR20D	#DIV/0!				0	ENSG00000227151	PRR20D	#DIV/0!				0	ENSG00000227151	PRR20D	#DIV/0!			0	ENSG00000227151	PRR20D	#DIV/0!			0	ENSG00000227151	PRR20D	#DIV/0!			0	ENSG00000227151	PRR20D	#DIV/0!
0	ENSG00000228278	ORM2	0.319434			0	ENSG00000228278	ORM2	0.694845				0	ENSG00000228278	ORM2	0.169089				0	ENSG00000228278	ORM2	0.378155				0	ENSG00000228278	ORM2	0.348127			0	ENSG00000228278	ORM2	0.725764			0	ENSG00000228278	ORM2	0.198036			0	ENSG00000228278	ORM2	0.402817
0	ENSG00000229544	NKX1-2	0.00571176			0	ENSG00000229544	NKX1-2	0.601025				0	ENSG00000229544	NKX1-2	0.000806812				0	ENSG00000229544	NKX1-2	0.0456035				0	ENSG00000229544	NKX1-2	0.00118234			0	ENSG00000229544	NKX1-2	0.00238729			0	ENSG00000229544	NKX1-2	0.0112146			0	ENSG00000229544	NKX1-2	0.440197
0	ENSG00000229665	PRR20C	#DIV/0!			0	ENSG00000229665	PRR20C	#DIV/0!				0	ENSG00000229665	PRR20C	#DIV/0!				0	ENSG00000229665	PRR20C	#DIV/0!				0	ENSG00000229665	PRR20C	#DIV/0!			0	ENSG00000229665	PRR20C	#DIV/0!			0	ENSG00000229665	PRR20C	#DIV/0!			0	ENSG00000229665	PRR20C	#DIV/0!
0	ENSG00000230178	OR4F3	#DIV/0!			0	ENSG00000230178	OR4F3	#DIV/0!				0	ENSG00000230178	OR4F3	#DIV/0!				0	ENSG00000230178	OR4F3	#DIV/0!				0	ENSG00000230178	OR4F3	#DIV/0!			0	ENSG00000230178	OR4F3	#DIV/0!			0	ENSG00000230178	OR4F3	#DIV/0!			0	ENSG00000230178	OR4F3	#DIV/0!
0	ENSG00000234278	PRR20E	#DIV/0!			0	ENSG00000234278	PRR20E	#DIV/0!				0	ENSG00000234278	PRR20E	#DIV/0!				0	ENSG00000234278	PRR20E	#DIV/0!				0	ENSG00000234278	PRR20E	#DIV/0!			0	ENSG00000234278	PRR20E	#DIV/0!			0	ENSG00000234278	PRR20E	#DIV/0!			0	ENSG00000234278	PRR20E	#DIV/0!
0	ENSG00000234602	MCIDAS	0.0136159			0	ENSG00000234602	MCIDAS	0.296626				0	ENSG00000234602	MCIDAS	0.0851508				0	ENSG00000234602	MCIDAS	0.470471				0	ENSG00000234602	MCIDAS	0.123764			0	ENSG00000234602	MCIDAS	0.0479712			0	ENSG00000234602	MCIDAS	0.0148324			0	ENSG00000234602	MCIDAS	0.00167196
0	ENSG00000235109	ZSCAN31	0.177929			0	ENSG00000235109	ZSCAN31	0.203053				0	ENSG00000235109	ZSCAN31	0.13767				0	ENSG00000235109	ZSCAN31	0.80924				0	ENSG00000235109	ZSCAN31	0.571806			0	ENSG00000235109	ZSCAN31	0.68295			0	ENSG00000235109	ZSCAN31	0.528946			0	ENSG00000235109	ZSCAN31	0.114424
0	ENSG00000235194	PPP1R3E	7.99012e-06			0	ENSG00000235194	PPP1R3E	7.16139e-05				0	ENSG00000235194	PPP1R3E	5.10843e-05				0	ENSG00000235194	PPP1R3E	0.000315125				0	ENSG00000235194	PPP1R3E	5.76721e-05			0	ENSG00000235194	PPP1R3E	8.49472e-05			0	ENSG00000235194	PPP1R3E	6.04729e-05			0	ENSG00000235194	PPP1R3E	0.00108236
0	ENSG00000235568	NFAM1	0.000370876			0	ENSG00000235568	NFAM1	0.99913				0	ENSG00000235568	NFAM1	5.17382e-07				0	ENSG00000235568	NFAM1	0.953846				0	ENSG00000235568	NFAM1	0.378051			0	ENSG00000235568	NFAM1	0.533244			0	ENSG00000235568	NFAM1	0.00185822			0	ENSG00000235568	NFAM1	0.556284
0	ENSG00000235699	CXorf51B	#DIV/0!			0	ENSG00000235699	CXorf51B	#DIV/0!				0	ENSG00000235699	CXorf51B	#DIV/0!				0	ENSG00000235699	CXorf51B	#DIV/0!				0	ENSG00000235699	CXorf51B	#DIV/0!			0	ENSG00000235699	CXorf51B	#DIV/0!			0	ENSG00000235699	CXorf51B	#DIV/0!			0	ENSG00000235699	CXorf51B	#DIV/0!
0	ENSG00000236637	IFNA4	#DIV/0!			0	ENSG00000236637	IFNA4	#DIV/0!				0	ENSG00000236637	IFNA4	#DIV/0!				0	ENSG00000236637	IFNA4	#DIV/0!				0	ENSG00000236637	IFNA4	#DIV/0!			0	ENSG00000236637	IFNA4	0.2778			0	ENSG00000236637	IFNA4	#DIV/0!			0	ENSG00000236637	IFNA4	0.355988
0	ENSG00000237110	TAAR9	0.0328274			0	ENSG00000237110	TAAR9	0.56503				0	ENSG00000237110	TAAR9	0.00030924				0	ENSG00000237110	TAAR9	0.00168272				0	ENSG00000237110	TAAR9	0.000744539			0	ENSG00000237110	TAAR9	0.00455501			0	ENSG00000237110	TAAR9	0.163642			0	ENSG00000237110	TAAR9	0.549116
0	ENSG00000239839	DEFA3	0.315399			0	ENSG00000239839	DEFA3	0.986843				0	ENSG00000239839	DEFA3	0.382685				0	ENSG00000239839	DEFA3	0.5291				0	ENSG00000239839	DEFA3	0.483784			0	ENSG00000239839	DEFA3	0.891529			0	ENSG00000239839	DEFA3	0.938317			0	ENSG00000239839	DEFA3	0.946733
0	ENSG00000240303	ACAD11	0.430849			0	ENSG00000240303	ACAD11	0.419039				0	ENSG00000240303	ACAD11	0.7582				0	ENSG00000240303	ACAD11	0.714213				0	ENSG00000240303	ACAD11	0.882169			0	ENSG00000240303	ACAD11	0.434328			0	ENSG00000240303	ACAD11	0.70142			0	ENSG00000240303	ACAD11	0.230613
0	ENSG00000241360	PDXP	8.37016e-05			0	ENSG00000241360	PDXP	1.07527e-06				0	ENSG00000241360	PDXP	2.63437e-05				0	ENSG00000241360	PDXP	2.80129e-05				0	ENSG00000241360	PDXP	5.55365e-07			0	ENSG00000241360	PDXP	1.62628e-05			0	ENSG00000241360	PDXP	6.38909e-05			0	ENSG00000241360	PDXP	0.000235156
1	ENSG00000242441	GTF2A1L	0.0145233			1	ENSG00000242441	GTF2A1L	0.00814037				1	ENSG00000242441	GTF2A1L	0.131772				1	ENSG00000242441	GTF2A1L	0.347751				1	ENSG00000242441	GTF2A1L	0.149657			1	ENSG00000242441	GTF2A1L	0.2098			1	ENSG00000242441	GTF2A1L	0.979518			1	ENSG00000242441	GTF2A1L	0.0305386
0	ENSG00000243130	PSG11	0.374879			0	ENSG00000243130	PSG11	0.490939				0	ENSG00000243130	PSG11	0.190193				0	ENSG00000243130	PSG11	0.435148				0	ENSG00000243130	PSG11	0.118685			0	ENSG00000243130	PSG11	0.477661			0	ENSG00000243130	PSG11	0.920253			0	ENSG00000243130	PSG11	0.284749
0	ENSG00000243137	PSG4	0.271057			0	ENSG00000243137	PSG4	0.24152				0	ENSG00000243137	PSG4	0.507951				0	ENSG00000243137	PSG4	0.462445				0	ENSG00000243137	PSG4	0.201709			0	ENSG00000243137	PSG4	0.326372			0	ENSG00000243137	PSG4	0.831583			0	ENSG00000243137	PSG4	0.294903
0	ENSG00000243477	NAA80	0.0925235			0	ENSG00000243477	NAA80	0.0442187				0	ENSG00000243477	NAA80	0.463302				0	ENSG00000243477	NAA80	0.303832				0	ENSG00000243477	NAA80	0.0174948			0	ENSG00000243477	NAA80	0.0231787			0	ENSG00000243477	NAA80	0.118913			0	ENSG00000243477	NAA80	0.512153
0	ENSG00000244005	NFS1	0.0411612			0	ENSG00000244005	NFS1	0.123562				0	ENSG00000244005	NFS1	0.0882068				0	ENSG00000244005	NFS1	0.235485				0	ENSG00000244005	NFS1	0.798248			0	ENSG00000244005	NFS1	0.913193			0	ENSG00000244005	NFS1	0.400649			0	ENSG00000244005	NFS1	0.499321
0	ENSG00000244025	KRTAP19-3	#DIV/0!			0	ENSG00000244025	KRTAP19-3	#DIV/0!				0	ENSG00000244025	KRTAP19-3	#DIV/0!				0	ENSG00000244025	KRTAP19-3	#DIV/0!				0	ENSG00000244025	KRTAP19-3	0.338608			0	ENSG00000244025	KRTAP19-3	#DIV/0!			0	ENSG00000244025	KRTAP19-3	#DIV/0!			0	ENSG00000244025	KRTAP19-3	#DIV/0!
0	ENSG00000244067	GSTA2	0.512546			0	ENSG00000244067	GSTA2	0.399234				0	ENSG00000244067	GSTA2	0.0774922				0	ENSG00000244067	GSTA2	0.0638109				0	ENSG00000244067	GSTA2	0.0398393			0	ENSG00000244067	GSTA2	0.674073			0	ENSG00000244067	GSTA2	0.132907			0	ENSG00000244067	GSTA2	#DIV/0!
0	ENSG00000244242	IFITM10	9.54469e-06			0	ENSG00000244242	IFITM10	6.76313e-12				0	ENSG00000244242	IFITM10	3.07925e-07				0	ENSG00000244242	IFITM10	4.84785e-06				0	ENSG00000244242	IFITM10	6.0149e-08			0	ENSG00000244242	IFITM10	4.12721e-08			0	ENSG00000244242	IFITM10	3.25553e-06			0	ENSG00000244242	IFITM10	6.52713e-07
0	ENSG00000244476	ERVFRD-1	0.679788			0	ENSG00000244476	ERVFRD-1	0.434441				0	ENSG00000244476	ERVFRD-1	0.218261				0	ENSG00000244476	ERVFRD-1	0.430198				0	ENSG00000244476	ERVFRD-1	0.237297			0	ENSG00000244476	ERVFRD-1	0.668103			0	ENSG00000244476	ERVFRD-1	0.738025			0	ENSG00000244476	ERVFRD-1	0.260515
0	ENSG00000248483	POU5F2	0.509667			0	ENSG00000248483	POU5F2	0.0846524				0	ENSG00000248483	POU5F2	0.0134148				0	ENSG00000248483	POU5F2	0.463586				0	ENSG00000248483	POU5F2	0.815558			0	ENSG00000248483	POU5F2	0.185641			0	ENSG00000248483	POU5F2	0.517662			0	ENSG00000248483	POU5F2	0.369529
0	ENSG00000250254	PTTG2	0.707968			0	ENSG00000250254	PTTG2	1.46171e-06				0	ENSG00000250254	PTTG2	0.0995306				0	ENSG00000250254	PTTG2	0.0399104				0	ENSG00000250254	PTTG2	0.182411			0	ENSG00000250254	PTTG2	0.0375174			0	ENSG00000250254	PTTG2	0.293748			0	ENSG00000250254	PTTG2	0.00110043
0	ENSG00000253117	OC90	0.171154			0	ENSG00000253117	OC90	0.0918013				0	ENSG00000253117	OC90	0.0133055				0	ENSG00000253117	OC90	0.256592				0	ENSG00000253117	OC90	0.253871			0	ENSG00000253117	OC90	0.771938			0	ENSG00000253117	OC90	0.219686			0	ENSG00000253117	OC90	0.0232985
0	ENSG00000253506	NACA2	1.65047e-08			0	ENSG00000253506	NACA2	2.9059e-12				0	ENSG00000253506	NACA2	2.06438e-11				0	ENSG00000253506	NACA2	2.18234e-08				0	ENSG00000253506	NACA2	2.36883e-08			0	ENSG00000253506	NACA2	1.61391e-12			0	ENSG00000253506	NACA2	7.22485e-08			0	ENSG00000253506	NACA2	1.2828e-09
0	ENSG00000253710	ALG11	0.0910948			0	ENSG00000253710	ALG11	2.2552e-05				0	ENSG00000253710	ALG11	0.0525783				0	ENSG00000253710	ALG11	0.000357401				0	ENSG00000253710	ALG11	0.00207426			0	ENSG00000253710	ALG11	0.00239577			0	ENSG00000253710	ALG11	0.00128015			0	ENSG00000253710	ALG11	0.000408252
0	ENSG00000253958	CLDN23	0.825342			0	ENSG00000253958	CLDN23	0.920794				0	ENSG00000253958	CLDN23	0.347911				0	ENSG00000253958	CLDN23	0.0298838				0	ENSG00000253958	CLDN23	0.00826683			0	ENSG00000253958	CLDN23	0.196151			0	ENSG00000253958	CLDN23	0.750426			0	ENSG00000253958	CLDN23	0.0642361
0	ENSG00000254470	AP5B1	0.220237			0	ENSG00000254470	AP5B1	0.702658				0	ENSG00000254470	AP5B1	0.206041				0	ENSG00000254470	AP5B1	0.432349				0	ENSG00000254470	AP5B1	0.703182			0	ENSG00000254470	AP5B1	0.231507			0	ENSG00000254470	AP5B1	0.119411			0	ENSG00000254470	AP5B1	0.0338799
0	ENSG00000254737	OR10G4	#DIV/0!			0	ENSG00000254737	OR10G4	0.399234				0	ENSG00000254737	OR10G4	#DIV/0!				0	ENSG00000254737	OR10G4	0.294504				0	ENSG00000254737	OR10G4	0.338608			0	ENSG00000254737	OR10G4	0.2778			0	ENSG00000254737	OR10G4	#DIV/0!			0	ENSG00000254737	OR10G4	#DIV/0!
0	ENSG00000255192	NANOGP8	0.37306			0	ENSG00000255192	NANOGP8	0.384497				0	ENSG00000255192	NANOGP8	0.573414				0	ENSG00000255192	NANOGP8	0.14528				0	ENSG00000255192	NANOGP8	0.139488			0	ENSG00000255192	NANOGP8	0.717214			0	ENSG00000255192	NANOGP8	0.352543			0	ENSG00000255192	NANOGP8	0.507141
0	ENSG00000255561	FDXACB1	7.75876e-08			0	ENSG00000255561	FDXACB1	5.44968e-11				0	ENSG00000255561	FDXACB1	1.04895e-09				0	ENSG00000255561	FDXACB1	1.23994e-08				0	ENSG00000255561	FDXACB1	2.75268e-09			0	ENSG00000255561	FDXACB1	3.9453e-09			0	ENSG00000255561	FDXACB1	2.27934e-08			0	ENSG00000255561	FDXACB1	5.35379e-08
0	ENSG00000256453	DND1	0.204787			0	ENSG00000256453	DND1	0.273862				0	ENSG00000256453	DND1	0.0043145				0	ENSG00000256453	DND1	0.046625				0	ENSG00000256453	DND1	0.0356608			0	ENSG00000256453	DND1	0.321705			0	ENSG00000256453	DND1	0.182874			0	ENSG00000256453	DND1	0.0148986
0	ENSG00000256660	CLEC12B	0.00806073			0	ENSG00000256660	CLEC12B	0.00147385				0	ENSG00000256660	CLEC12B	0.00279041				0	ENSG00000256660	CLEC12B	0.160357				0	ENSG00000256660	CLEC12B	0.00388541			0	ENSG00000256660	CLEC12B	0.00496904			0	ENSG00000256660	CLEC12B	0.0328642			0	ENSG00000256660	CLEC12B	0.0128045
0	ENSG00000258436	RNASE12	#DIV/0!			0	ENSG00000258436	RNASE12	#DIV/0!				0	ENSG00000258436	RNASE12	#DIV/0!				0	ENSG00000258436	RNASE12	#DIV/0!				0	ENSG00000258436	RNASE12	0.338608			0	ENSG00000258436	RNASE12	0.531309			0	ENSG00000258436	RNASE12	0.439874			0	ENSG00000258436	RNASE12	0.355988
