# Supplementary material for: Tissue-wide cell-specific proteogenomic modeling reveals novel candidate risk genes in autism spectrum disorders
Source: NPJ Syst Biol Appl. 2022 Sep 6;8:31. doi: 10.1038/s41540-022-00243-8 (PMC9448731; doi:10.1038/s41540-022-00243-8)
Supplement: Supplementary file 5 — Supplementary Table 4 [file 41540_2022_243_MOESM5_ESM.xlsx]

## Sheet: Sheet1
ASD Risk	ID	Gene	# Brain regions where the gene is DE
1	ENSG00000124766	SOX4	16
0	ENSG00000168916	ZNF608	16
0	ENSG00000196526	AFAP1	16
0	ENSG00000253506	NACA2	16
1	ENSG00000135316	SYNCRIP	16
0	ENSG00000118263	KLF7	16
1	ENSG00000136717	BIN1	16
0	ENSG00000104081	BMF	16
0	ENSG00000126861	OMG	16
0	ENSG00000198553	KCNRG	16
0	ENSG00000255561	FDXACB1	16
0	ENSG00000100320	RBFOX2	16
1	ENSG00000155974	GRIP1	16
1	ENSG00000013297	CLDN11	16
0	ENSG00000161682	FAM171A2	16
0	ENSG00000143147	GPR161	16
0	ENSG00000197451	HNRNPAB	16
1	ENSG00000127399	LRRC61	16
0	ENSG00000211584	SLC48A1	16
0	ENSG00000155330	C16orf87	16
1	ENSG00000111450	STX2	16
0	ENSG00000183853	KIRREL1	16
0	ENSG00000163002	NUP35	16
0	ENSG00000198892	SHISA4	16
0	ENSG00000125266	EFNB2	16
1	ENSG00000021574	SPAST	16
0	ENSG00000104901	DKKL1	16
0	ENSG00000167074	TEF	16
1	ENSG00000196267	ZNF836	16
0	ENSG00000140948	ZCCHC14	16
0	ENSG00000108309	RUNDC3A	16
1	ENSG00000091428	RAPGEF4	16
0	ENSG00000130313	PGLS	16
0	ENSG00000221909	FAM200A	16
1	ENSG00000112655	PTK7	16
0	ENSG00000170011	MYRIP	16
0	ENSG00000111846	GCNT2	16
0	ENSG00000113761	ZNF346	16
0	ENSG00000166963	MAP1A	16
0	ENSG00000184117	NIPSNAP1	16
1	ENSG00000123560	PLP1	16
0	ENSG00000162728	KCNJ9	16
0	ENSG00000134758	RNF138	16
0	ENSG00000186666	BCDIN3D	16
0	ENSG00000139133	ALG10	16
1	ENSG00000105695	MAG	16
0	ENSG00000108231	LGI1	16
1	ENSG00000181409	AATK	16
1	ENSG00000000460	C1orf112	16
1	ENSG00000089169	RPH3A	16
1	ENSG00000168758	SEMA4C	16
0	ENSG00000119946	CNNM1	16
1	ENSG00000204314	PRRT1	16
1	ENSG00000179222	MAGED1	16
0	ENSG00000167523	SPATA33	16
0	ENSG00000172159	FRMD3	16
1	ENSG00000070808	CAMK2A	16
0	ENSG00000204655	MOG	16
0	ENSG00000165240	ATP7A	16
0	ENSG00000099822	HCN2	16
0	ENSG00000139793	MBNL2	16
0	ENSG00000196159	FAT4	16
1	ENSG00000132639	SNAP25	16
1	ENSG00000177301	KCNA2	16
0	ENSG00000114988	LMAN2L	16
0	ENSG00000167191	GPRC5B	16
0	ENSG00000125966	MMP24	16
0	ENSG00000103044	HAS3	16
0	ENSG00000171368	TPPP	16
0	ENSG00000100884	CPNE6	16
0	ENSG00000124664	SPDEF	16
0	ENSG00000126860	EVI2A	16
0	ENSG00000168952	STXBP6	16
0	ENSG00000241360	PDXP	16
0	ENSG00000108797	CNTNAP1	16
0	ENSG00000205352	PRR13	16
0	ENSG00000101019	UQCC1	16
0	ENSG00000140280	LYSMD2	16
0	ENSG00000105438	KDELR1	16
0	ENSG00000137154	RPS6	16
1	ENSG00000122367	LDB3	16
0	ENSG00000169676	DRD5	16
0	ENSG00000122696	SLC25A51	16
0	ENSG00000188613	NANOS1	16
0	ENSG00000105402	NAPA	16
0	ENSG00000121775	TMEM39B	16
0	ENSG00000215790	SLC35E2A	16
0	ENSG00000164181	ELOVL7	16
0	ENSG00000100344	PNPLA3	16
0	ENSG00000167434	CA4	16
0	ENSG00000164346	NSA2	16
1	ENSG00000105711	SCN1B	16
1	ENSG00000106089	STX1A	16
0	ENSG00000126583	PRKCG	16
1	ENSG00000119866	BCL11A	16
0	ENSG00000181754	AMIGO1	16
1	ENSG00000111262	KCNA1	16
1	ENSG00000157087	ATP2B2	16
0	ENSG00000147100	SLC16A2	16
1	ENSG00000168993	CPLX1	16
0	ENSG00000235194	PPP1R3E	16
1	ENSG00000150995	ITPR1	16
1	ENSG00000176884	GRIN1	16
0	ENSG00000100285	NEFH	16
0	ENSG00000171532	NEUROD2	16
0	ENSG00000112305	SMAP1	16
1	ENSG00000106636	YKT6	16
1	ENSG00000182389	CACNB4	16
0	ENSG00000158796	DEDD	15
0	ENSG00000170265	ZNF282	15
0	ENSG00000135482	ZC3H10	15
0	ENSG00000244242	IFITM10	15
1	ENSG00000086589	RBM22	15
1	ENSG00000149091	DGKZ	15
0	ENSG00000118620	ZNF430	15
1	ENSG00000165209	STRBP	15
0	ENSG00000179886	TIGD5	15
0	ENSG00000117122	MFAP2	15
0	ENSG00000108578	BLMH	15
0	ENSG00000163006	CCDC138	15
1	ENSG00000196361	ELAVL3	15
0	ENSG00000163785	RYK	15
0	ENSG00000182628	SKA2	15
0	ENSG00000204394	VARS1	15
1	ENSG00000148798	INA	15
0	ENSG00000183773	AIFM3	15
0	ENSG00000160961	ZNF333	15
0	ENSG00000155545	MIER3	15
0	ENSG00000161542	PRPSAP1	15
0	ENSG00000081248	CACNA1S	15
0	ENSG00000166997	CNPY4	15
0	ENSG00000158315	RHBDL2	15
0	ENSG00000006116	CACNG3	15
1	ENSG00000155966	AFF2	15
0	ENSG00000139266	MARCHF9	15
0	ENSG00000143627	PKLR	15
0	ENSG00000149187	CELF1	15
1	ENSG00000138622	HCN4	15
0	ENSG00000171130	ATP6V0E2	15
0	ENSG00000064102	INTS13	15
0	ENSG00000105518	TMEM205	15
0	ENSG00000102384	CENPI	15
0	ENSG00000128335	APOL2	15
1	ENSG00000115844	DLX2	15
0	ENSG00000134072	CAMK1	15
1	ENSG00000135929	CYP27A1	15
0	ENSG00000152904	GGPS1	15
0	ENSG00000152689	RASGRP3	15
0	ENSG00000103174	NAGPA	15
0	ENSG00000173065	FAM222B	15
0	ENSG00000167723	TRPV3	15
0	ENSG00000141524	TMC6	15
1	ENSG00000157152	SYN2	15
0	ENSG00000156876	SASS6	15
1	ENSG00000151240	DIP2C	15
1	ENSG00000130309	COLGALT1	15
0	ENSG00000168135	KCNJ4	15
1	ENSG00000184226	PCDH9	15
0	ENSG00000175766	EIF4E1B	15
1	ENSG00000134243	SORT1	15
0	ENSG00000172301	COPRS	15
1	ENSG00000005379	TSPOAP1	15
0	ENSG00000073417	PDE8A	15
0	ENSG00000162267	ITIH3	15
0	ENSG00000167549	CORO6	15
1	ENSG00000168216	LMBRD1	15
0	ENSG00000131238	PPT1	15
0	ENSG00000125843	AP5S1	15
0	ENSG00000071991	CDH19	15
1	ENSG00000123178	SPRYD7	15
0	ENSG00000162989	KCNJ3	15
1	ENSG00000170091	NSG2	15
1	ENSG00000022355	GABRA1	15
0	ENSG00000115756	HPCAL1	15
1	ENSG00000198929	NOS1AP	15
0	ENSG00000140153	WDR20	15
0	ENSG00000147041	SYTL5	15
1	ENSG00000183454	GRIN2A	15
0	ENSG00000136448	NMT1	15
1	ENSG00000081803	CADPS2	15
0	ENSG00000123179	EBPL	15
0	ENSG00000188199	NUTM2B	15
1	ENSG00000109158	GABRA4	15
1	ENSG00000169507	SLC38A11	15
1	ENSG00000124198	ARFGEF2	15
1	ENSG00000185518	SV2B	15
0	ENSG00000165061	ZMAT4	15
1	ENSG00000184185	KCNJ12	15
1	ENSG00000138814	PPP3CA	15
0	ENSG00000182257	PRR34	15
1	ENSG00000175274	TP53I11	15
0	ENSG00000115183	TANC1	15
0	ENSG00000151923	TIAL1	14
1	ENSG00000187742	SECISBP2	14
0	ENSG00000028310	BRD9	14
1	ENSG00000152583	SPARCL1	14
0	ENSG00000178403	NEUROG2	14
0	ENSG00000067248	DHX29	14
0	ENSG00000172292	CERS6	14
0	ENSG00000139651	ZNF740	14
0	ENSG00000154146	NRGN	14
0	ENSG00000132334	PTPRE	14
0	ENSG00000176049	JAKMIP2	14
1	ENSG00000143479	DYRK3	14
0	ENSG00000087269	NOP14	14
0	ENSG00000128242	GAL3ST1	14
0	ENSG00000155324	GRAMD2B	14
1	ENSG00000176697	BDNF	14
0	ENSG00000164023	SGMS2	14
0	ENSG00000113448	PDE4D	14
0	ENSG00000079689	SCGN	14
1	ENSG00000116544	DLGAP3	14
0	ENSG00000182831	C16orf72	14
0	ENSG00000150456	EEF1AKMT1	14
0	ENSG00000149927	DOC2A	14
0	ENSG00000162545	CAMK2N1	14
0	ENSG00000105889	STEAP1B	14
1	ENSG00000065989	PDE4A	14
0	ENSG00000170743	SYT9	14
0	ENSG00000152578	GRIA4	14
0	ENSG00000043591	ADRB1	14
0	ENSG00000185070	FLRT2	14
0	ENSG00000136237	RAPGEF5	14
0	ENSG00000134597	RBMX2	14
1	ENSG00000152910	CNTNAP4	14
1	ENSG00000125814	NAPB	14
0	ENSG00000080819	CPOX	14
0	ENSG00000149658	YTHDF1	14
1	ENSG00000170745	KCNS3	14
0	ENSG00000124588	NQO2	14
1	ENSG00000156097	GPR61	14
0	ENSG00000204323	SMIM5	14
0	ENSG00000204540	PSORS1C1	14
1	ENSG00000172350	ABCG4	14
0	ENSG00000170854	RIOX2	14
1	ENSG00000136535	TBR1	14
0	ENSG00000166747	AP1G1	14
0	ENSG00000188690	UROS	14
0	ENSG00000171126	KCNG3	14
1	ENSG00000198010	DLGAP2	14
0	ENSG00000166908	PIP4K2C	14
1	ENSG00000220205	VAMP2	14
0	ENSG00000103550	KNOP1	14
1	ENSG00000114757	PEX5L	14
0	ENSG00000135926	TMBIM1	14
0	ENSG00000177432	NAP1L5	14
0	ENSG00000110777	POU2AF1	14
0	ENSG00000162975	KCNF1	14
0	ENSG00000047597	XK	14
0	ENSG00000012124	CD22	14
1	ENSG00000185760	KCNQ5	14
1	ENSG00000099365	STX1B	14
0	ENSG00000185972	CCIN	14
1	ENSG00000101489	CELF4	14
1	ENSG00000126705	AHDC1	14
0	ENSG00000127324	TSPAN8	14
0	ENSG00000171488	LRRC8C	14
1	ENSG00000123119	NECAB1	14
0	ENSG00000060762	MPC1	14
1	ENSG00000105989	WNT2	14
0	ENSG00000183726	TMEM50A	14
0	ENSG00000111361	EIF2B1	14
0	ENSG00000185033	SEMA4B	14
0	ENSG00000142687	KIAA0319L	14
0	ENSG00000128218	VPREB3	14
0	ENSG00000115137	DNAJC27	14
1	ENSG00000112232	KHDRBS2	14
1	ENSG00000154654	NCAM2	14
0	ENSG00000150782	IL18	14
0	ENSG00000113327	GABRG2	14
0	ENSG00000130287	NCAN	14
1	ENSG00000145864	GABRB2	14
0	ENSG00000188038	NRN1L	14
0	ENSG00000204439	C6orf47	14
1	ENSG00000008277	ADAM22	14
1	ENSG00000197147	LRRC8B	14
1	ENSG00000160097	FNDC5	14
0	ENSG00000101188	NTSR1	14
0	ENSG00000170893	TRH	14
0	ENSG00000008513	ST3GAL1	14
0	ENSG00000154040	CABYR	14
0	ENSG00000162374	ELAVL4	13
0	ENSG00000125246	CLYBL	13
0	ENSG00000151576	QTRT2	13
0	ENSG00000154764	WNT7A	13
1	ENSG00000148660	CAMK2G	13
0	ENSG00000161835	TAMALIN	13
0	ENSG00000132688	NES	13
0	ENSG00000196218	RYR1	13
0	ENSG00000170522	ELOVL6	13
1	ENSG00000125841	NRSN2	13
0	ENSG00000152778	IFIT5	13
0	ENSG00000117479	SLC19A2	13
1	ENSG00000082701	GSK3B	13
0	ENSG00000168175	MAPK1IP1L	13
0	ENSG00000152484	USP12	13
1	ENSG00000089250	NOS1	13
0	ENSG00000105467	SYNGR4	13
0	ENSG00000120526	NUDCD1	13
1	ENSG00000088038	CNOT3	13
1	ENSG00000118432	CNR1	13
1	ENSG00000058404	CAMK2B	13
1	ENSG00000104490	NCALD	13
0	ENSG00000159374	M1AP	13
0	ENSG00000183837	PNMA3	13
0	ENSG00000091039	OSBPL8	13
0	ENSG00000178342	KCNG2	13
0	ENSG00000100100	PIK3IP1	13
0	ENSG00000187688	TRPV2	13
0	ENSG00000137133	HINT2	13
0	ENSG00000133466	C1QTNF6	13
1	ENSG00000067715	SYT1	13
0	ENSG00000084070	SMAP2	13
0	ENSG00000214655	ZSWIM8	13
0	ENSG00000180398	MCFD2	13
0	ENSG00000166863	TAC3	13
0	ENSG00000167380	ZNF226	13
0	ENSG00000164935	DCSTAMP	13
1	ENSG00000164588	HCN1	13
0	ENSG00000103343	ZNF174	13
1	ENSG00000182621	PLCB1	13
0	ENSG00000161217	PCYT1A	13
0	ENSG00000117013	KCNQ4	13
1	ENSG00000158445	KCNB1	13
0	ENSG00000147246	HTR2C	13
0	ENSG00000144671	SLC22A14	13
1	ENSG00000160145	KALRN	13
0	ENSG00000112320	SOBP	13
1	ENSG00000163873	GRIK3	13
1	ENSG00000184613	NELL2	13
0	ENSG00000124222	STX16	13
0	ENSG00000164674	SYTL3	13
0	ENSG00000179546	HTR1D	13
0	ENSG00000180720	CHRM4	13
1	ENSG00000077063	CTTNBP2	13
0	ENSG00000062524	LTK	13
1	ENSG00000021645	NRXN3	13
1	ENSG00000172379	ARNT2	13
0	ENSG00000154478	GPR26	13
1	ENSG00000169760	NLGN1	13
0	ENSG00000154814	OXNAD1	13
1	ENSG00000171094	ALK	13
0	ENSG00000136758	YME1L1	12
0	ENSG00000109472	CPE	12
0	ENSG00000161509	GRIN2C	12
0	ENSG00000086544	ITPKC	12
0	ENSG00000105880	DLX5	12
1	ENSG00000163736	PPBP	12
0	ENSG00000143753	DEGS1	12
0	ENSG00000115993	TRAK2	12
0	ENSG00000122490	SLC66A2	12
0	ENSG00000197982	C1orf122	12
1	ENSG00000109189	USP46	12
0	ENSG00000162849	KIF26B	12
0	ENSG00000143340	FAM163A	12
0	ENSG00000184307	ZDHHC23	12
0	ENSG00000007516	BAIAP3	12
0	ENSG00000011347	SYT7	12
0	ENSG00000168734	PKIG	12
0	ENSG00000177108	ZDHHC22	12
0	ENSG00000116329	OPRD1	12
0	ENSG00000164106	SCRG1	12
0	ENSG00000184508	HDDC3	12
0	ENSG00000171509	RXFP1	12
0	ENSG00000166831	RBPMS2	12
0	ENSG00000082269	FAM135A	12
0	ENSG00000089123	TASP1	12
0	ENSG00000197296	FITM2	12
0	ENSG00000105613	MAST1	12
1	ENSG00000148053	NTRK2	12
1	ENSG00000135245	HILPDA	12
1	ENSG00000156011	PSD3	12
1	ENSG00000135541	AHI1	12
1	ENSG00000102468	HTR2A	12
0	ENSG00000122012	SV2C	12
1	ENSG00000145087	STXBP5L	12
0	ENSG00000159915	ZNF233	12
1	ENSG00000106714	CNTNAP3	12
0	ENSG00000120907	ADRA1A	12
0	ENSG00000115523	GNLY	12
0	ENSG00000145632	PLK2	12
1	ENSG00000128683	GAD1	12
0	ENSG00000064300	NGFR	12
1	ENSG00000136750	GAD2	12
0	ENSG00000102393	GLA	11
0	ENSG00000117308	GALE	11
0	ENSG00000057019	DCBLD2	11
0	ENSG00000176390	CRLF3	11
0	ENSG00000165868	HSPA12A	11
0	ENSG00000189184	PCDH18	11
1	ENSG00000142599	RERE	11
0	ENSG00000197044	ZNF441	11
0	ENSG00000184144	CNTN2	11
0	ENSG00000128311	TST	11
0	ENSG00000160460	SPTBN4	11
0	ENSG00000124562	SNRPC	11
0	ENSG00000134201	GSTM5	11
0	ENSG00000067533	RRP15	11
0	ENSG00000177103	DSCAML1	11
0	ENSG00000149084	HSD17B12	11
1	ENSG00000136928	GABBR2	11
0	ENSG00000102780	DGKH	11
1	ENSG00000058668	ATP2B4	11
0	ENSG00000121904	CSMD2	11
0	ENSG00000100083	GGA1	11
0	ENSG00000111254	AKAP3	11
1	ENSG00000153130	SCOC	11
0	ENSG00000186470	BTN3A2	11
0	ENSG00000137225	CAPN11	11
1	ENSG00000161082	CELF5	11
0	ENSG00000113924	HGD	11
0	ENSG00000070748	CHAT	11
0	ENSG00000139211	AMIGO2	11
1	ENSG00000110436	SLC1A2	10
1	ENSG00000178538	CA8	10
1	ENSG00000107105	ELAVL2	10
0	ENSG00000213694	S1PR3	10
0	ENSG00000010379	SLC6A13	10
0	ENSG00000160179	ABCG1	10
1	ENSG00000182674	KCNB2	10
1	ENSG00000135838	NPL	10
0	ENSG00000182255	KCNA4	10
0	ENSG00000159399	HK2	10
0	ENSG00000118855	MFSD1	10
0	ENSG00000159840	ZYX	10
0	ENSG00000072133	RPS6KA6	10
1	ENSG00000142192	APP	10
0	ENSG00000001630	CYP51A1	10
0	ENSG00000090097	PCBP4	10
0	ENSG00000256660	CLEC12B	10
1	ENSG00000080166	DCT	10
0	ENSG00000114796	KLHL24	10
1	ENSG00000136854	STXBP1	10
0	ENSG00000145349	CAMK2D	10
0	ENSG00000146006	LRRTM2	10
0	ENSG00000132872	SYT4	10
1	ENSG00000198513	ATL1	10
0	ENSG00000105509	HAS1	10
0	ENSG00000213145	CRIP1	10
0	ENSG00000126603	GLIS2	10
0	ENSG00000171189	GRIK1	10
0	ENSG00000070886	EPHA8	10
1	ENSG00000170579	DLGAP1	10
0	ENSG00000066777	ARFGEF1	10
0	ENSG00000116106	EPHA4	10
1	ENSG00000155511	GRIA1	10
0	ENSG00000137261	KIAA0319	10
0	ENSG00000115761	NOL10	9
1	ENSG00000090061	CCNK	9
0	ENSG00000152253	SPC25	9
0	ENSG00000174740	PABPC5	9
0	ENSG00000154153	RETREG1	9
0	ENSG00000174564	IL20RB	9
0	ENSG00000136160	EDNRB	9
0	ENSG00000180481	GLIPR1L2	9
0	ENSG00000179630	LACC1	9
1	ENSG00000114120	SLC25A36	9
0	ENSG00000133193	FAM104A	9
0	ENSG00000198088	NUP62CL	9
1	ENSG00000145526	CDH18	9
0	ENSG00000163959	SLC51A	9
0	ENSG00000164794	KCNV1	9
0	ENSG00000165406	MARCHF8	9
1	ENSG00000011677	GABRA3	9
1	ENSG00000153291	SLC25A27	9
1	ENSG00000106605	BLVRA	9
1	ENSG00000134780	DAGLA	9
0	ENSG00000102189	EEA1	9
0	ENSG00000182107	TMEM30B	9
0	ENSG00000141452	RMC1	9
0	ENSG00000147955	SIGMAR1	9
0	ENSG00000112699	GMDS	9
1	ENSG00000164082	GRM2	9
0	ENSG00000197406	DIO3	9
0	ENSG00000135749	PCNX2	9
0	ENSG00000205002	AARD	9
1	ENSG00000019505	SYT13	9
0	ENSG00000107897	ACBD5	9
0	ENSG00000112531	QKI	9
1	ENSG00000115159	GPD2	9
0	ENSG00000134222	PSRC1	9
0	ENSG00000100612	DHRS7	9
0	ENSG00000131831	RAI2	9
0	ENSG00000158714	SLAMF8	9
0	ENSG00000075275	CELSR1	8
0	ENSG00000109445	ZNF330	8
0	ENSG00000136040	PLXNC1	8
0	ENSG00000139352	ASCL1	8
0	ENSG00000100162	CENPM	8
0	ENSG00000253710	ALG11	8
0	ENSG00000170703	TTLL6	8
0	ENSG00000145888	GLRA1	8
0	ENSG00000126254	RBM42	8
0	ENSG00000196420	S100A5	8
0	ENSG00000151665	PIGF	8
0	ENSG00000121335	PRB2	8
0	ENSG00000105854	PON2	8
0	ENSG00000115286	NDUFS7	8
0	ENSG00000169718	DUS1L	8
0	ENSG00000100739	BDKRB1	8
0	ENSG00000123159	GIPC1	8
0	ENSG00000165588	OTX2	8
0	ENSG00000132122	SPATA6	8
1	ENSG00000139182	CLSTN3	8
0	ENSG00000197168	NEK5	8
0	ENSG00000108018	SORCS1	8
0	ENSG00000135437	RDH5	8
0	ENSG00000131409	LRRC4B	8
0	ENSG00000144891	AGTR1	8
0	ENSG00000185652	NTF3	8
1	ENSG00000185666	SYN3	8
1	ENSG00000081189	MEF2C	8
0	ENSG00000187860	CCDC157	8
0	ENSG00000162852	CNST	8
1	ENSG00000157445	CACNA2D3	8
1	ENSG00000149295	DRD2	8
0	ENSG00000100625	SIX4	8
0	ENSG00000237110	TAAR9	8
0	ENSG00000229544	NKX1-2	8
1	ENSG00000182240	BACE2	8
0	ENSG00000180340	FZD2	7
0	ENSG00000117114	ADGRL2	7
0	ENSG00000154839	SKA1	7
0	ENSG00000173145	NOC3L	7
1	ENSG00000221866	PLXNA4	7
0	ENSG00000100575	TIMM9	7
1	ENSG00000166451	CENPN	7
0	ENSG00000215251	FASTKD5	7
0	ENSG00000173889	PHC3	7
0	ENSG00000153822	KCNJ16	7
1	ENSG00000131771	PPP1R1B	7
0	ENSG00000115648	MLPH	7
0	ENSG00000165449	SLC16A9	7
1	ENSG00000132535	DLG4	7
0	ENSG00000104722	NEFM	7
1	ENSG00000197601	FAR1	7
1	ENSG00000078053	AMPH	7
0	ENSG00000092531	SNAP23	7
0	ENSG00000126266	FFAR1	7
1	ENSG00000136531	SCN2A	7
1	ENSG00000116120	FARSB	7
0	ENSG00000124191	TOX2	7
0	ENSG00000104714	ERICH1	7
0	ENSG00000135914	HTR2B	7
0	ENSG00000182687	GALR2	7
0	ENSG00000072041	SLC6A15	7
0	ENSG00000235568	NFAM1	7
0	ENSG00000051128	HOMER3	6
0	ENSG00000250254	PTTG2	6
0	ENSG00000144815	NXPE3	6
0	ENSG00000186638	KIF24	6
1	ENSG00000141837	CACNA1A	6
0	ENSG00000056736	IL17RB	6
0	ENSG00000205923	CEMP1	6
0	ENSG00000183077	AFMID	6
0	ENSG00000171819	ANGPTL7	6
0	ENSG00000137166	FOXP4	6
0	ENSG00000111696	NT5DC3	6
0	ENSG00000213199	ASIC3	6
0	ENSG00000221838	AP4M1	6
0	ENSG00000156966	B3GNT7	6
0	ENSG00000170961	HAS2	6
0	ENSG00000146834	MEPCE	6
0	ENSG00000105556	MIER2	6
0	ENSG00000196616	ADH1B	6
0	ENSG00000089091	DZANK1	6
0	ENSG00000155903	RASA2	6
0	ENSG00000213398	LCAT	6
0	ENSG00000150722	PPP1R1C	6
0	ENSG00000092929	UNC13D	6
0	ENSG00000139269	INHBE	6
1	ENSG00000169306	IL1RAPL1	6
0	ENSG00000101333	PLCB4	6
0	ENSG00000180116	C12orf40	6
0	ENSG00000118600	RXYLT1	6
0	ENSG00000112303	VNN2	6
0	ENSG00000115226	FNDC4	6
0	ENSG00000129682	FGF13	6
1	ENSG00000145248	SLC10A4	6
0	ENSG00000114251	WNT5A	6
1	ENSG00000125827	TMX4	6
0	ENSG00000142698	C1orf94	5
0	ENSG00000151276	MAGI1	5
0	ENSG00000081014	AP4E1	5
0	ENSG00000138092	CENPO	5
0	ENSG00000187823	RTL4	5
0	ENSG00000172215	CXCR6	5
0	ENSG00000135643	KCNMB4	5
0	ENSG00000167987	VPS37C	5
1	ENSG00000130203	APOE	5
0	ENSG00000031691	CENPQ	5
0	ENSG00000100299	ARSA	5
1	ENSG00000081138	CDH7	5
0	ENSG00000146233	CYP39A1	5
0	ENSG00000187210	GCNT1	5
0	ENSG00000123104	ITPR2	5
0	ENSG00000181631	P2RY13	5
0	ENSG00000103067	ESRP2	5
0	ENSG00000155463	OXA1L	5
0	ENSG00000174500	GCSAM	5
0	ENSG00000006831	ADIPOR2	5
0	ENSG00000132465	JCHAIN	5
0	ENSG00000116194	ANGPTL1	5
0	ENSG00000137414	FAM8A1	5
1	ENSG00000040731	CDH10	5
1	ENSG00000152413	HOMER1	5
0	ENSG00000116729	WLS	5
1	ENSG00000150768	DLAT	5
0	ENSG00000133107	TRPC4	5
0	ENSG00000130720	FIBCD1	5
0	ENSG00000196666	FAM180B	5
1	ENSG00000168959	GRM5	5
1	ENSG00000138741	TRPC3	5
0	ENSG00000099940	SNAP29	5
0	ENSG00000187048	CYP4A11	5
1	ENSG00000130222	GADD45G	4
0	ENSG00000153132	CLGN	4
0	ENSG00000109956	B3GAT1	4
0	ENSG00000196411	EPHB4	4
0	ENSG00000085999	RAD54L	4
0	ENSG00000081026	MAGI3	4
0	ENSG00000059915	PSD	4
1	ENSG00000121440	PDZRN3	4
0	ENSG00000140297	GCNT3	4
0	ENSG00000144227	NXPH2	4
0	ENSG00000129518	EAPP	4
0	ENSG00000124479	NDP	4
0	ENSG00000197614	MFAP5	4
0	ENSG00000112308	C6orf62	4
0	ENSG00000137392	CLPS	4
0	ENSG00000168418	KCNG4	4
0	ENSG00000120251	GRIA2	4
0	ENSG00000184007	PTP4A2	4
0	ENSG00000140548	ZNF710	4
0	ENSG00000103534	TMC5	4
0	ENSG00000180228	PRKRA	4
0	ENSG00000135577	NMBR	4
1	ENSG00000171492	LRRC8D	4
0	ENSG00000161618	ALDH16A1	4
0	ENSG00000119917	IFIT3	4
0	ENSG00000219607	PPP1R3G	4
1	ENSG00000091129	NRCAM	4
0	ENSG00000103496	STX4	4
0	ENSG00000185269	NOTUM	4
0	ENSG00000100427	MLC1	4
0	ENSG00000129990	SYT5	4
0	ENSG00000103274	NUBP1	4
0	ENSG00000143199	ADCY10	4
0	ENSG00000107745	MICU1	4
0	ENSG00000139874	SSTR1	4
0	ENSG00000180616	SSTR2	4
0	ENSG00000118640	VAMP8	4
1	ENSG00000129159	KCNC1	4
0	ENSG00000162399	BSND	4
1	ENSG00000101883	RHOXF1	4
0	ENSG00000101307	SIRPB1	4
0	ENSG00000106025	TSPAN12	4
0	ENSG00000198785	GRIN3A	4
0	ENSG00000140015	KCNH5	4
0	ENSG00000094841	UPRT	4
0	ENSG00000196689	TRPV1	4
0	ENSG00000056998	GYG2	4
0	ENSG00000144481	TRPM8	4
0	ENSG00000106603	COA1	4
1	ENSG00000172020	GAP43	4
0	ENSG00000008323	PLEKHG6	4
1	ENSG00000184271	POU6F1	4
1	ENSG00000215045	GRID2IP	4
1	ENSG00000151320	AKAP6	4
0	ENSG00000187416	LHFPL3	4
0	ENSG00000144749	LRIG1	4
0	ENSG00000179841	AKAP5	4
0	ENSG00000183778	B3GALT5	4
0	ENSG00000112183	RBM24	4
0	ENSG00000166482	MFAP4	4
0	ENSG00000115129	TP53I3	3
1	ENSG00000197977	ELOVL2	3
1	ENSG00000126070	AGO3	3
0	ENSG00000186522	SEPTIN10	3
0	ENSG00000119915	ELOVL3	3
0	ENSG00000179403	VWA1	3
0	ENSG00000177272	KCNA3	3
0	ENSG00000215784	FAM72D	3
0	ENSG00000143006	DMRTB1	3
0	ENSG00000076770	MBNL3	3
0	ENSG00000144771	LRTM1	3
1	ENSG00000150672	DLG2	3
1	ENSG00000075043	KCNQ2	3
0	ENSG00000112763	BTN2A1	3
1	ENSG00000106948	AKNA	3
0	ENSG00000147570	DNAJC5B	3
0	ENSG00000125910	S1PR4	3
0	ENSG00000198722	UNC13B	3
0	ENSG00000144935	TRPC1	3
0	ENSG00000105464	GRIN2D	3
1	ENSG00000144290	SLC4A10	3
0	ENSG00000178719	GRINA	3
0	ENSG00000146083	RNF44	3
0	ENSG00000137200	CMTR1	3
0	ENSG00000138472	GUCA1C	3
0	ENSG00000165322	ARHGAP12	3
0	ENSG00000139209	SLC38A4	3
0	ENSG00000198502	HLA-DRB5	3
1	ENSG00000078018	MAP2	3
0	ENSG00000134809	TIMM10	3
0	ENSG00000108684	ASIC2	3
0	ENSG00000168621	GDNF	3
0	ENSG00000176083	ZNF683	3
0	ENSG00000140519	RHCG	3
0	ENSG00000159212	CLIC6	3
1	ENSG00000157470	FAM81A	3
0	ENSG00000120457	KCNJ5	3
1	ENSG00000110786	PTPN5	3
0	ENSG00000169194	IL13	3
0	ENSG00000167261	DPEP2	3
0	ENSG00000168275	COA6	3
0	ENSG00000105507	CABP5	3
0	ENSG00000131724	IL13RA1	3
0	ENSG00000112210	RAB23	3
0	ENSG00000153989	NUS1	3
0	ENSG00000103375	AQP8	3
0	ENSG00000121361	KCNJ8	3
0	ENSG00000124116	WFDC3	3
0	ENSG00000182557	SPNS3	3
1	ENSG00000152822	GRM1	3
0	ENSG00000188312	CENPP	3
0	ENSG00000197721	CR1L	3
1	ENSG00000092758	COL9A3	3
0	ENSG00000234602	MCIDAS	3
1	ENSG00000140538	NTRK3	3
1	ENSG00000078328	RBFOX1	3
0	ENSG00000142046	TMEM91	3
1	ENSG00000007314	SCN4A	3
0	ENSG00000170175	CHRNB1	3
0	ENSG00000185347	TEDC1	3
0	ENSG00000171724	VAT1L	3
0	ENSG00000174292	TNK1	3
0	ENSG00000166546	BEAN1	3
0	ENSG00000185187	SIGIRR	3
0	ENSG00000121764	HCRTR1	3
1	ENSG00000123643	SLC36A1	3
1	ENSG00000007372	PAX6	2
0	ENSG00000131503	ANKHD1	2
0	ENSG00000134376	CRB1	2
0	ENSG00000160767	FAM189B	2
0	ENSG00000154080	CHST9	2
0	ENSG00000167861	HID1	2
0	ENSG00000152683	SLC30A6	2
0	ENSG00000139200	PIANP	2
0	ENSG00000183579	ZNRF3	2
0	ENSG00000186566	GPATCH8	2
1	ENSG00000162426	SLC45A1	2
0	ENSG00000198042	MAK16	2
0	ENSG00000128965	CHAC1	2
0	ENSG00000090661	CERS4	2
1	ENSG00000113732	ATP6V0E1	2
1	ENSG00000111674	ENO2	2
0	ENSG00000053501	USE1	2
0	ENSG00000102174	PHEX	2
0	ENSG00000174950	CD164L2	2
1	ENSG00000174469	CNTNAP2	2
0	ENSG00000130487	KLHDC7B	2
0	ENSG00000130159	ECSIT	2
0	ENSG00000157833	GAREM2	2
0	ENSG00000177951	BET1L	2
1	ENSG00000174938	SEZ6L2	2
0	ENSG00000125255	SLC10A2	2
0	ENSG00000144230	GPR17	2
1	ENSG00000166987	MBD6	2
0	ENSG00000183317	EPHA10	2
1	ENSG00000171132	PRKCE	2
0	ENSG00000172000	ZNF556	2
0	ENSG00000129991	TNNI3	2
0	ENSG00000183833	CFAP91	2
0	ENSG00000117477	CCDC181	2
0	ENSG00000186838	SELENOV	2
1	ENSG00000163412	EIF4E3	2
0	ENSG00000214456	PLIN5	2
0	ENSG00000159792	PSKH1	2
0	ENSG00000112799	LY86	2
0	ENSG00000171872	KLF17	2
0	ENSG00000120949	TNFRSF8	2
0	ENSG00000206177	HBM	2
1	ENSG00000166862	CACNG2	2
0	ENSG00000175003	SLC22A1	2
0	ENSG00000125462	MIR9-1HG	2
0	ENSG00000140497	SCAMP2	2
0	ENSG00000101198	NKAIN4	2
0	ENSG00000121797	CCRL2	2
0	ENSG00000183166	CALN1	2
0	ENSG00000157353	FCSK	2
0	ENSG00000121743	GJA3	2
0	ENSG00000130561	SAG	2
0	ENSG00000214415	GNAT3	2
0	ENSG00000156885	COX6A2	2
0	ENSG00000110195	FOLR1	2
0	ENSG00000163492	CCDC141	2
0	ENSG00000104413	ESRP1	2
0	ENSG00000101425	BPI	2
0	ENSG00000205336	ADGRG1	2
0	ENSG00000110852	CLEC2B	2
0	ENSG00000182858	ALG12	2
1	ENSG00000196338	NLGN3	2
0	ENSG00000187391	MAGI2	2
0	ENSG00000133636	NTS	2
0	ENSG00000026559	KCNG1	2
0	ENSG00000174851	YIF1A	2
1	ENSG00000109771	LRP2BP	2
0	ENSG00000143412	ANXA9	2
0	ENSG00000178919	FOXE1	2
0	ENSG00000116406	EDEM3	2
0	ENSG00000100908	EMC9	2
0	ENSG00000129194	SOX15	2
0	ENSG00000182223	ZAR1	2
0	ENSG00000109065	NAT9	2
0	ENSG00000109163	GNRHR	2
1	ENSG00000110076	NRXN2	2
0	ENSG00000166578	IQCD	2
0	ENSG00000109089	CDR2L	2
0	ENSG00000101365	IDH3B	2
0	ENSG00000169840	GSX1	2
0	ENSG00000254470	AP5B1	2
0	ENSG00000168875	SOX14	2
0	ENSG00000170370	EMX2	2
0	ENSG00000170791	CHCHD7	2
0	ENSG00000221972	0	2
1	ENSG00000152495	CAMK4	2
1	ENSG00000144619	CNTN4	2
0	ENSG00000253958	CLDN23	2
0	ENSG00000131188	PRR7	2
0	ENSG00000169403	PTAFR	2
0	ENSG00000136247	ZDHHC4	2
0	ENSG00000186792	HYAL3	1
0	ENSG00000198569	SLC34A3	1
0	ENSG00000170291	ELP5	1
0	ENSG00000112218	GPR63	1
0	ENSG00000160321	ZNF208	1
1	ENSG00000242441	GTF2A1L	1
0	ENSG00000108587	GOSR1	1
0	ENSG00000131808	FSHB	1
0	ENSG00000114354	TFG	1
0	ENSG00000174279	EVX2	1
0	ENSG00000176402	GJC3	1
0	ENSG00000176678	FOXL1	1
0	ENSG00000114638	UPK1B	1
0	ENSG00000053770	AP5M1	1
0	ENSG00000134817	APLNR	1
0	ENSG00000165695	AK8	1
0	ENSG00000090263	MRPS33	1
0	ENSG00000118420	UBE3D	1
1	ENSG00000142875	PRKACB	1
0	ENSG00000163440	PDCL2	1
0	ENSG00000119878	CRIPT	1
0	ENSG00000112280	COL9A1	1
0	ENSG00000103043	VAC14	1
0	ENSG00000100053	CRYBB3	1
1	ENSG00000120451	SNX19	1
1	ENSG00000101210	EEF1A2	1
0	ENSG00000128268	MGAT3	1
0	ENSG00000123130	ACOT9	1
1	ENSG00000166734	GOLM2	1
0	ENSG00000167524	RSKR	1
0	ENSG00000145839	IL9	1
0	ENSG00000214309	MBLAC1	1
0	ENSG00000132846	ZBED3	1
1	ENSG00000188130	MAPK12	1
0	ENSG00000144504	ANKMY1	1
0	ENSG00000152430	BOLL	1
0	ENSG00000157110	RBPMS	1
1	ENSG00000107758	PPP3CB	1
0	ENSG00000165264	NDUFB6	1
0	ENSG00000149179	C11orf49	1
1	ENSG00000095787	WAC	1
0	ENSG00000139974	SLC38A6	1
0	ENSG00000151650	VENTX	1
0	ENSG00000244005	NFS1	1
0	ENSG00000136250	AOAH	1
0	ENSG00000163635	ATXN7	1
0	ENSG00000169071	ROR2	1
0	ENSG00000166562	SEC11C	1
0	ENSG00000054965	FAM168A	1
1	ENSG00000197283	SYNGAP1	1
1	ENSG00000128394	APOBEC3F	1
0	ENSG00000149735	GPHA2	1
0	ENSG00000154102	C16orf74	1
0	ENSG00000170615	SLC26A5	1
0	ENSG00000176076	KCNE5	1
0	ENSG00000070423	RNF126	1
1	ENSG00000179915	NRXN1	1
0	ENSG00000104154	SLC30A4	1
0	ENSG00000101220	C20orf27	1
0	ENSG00000163464	CXCR1	1
0	ENSG00000198663	C6orf89	1
0	ENSG00000007866	TEAD3	1
1	ENSG00000164506	STXBP5	1
0	ENSG00000174885	NLRP6	1
0	ENSG00000167608	TMC4	1
0	ENSG00000135111	TBX3	1
0	ENSG00000187066	TMEM262	1
0	ENSG00000150712	MTMR12	1
0	ENSG00000198822	GRM3	1
0	ENSG00000173868	PHOSPHO1	1
0	ENSG00000118520	ARG1	1
0	ENSG00000126778	SIX1	1
0	ENSG00000256453	DND1	1
0	ENSG00000222047	C10orf55	1
0	ENSG00000132874	SLC14A2	1
0	ENSG00000130021	PUDP	1
0	ENSG00000151014	NOCT	1
0	ENSG00000166920	C15orf48	1
0	ENSG00000139324	TMTC3	1
0	ENSG00000240303	ACAD11	1
0	ENSG00000138115	CYP2C8	1
0	ENSG00000162881	OXER1	1
1	ENSG00000151247	EIF4E	1
0	ENSG00000103365	GGA2	1
0	ENSG00000163734	CXCL3	1
0	ENSG00000176029	C11orf16	1
0	ENSG00000176909	MAMSTR	1
0	ENSG00000121594	CD80	1
0	ENSG00000172073	TEX37	1
0	ENSG00000100209	HSCB	1
0	ENSG00000149922	TBX6	1
0	ENSG00000197498	RPF2	1
0	ENSG00000113302	IL12B	1
0	ENSG00000154342	WNT3A	1
1	ENSG00000067840	PDZD4	1
1	ENSG00000198400	NTRK1	1
0	ENSG00000187595	ZNF385C	1
0	ENSG00000102970	CCL17	1
1	ENSG00000072071	ADGRL1	1
1	ENSG00000122584	NXPH1	1
0	ENSG00000228278	ORM2	1
0	ENSG00000008256	CYTH3	1
0	ENSG00000146809	ASB15	1
0	ENSG00000168454	TXNDC2	1
0	ENSG00000182795	C1orf116	1
0	ENSG00000047578	KATNIP	1
1	ENSG00000184156	KCNQ3	1
0	ENSG00000105607	GCDH	1
0	ENSG00000173638	SLC19A1	1
0	ENSG00000167105	TMEM92	1
0	ENSG00000176842	IRX5	1
0	ENSG00000105982	RNF32	0
0	ENSG00000188620	HMX3	0
0	ENSG00000225950	NTF4	0
0	ENSG00000011590	ZBTB32	0
0	ENSG00000166927	MS4A7	0
1	ENSG00000146938	NLGN4X	0
0	ENSG00000160505	NLRP4	0
0	ENSG00000131732	ZCCHC9	0
0	ENSG00000141469	SLC14A1	0
1	ENSG00000106113	CRHR2	0
0	ENSG00000172663	TMEM134	0
0	ENSG00000142444	TIMM29	0
0	ENSG00000214097	SMCO1	0
0	ENSG00000243477	NAA80	0
0	ENSG00000169575	VPREB1	0
0	ENSG00000171540	OTP	0
1	ENSG00000059588	TARBP1	0
0	ENSG00000196365	LONP1	0
1	ENSG00000196072	BLOC1S2	0
0	ENSG00000248483	POU5F2	0
0	ENSG00000166069	TMCO5A	0
0	ENSG00000253117	OC90	0
0	ENSG00000125384	PTGER2	0
0	ENSG00000146216	TTBK1	0
0	ENSG00000113739	STC2	0
0	ENSG00000128383	APOBEC3A	0
0	ENSG00000204822	MRPL53	0
0	ENSG00000100580	TMED8	0
0	ENSG00000163694	RBM47	0
0	ENSG00000143105	KCNA10	0
0	ENSG00000153560	UBP1	0
0	ENSG00000204390	HSPA1L	0
0	ENSG00000183304	FAM9A	0
0	ENSG00000183631	PRR32	0
0	ENSG00000164715	LMTK2	0
0	ENSG00000070985	TRPM5	0
0	ENSG00000184984	CHRM5	0
0	ENSG00000163286	ALPG	0
0	ENSG00000116198	CEP104	0
0	ENSG00000119979	DENND10	0
0	ENSG00000106460	TMEM106B	0
0	ENSG00000105664	COMP	0
0	ENSG00000183617	MRPL54	0
0	ENSG00000139116	KIF21A	0
0	ENSG00000189030	VHLL	0
1	ENSG00000213023	SYT3	0
0	ENSG00000112837	TBX18	0
0	ENSG00000177576	C18orf32	0
0	ENSG00000068985	PAGE1	0
0	ENSG00000144820	ADGRG7	0
0	ENSG00000163344	PMVK	0
0	ENSG00000099625	CBARP	0
0	ENSG00000168300	PCMTD1	0
0	ENSG00000116032	GRIN3B	0
0	ENSG00000235109	ZSCAN31	0
0	ENSG00000126749	EMG1	0
0	ENSG00000091947	TMEM101	0
0	ENSG00000184166	OR1D2	0
1	ENSG00000187957	DNER	0
0	ENSG00000183640	KRTAP8-1	0
0	ENSG00000101577	LPIN2	0
0	ENSG00000178021	TSPYL6	0
0	ENSG00000243137	PSG4	0
0	ENSG00000150676	CCDC83	0
0	ENSG00000110484	SCGB2A2	0
0	ENSG00000123364	HOXC13	0
0	ENSG00000186458	DEFB132	0
0	ENSG00000188784	PLA2G2E	0
1	ENSG00000135824	RGS8	0
0	ENSG00000148158	SNX30	0
0	ENSG00000101391	CDK5RAP1	0
0	ENSG00000009724	MASP2	0
0	ENSG00000146828	SLC12A9	0
0	ENSG00000072315	TRPC5	0
1	ENSG00000101084	RAB5IF	0
1	ENSG00000136944	LMX1B	0
0	ENSG00000145439	CBR4	0
0	ENSG00000172322	CLEC12A	0
0	ENSG00000112874	NUDT12	0
0	ENSG00000169495	HTRA4	0
0	ENSG00000145491	ROPN1L	0
1	ENSG00000066056	TIE1	0
1	ENSG00000140264	SERF2	0
0	ENSG00000168070	MAJIN	0
0	ENSG00000173200	PARP15	0
0	ENSG00000108417	KRT37	0
0	ENSG00000167914	GSDMA	0
0	ENSG00000174804	FZD4	0
1	ENSG00000149571	KIRREL3	0
0	ENSG00000145040	UCN2	0
0	ENSG00000082458	DLG3	0
0	ENSG00000255192	NANOGP8	0
0	ENSG00000124827	GCM2	0
0	ENSG00000071203	MS4A12	0
0	ENSG00000109205	ODAM	0
0	ENSG00000130950	NUTM2F	0
0	ENSG00000131721	RHOXF2	0
1	ENSG00000169953	HSFY2	0
0	ENSG00000171136	RLN3	0
0	ENSG00000186143	PRR30	0
0	ENSG00000204542	C6orf15	0
0	ENSG00000244067	GSTA2	0
0	ENSG00000254737	OR10G4	0
0	ENSG00000124701	APOBEC2	0
0	ENSG00000111704	NANOG	0
0	ENSG00000180090	OR3A1	0
0	ENSG00000171124	FUT3	0
0	ENSG00000244476	ERVFRD-1	0
0	ENSG00000172869	DMXL1	0
0	ENSG00000204710	SPDYC	0
0	ENSG00000178928	TPRX1	0
0	ENSG00000144214	LYG1	0
0	ENSG00000170367	CST5	0
0	ENSG00000170577	SIX2	0
0	ENSG00000148734	NPFFR1	0
0	ENSG00000243130	PSG11	0
0	ENSG00000111713	GYS2	0
0	ENSG00000065923	SLC9A7	0
0	ENSG00000142748	FCN3	0
0	ENSG00000120832	MTERF2	0
0	ENSG00000110719	TCIRG1	0
0	ENSG00000219073	CELA3B	0
0	ENSG00000158786	PLA2G2F	0
0	ENSG00000152672	CLEC4F	0
0	ENSG00000163444	TMEM183A	0
0	ENSG00000115020	PIKFYVE	0
0	ENSG00000185633	NDUFA4L2	0
0	ENSG00000090104	RGS1	0
0	ENSG00000136802	LRRC8A	0
1	ENSG00000187634	SAMD11	0
0	ENSG00000176020	AMIGO3	0
0	ENSG00000105668	UPK1A	0
0	ENSG00000078237	TIGAR	0
0	ENSG00000182521	TBPL2	0
0	ENSG00000151962	RBM46	0
0	ENSG00000160570	DEDD2	0
0	ENSG00000151715	TMEM45B	0
0	ENSG00000136630	HLX	0
0	ENSG00000158042	MRPL17	0
0	ENSG00000173369	C1QB	0
0	ENSG00000158528	PPP1R9A	0
0	ENSG00000170417	TMEM182	0
0	ENSG00000105552	BCAT2	0
0	ENSG00000181013	0	0
0	ENSG00000188833	ENTPD8	0
0	ENSG00000204577	LILRB3	0
0	ENSG00000007080	CCDC124	0
0	ENSG00000112499	SLC22A2	0
0	ENSG00000171097	KYAT1	0
0	ENSG00000165694	FRMD7	0
0	ENSG00000204305	AGER	0
0	ENSG00000113520	IL4	0
0	ENSG00000198183	BPIFA1	0
0	ENSG00000002726	AOC1	0
0	ENSG00000169385	RNASE2	0
0	ENSG00000106258	CYP3A5	0
0	ENSG00000155957	TMBIM4	0
0	ENSG00000092607	TBX15	0
1	ENSG00000104936	DMPK	0
0	ENSG00000213921	LEUTX	0
0	ENSG00000170925	TEX13B	0
0	ENSG00000181885	CLDN7	0
0	ENSG00000171916	LGALS9C	0
0	ENSG00000183479	TREX2	0
0	ENSG00000239839	DEFA3	0
0	ENSG00000179855	GIPC3	0
0	ENSG00000168263	KCNV2	0
0	ENSG00000109208	SMR3A	0
0	ENSG00000160181	TFF2	0
1	ENSG00000172468	HSFY1	0
0	ENSG00000175699	CCDC197	0
0	ENSG00000181785	OR5AS1	0
0	ENSG00000181786	ACTL9	0
0	ENSG00000184351	KRTAP19-1	0
0	ENSG00000186977	KRTAP19-5	0
0	ENSG00000198695	MT-ND6	0
0	ENSG00000198763	MT-ND2	0
0	ENSG00000198786	MT-ND5	0
0	ENSG00000198804	MT-CO1	0
0	ENSG00000204918	PRR20B	0
0	ENSG00000204919	PRR20A	0
0	ENSG00000205916	DAZ4	0
0	ENSG00000205944	DAZ2	0
0	ENSG00000224440	CXorf51A	0
0	ENSG00000227151	PRR20D	0
0	ENSG00000229665	PRR20C	0
0	ENSG00000230178	OR4F3	0
0	ENSG00000234278	PRR20E	0
0	ENSG00000235699	CXorf51B	0
0	ENSG00000236637	IFNA4	0
0	ENSG00000244025	KRTAP19-3	0
0	ENSG00000258436	RNASE12	0
