# Supplementary material for: Tissue-wide cell-specific proteogenomic modeling reveals novel candidate risk genes in autism spectrum disorders
Source: NPJ Syst Biol Appl. 2022 Sep 6;8:31. doi: 10.1038/s41540-022-00243-8 (PMC9448731; doi:10.1038/s41540-022-00243-8)
Supplement: Supplementary file 6 — Supplementary Table 5 [file 41540_2022_243_MOESM6_ESM.xlsx]

## Sheet: Sheet1
MAPSD_New genes	Cell type	Gene name	q value	SFARI gene
ENSG00000084070	Microglia	SMAP2	0.0198126	no
ENSG00000162374	IN-SV2C	ELAVL4	0.0144849	no
ENSG00000170370	AST-PP	EMX2	0.0361719	no
ENSG00000172159	Endothelial	FRMD3	0.0169461	no
ENSG00000187391	IN-VIP	MAGI2	0.0303812	no
ENSG00000152578	IN-PV	GRIA4	0.0183081	no
ENSG00000198722	L5/6-CC	UNC13B	0.0191513	no
ENSG00000117114	L4	ADGRL2	0.0172649	no
ENSG00000186566	AST-FB	GPATCH8	0.000709465	no
ENSG00000109472	L2/3	CPE	0.0149024	yes
ENSG00000113327	Neu-NRGN-II	GABRG2	0.0490669	no
ENSG00000171189	IN-VIP	GRIK1	0.0344576	no
ENSG00000198822	Endothelial	GRM3	0.0169461	no
ENSG00000162989	IN-VIP	KCNJ3	0.0127438	no
ENSG00000108684	IN-SST	ASIC2	0.0126148	no
ENSG00000168952	IN-PV	STXBP6	0.0183081	no
ENSG00000140015	L4	KCNH5	0.0310818	no
ENSG00000162545	L2/3	CAMK2N1	0.0425443	no
ENSG00000151276	Microglia	MAGI1	0.0383669	no
ENSG00000160321	L4	ZNF208	0.0066416	no
