# Supplementary material for: Tissue-wide cell-specific proteogenomic modeling reveals novel candidate risk genes in autism spectrum disorders
Source: NPJ Syst Biol Appl. 2022 Sep 6;8:31. doi: 10.1038/s41540-022-00243-8 (PMC9448731; doi:10.1038/s41540-022-00243-8)
Supplement: Supplementary file 7 — Supplementary Table 6 [file 41540_2022_243_MOESM7_ESM.xlsx]

## Sheet: Sheet1
	ASD (245)	Identified (889)	OR	MAPSD (-log10(p))
Exc (1304)	94	59	2.1	17.699
In (1109)	89	61	2.4	23.5229
CHC (1074)	80	42	2	13.0555
Oli/OPC (522)	37	25	2.1	7.55284
CH-Ast (180)	18	10	2.7	5.95861
CH-OPC (205)	15	4	1.6	1.61979
